# Supplementary material for: Enantioselective construction of ortho-sulfur- or nitrogen-substituted axially chiral biaryls and asymmetric synthesis of isoplagiochin D
Source: Nat Commun. 2022 Aug 5;13:4577. doi: 10.1038/s41467-022-32360-7 (PMC9355965; doi:10.1038/s41467-022-32360-7)
Supplement: Supplementary file 3 — Source Data [file 41467_2022_32360_MOESM3_ESM.zip]

Archive with 12 entries (9 files):
- Inventory of Supporting Information/
- Inventory of Supporting Information/cif files/
- Inventory of Supporting Information/cif files/checkcif compound 17.pdf
- Inventory of Supporting Information/cif files/checkcif compound 6a.pdf
- Inventory of Supporting Information/cif files/cif compound 17.cif
- Inventory of Supporting Information/cif files/cif compound 6a.cif
- Inventory of Supporting Information/Source Data of Photophysical properties/
- Inventory of Supporting Information/Source Data of Photophysical properties/Fig 6c.xlsx
- Inventory of Supporting Information/Source Data of Photophysical properties/Fig 6d.xlsx
- Inventory of Supporting Information/Source Data of Photophysical properties/Fig 6e.xlsx
- Inventory of Supporting Information/Source Data of Photophysical properties/Fig 6f.xlsx
- Inventory of Supporting Information/Source Data of Photophysical properties/Fig 6g.xlsx
