# Supplementary material for: Enantioselective construction of ortho-sulfur- or nitrogen-substituted axially chiral biaryls and asymmetric synthesis of isoplagiochin D
Source: Nat Commun. 2022 Aug 5;13:4577. doi: 10.1038/s41467-022-32360-7 (PMC9355965; doi:10.1038/s41467-022-32360-7)
Supplement: Supplementary file 3 — Source Data [file 41467_2022_32360_MOESM3_ESM.zip › Inventory of Supporting Information/cif files/cif compound 17.cif]

 
data_d8v21987 
  
_audit_creation_method            SHELXL-2013 
_chemical_name_systematic 
; 
 ? 
; 
_chemical_name_common             ? 
_chemical_melting_point           ? 
_chemical_formula_moiety          ? 
_chemical_formula_sum 
 'C40 H26 Cl2 O3 S' 
_chemical_formula_weight          657.57 
  
loop_ 
 _atom_type_symbol 
 _atom_type_description 
 _atom_type_scat_dispersion_real 
 _atom_type_scat_dispersion_imag 
 _atom_type_scat_source 
 'C'  'C'   0.0033   0.0016 
 'International Tables Vol C Tables 4.2.6.8 and 6.1.1.4' 
 'H'  'H'   0.0000   0.0000 
 'International Tables Vol C Tables 4.2.6.8 and 6.1.1.4' 
 'Cl'  'Cl'   0.1484   0.1585 
 'International Tables Vol C Tables 4.2.6.8 and 6.1.1.4' 
 'O'  'O'   0.0106   0.0060 
 'International Tables Vol C Tables 4.2.6.8 and 6.1.1.4' 
 'S'  'S'   0.1246   0.1234 
 'International Tables Vol C Tables 4.2.6.8 and 6.1.1.4' 
  
_space_group_crystal_system       orthorhombic 
_space_group_IT_number            19 
_space_group_name_H-M_alt         'P 21 21 21' 
_space_group_name_Hall            'P 2ac 2ab' 
  
_shelx_space_group_comment 
; 
The symmetry employed for this shelxl refinement is uniquely defined 
by the following loop, which should always be used as a source of 
symmetry information in preference to the above space-group names. 
They are only intended as comments. 
; 
  
loop_ 
 _space_group_symop_operation_xyz 
 'x, y, z' 
 '-x+1/2, -y, z+1/2' 
 '-x, y+1/2, -z+1/2' 
 'x+1/2, -y+1/2, -z' 
  
_cell_length_a                    11.5498(5) 
_cell_length_b                    15.9048(6) 
_cell_length_c                    16.9151(7) 
_cell_angle_alpha                 90 
_cell_angle_beta                  90 
_cell_angle_gamma                 90 
_cell_volume                      3107.3(2) 
_cell_formula_units_Z             4 
_cell_measurement_temperature     293(2) 
_cell_measurement_reflns_used     9882 
_cell_measurement_theta_min       4.980 
_cell_measurement_theta_max       52.988 
  
_exptl_crystal_description        prismatic 
_exptl_crystal_colour             green 
_exptl_crystal_density_meas       ? 
_exptl_crystal_density_method     ? 
_exptl_crystal_density_diffrn     1.406 
_exptl_crystal_F_000              1360 
_exptl_transmission_factor_min    ? 
_exptl_transmission_factor_max    ? 
_exptl_crystal_size_max           0.200 
_exptl_crystal_size_mid           0.150 
_exptl_crystal_size_min           0.120 
_exptl_absorpt_coefficient_mu     0.317 
_shelx_estimated_absorpt_T_min    0.939 
_shelx_estimated_absorpt_T_max    0.963 
_exptl_absorpt_correction_type    multi-scan 
_exptl_absorpt_correction_T_min   0.6300 
_exptl_absorpt_correction_T_max   0.7456 
_exptl_absorpt_process_details    sadabs 
  
_exptl_special_details 
; 
 ? 
; 
  
_diffrn_ambient_temperature       293(2) 
_diffrn_radiation_wavelength      0.71073 
_diffrn_radiation_type            MoK\a 
_diffrn_source                    ? 
_diffrn_measurement_device_type   'Bruker APEX-II CCD' 
_diffrn_measurement_method        '\f and \w scans' 
_diffrn_detector_area_resol_mean  ? 
_diffrn_reflns_number             31558 
_diffrn_reflns_av_unetI/netI      0.0258 
_diffrn_reflns_av_R_equivalents   0.0335 
_diffrn_reflns_limit_h_min        -14 
_diffrn_reflns_limit_h_max        14 
_diffrn_reflns_limit_k_min        -19 
_diffrn_reflns_limit_k_max        19 
_diffrn_reflns_limit_l_min        -20 
_diffrn_reflns_limit_l_max        20 
_diffrn_reflns_theta_min          2.135 
_diffrn_reflns_theta_max          25.985 
_diffrn_reflns_theta_full         25.242 
_diffrn_measured_fraction_theta_max   0.994 
_diffrn_measured_fraction_theta_full  0.993 
_diffrn_reflns_Laue_measured_fraction_max    0.994 
_diffrn_reflns_Laue_measured_fraction_full   0.993 
_diffrn_reflns_point_group_measured_fraction_max   0.994 
_diffrn_reflns_point_group_measured_fraction_full  0.994 
_reflns_number_total              6065 
_reflns_number_gt                 5300 
_reflns_threshold_expression      'I > 2\s(I)' 
_reflns_Friedel_coverage          0.782 
_reflns_Friedel_fraction_max      0.995 
_reflns_Friedel_fraction_full     0.995 
  
_reflns_special_details 
; 
 Reflections were merged by SHELXL according to the crystal 
 class for the calculation of statistics and refinement. 
  
 _reflns_Friedel_fraction is defined as the number of unique 
 Friedel pairs measured divided by the number that would be 
 possible theoretically, ignoring centric projections and 
 systematic absences. 
; 
  
_computing_data_collection        'Bruker APEX2' 
_computing_cell_refinement        'Bruker SAINT' 
_computing_data_reduction         'Bruker SAINT' 
_computing_structure_solution     'SHELXS-97 (Sheldrick 2008)' 
_computing_structure_refinement   'SHELXL-2013 (Sheldrick, 2013)' 
_computing_molecular_graphics     'Bruker SHELXTL' 
_computing_publication_material   'Bruker SHELXTL' 
  
_refine_special_details 
; 
 ? 
; 
_refine_ls_structure_factor_coef  Fsqd 
_refine_ls_matrix_type            full 
_refine_ls_weighting_scheme       calc 
_refine_ls_weighting_details 
'w=1/[\s^2^(Fo^2^)+(0.0520P)^2^+0.8175P] where P=(Fo^2^+2Fc^2^)/3' 
_atom_sites_solution_primary      ? 
_atom_sites_solution_secondary    ? 
_atom_sites_solution_hydrogens    geom 
_refine_ls_hydrogen_treatment     constr 
_refine_ls_extinction_method      SHELXL 
_refine_ls_extinction_coef        0.016(3) 
_refine_ls_extinction_expression 
 'Fc^*^=kFc[1+0.001xFc^2^\l^3^/sin(2\q)]^-1/4^' 
_refine_ls_abs_structure_details 
; 
 Flack x determined using 2100 quotients [(I+)-(I-)]/[(I+)+(I-)] 
 (Parsons and Flack (2004), Acta Cryst. A60, s61). 
; 
_refine_ls_abs_structure_Flack    0.016(18) 
_chemical_absolute_configuration  ad 
_refine_ls_number_reflns          6065 
_refine_ls_number_parameters      444 
_refine_ls_number_restraints      40 
_refine_ls_R_factor_all           0.0516 
_refine_ls_R_factor_gt            0.0422 
_refine_ls_wR_factor_ref          0.1105 
_refine_ls_wR_factor_gt           0.1028 
_refine_ls_goodness_of_fit_ref    1.042 
_refine_ls_restrained_S_all       1.070 
_refine_ls_shift/su_max           0.015 
_refine_ls_shift/su_mean          0.001 
  
loop_ 
 _atom_site_label 
 _atom_site_type_symbol 
 _atom_site_fract_x 
 _atom_site_fract_y 
 _atom_site_fract_z 
 _atom_site_U_iso_or_equiv 
 _atom_site_adp_type 
 _atom_site_occupancy 
 _atom_site_site_symmetry_order 
 _atom_site_calc_flag 
 _atom_site_refinement_flags_posn 
 _atom_site_refinement_flags_adp 
 _atom_site_refinement_flags_occupancy 
 _atom_site_disorder_assembly 
 _atom_site_disorder_group 
S1 S 0.06657(7) 0.52200(5) 0.33988(5) 0.0516(2) Uani 1 1 d . . . . . 
O1 O -0.0461(2) 0.52088(19) 0.30361(16) 0.0704(7) Uani 1 1 d . . . . . 
O2 O 0.1039(2) 0.59934(16) 0.37645(16) 0.0650(7) Uani 1 1 d . . . . . 
O3 O 0.2535(2) 0.32040(19) 0.53975(15) 0.0679(8) Uani 1 1 d . . . . . 
C1 C 0.0656(3) 0.4416(2) 0.41417(18) 0.0470(7) Uani 1 1 d . . . . . 
C2 C -0.0439(3) 0.4181(3) 0.4396(2) 0.0603(9) Uani 1 1 d . . . . . 
H2 H -0.1099 0.4405 0.4162 0.072 Uiso 1 1 calc R U . . . 
C3 C -0.0525(3) 0.3605(3) 0.5006(2) 0.0656(10) Uani 1 1 d . . . . . 
H3 H -0.1255 0.3446 0.5186 0.079 Uiso 1 1 calc R U . . . 
C4 C 0.0436(3) 0.3263(3) 0.5352(2) 0.0606(10) Uani 1 1 d . . . . . 
H4 H 0.0359 0.2872 0.5757 0.073 Uiso 1 1 calc R U . . . 
C5 C 0.1534(3) 0.3504(2) 0.5092(2) 0.0532(8) Uani 1 1 d . . . . . 
C6 C 0.1664(3) 0.4094(2) 0.44800(18) 0.0449(7) Uani 1 1 d . . . . . 
C7 C 0.2857(3) 0.4343(2) 0.42269(18) 0.0425(7) Uani 1 1 d . . . . . 
C8 C 0.3513(2) 0.38181(18) 0.37301(17) 0.0390(6) Uani 1 1 d . . . . . 
C9 C 0.3100(3) 0.30172(19) 0.34563(19) 0.0448(7) Uani 1 1 d . . . . . 
H9 H 0.2390 0.2818 0.3638 0.054 Uiso 1 1 calc R U . . . 
C10 C 0.3718(3) 0.2545(2) 0.29406(19) 0.0491(8) Uani 1 1 d . . . . . 
H10 H 0.3426 0.2028 0.2780 0.059 Uiso 1 1 calc R U . . . 
C11 C 0.4807(3) 0.2822(2) 0.26384(19) 0.0481(8) Uani 1 1 d . . . . . 
C12 C 0.5442(4) 0.2362(2) 0.2082(2) 0.0617(10) Uani 1 1 d . . . . . 
H12 H 0.5154 0.1852 0.1900 0.074 Uiso 1 1 calc R U . . . 
C13 C 0.6491(4) 0.2654(3) 0.1797(2) 0.0742(13) Uani 1 1 d . . . . . 
H13 H 0.6900 0.2344 0.1424 0.089 Uiso 1 1 calc R U . . . 
C14 C 0.6927(3) 0.3406(3) 0.2070(2) 0.0711(12) Uani 1 1 d . . . . . 
H14 H 0.7636 0.3594 0.1880 0.085 Uiso 1 1 calc R U . . . 
C15 C 0.6340(3) 0.3892(2) 0.2622(2) 0.0550(9) Uani 1 1 d . . . . . 
C16 C 0.6767(3) 0.4679(3) 0.2912(2) 0.0687(11) Uani 1 1 d . . . . . 
H16 H 0.7477 0.4875 0.2731 0.082 Uiso 1 1 calc R U . . . 
C17 C 0.6178(3) 0.5138(3) 0.3435(2) 0.0633(10) Uani 1 1 d . . . . . 
H17 H 0.6495 0.5641 0.3614 0.076 Uiso 1 1 calc R U . . . 
C18 C 0.5066(3) 0.4877(2) 0.37306(19) 0.0491(8) Uani 1 1 d . . . . . 
C19 C 0.4614(2) 0.40939(19) 0.34650(17) 0.0406(7) Uani 1 1 d . . . . . 
C20 C 0.5255(3) 0.3601(2) 0.29091(18) 0.0456(7) Uani 1 1 d . . . . . 
C21 C 0.4400(3) 0.5362(2) 0.4248(2) 0.0529(8) Uani 1 1 d . . . . . 
H21 H 0.4694 0.5868 0.4436 0.063 Uiso 1 1 calc R U . . . 
C22 C 0.3319(3) 0.5104(2) 0.44822(19) 0.0498(8) Uani 1 1 d . . . . . 
H22 H 0.2887 0.5444 0.4818 0.060 Uiso 1 1 calc R U . . . 
C23 C 0.1701(3) 0.4953(2) 0.26733(18) 0.0453(7) Uani 1 1 d . . . . . 
C24 C 0.1614(3) 0.42139(19) 0.22133(17) 0.0425(7) Uani 1 1 d . . . . . 
C25 C 0.0695(3) 0.3608(2) 0.2272(2) 0.0541(8) Uani 1 1 d . . . . . 
H25 H 0.0087 0.3703 0.2620 0.065 Uiso 1 1 calc R U . . . 
C26 C 0.0703(4) 0.2906(2) 0.1830(2) 0.0610(9) Uani 1 1 d . . . . . 
H26 H 0.0098 0.2524 0.1884 0.073 Uiso 1 1 calc R U . . . 
C27 C 0.1608(3) 0.2725(2) 0.1279(2) 0.0544(8) Uani 1 1 d . . . . . 
C28 C 0.1647(4) 0.1991(2) 0.0830(2) 0.0711(11) Uani 1 1 d . . . . . 
H28 H 0.1072 0.1587 0.0891 0.085 Uiso 1 1 calc R U . . . 
C29 C 0.2523(5) 0.1857(3) 0.0299(3) 0.0793(13) Uani 1 1 d . . . . . 
H29 H 0.2519 0.1373 -0.0009 0.095 Uiso 1 1 calc R U . . . 
C30 C 0.3413(4) 0.2429(3) 0.0212(2) 0.0694(11) Uani 1 1 d . . . . . 
H30 H 0.4002 0.2324 -0.0149 0.083 Uiso 1 1 calc R U . . . 
C31 C 0.3436(3) 0.3165(2) 0.06618(18) 0.0524(8) Uani 1 1 d . . . . . 
C32 C 0.4353(3) 0.3787(3) 0.0623(2) 0.0631(10) Uani 1 1 d . . . . . 
H32 H 0.4966 0.3691 0.0279 0.076 Uiso 1 1 calc R U . . . 
C33 C 0.4364(3) 0.4438(3) 0.1023(2) 0.0603(9) Uani 1 1 d . . . . . 
H33 H 0.4981 0.4809 0.0966 0.072 Uiso 1 1 calc R U . . . 
C34 C 0.3447(3) 0.4644(2) 0.15771(18) 0.0462(7) Uani 1 1 d . . . . . 
C35 C 0.2515(3) 0.40638(19) 0.16593(17) 0.0418(6) Uani 1 1 d . . . . . 
C36 C 0.2513(3) 0.3319(2) 0.11969(18) 0.0462(7) Uani 1 1 d . . . . . 
C37 C 0.3460(3) 0.5367(2) 0.20306(19) 0.0513(8) Uani 1 1 d . . . . . 
H37 H 0.4055 0.5755 0.1968 0.062 Uiso 1 1 calc R U . . . 
C38 C 0.2597(3) 0.5517(2) 0.2575(2) 0.0497(8) Uani 1 1 d . . . . . 
H38 H 0.2619 0.6004 0.2880 0.060 Uiso 1 1 calc R U . . . 
C39 C 0.2446(4) 0.2604(3) 0.6031(3) 0.0772(12) Uani 1 1 d . . . . . 
H39A H 0.2071 0.2105 0.5841 0.116 Uiso 1 1 calc R U . . . 
H39B H 0.2002 0.2842 0.6455 0.116 Uiso 1 1 calc R U . . . 
H39C H 0.3207 0.2466 0.6218 0.116 Uiso 1 1 calc R U . . . 
Cl1 Cl 0.1800(5) 0.0361(4) 0.4274(4) 0.193(3) Uani 0.7 1 d D U P A 1 
Cl2 Cl 0.0461(3) 0.16816(17) 0.3531(2) 0.1450(10) Uani 0.7 1 d D U P A 1 
C40 C 0.0420(13) 0.0791(9) 0.4020(10) 0.147(6) Uani 0.7 1 d D U P A 1 
H40A H 0.0003 0.0381 0.3705 0.177 Uiso 0.7 1 calc R U P A 1 
H40B H -0.0017 0.0878 0.4503 0.177 Uiso 0.7 1 calc R U P A 1 
Cl1' Cl 0.1363(10) -0.0018(7) 0.4143(6) 0.160(4) Uani 0.3 1 d D U P B 2 
Cl2' Cl 0.0564(6) 0.1595(3) 0.4278(4) 0.1207(17) Uani 0.3 1 d D U P B 2 
C40' C 0.027(2) 0.0604(12) 0.3892(17) 0.081(6) Uani 0.3 1 d D U P B 2 
H40C H -0.0450 0.0389 0.4106 0.097 Uiso 0.3 1 calc R U P B 2 
H40D H 0.0201 0.0634 0.3321 0.097 Uiso 0.3 1 calc R U P B 2 
  
loop_ 
 _atom_site_aniso_label 
 _atom_site_aniso_U_11 
 _atom_site_aniso_U_22 
 _atom_site_aniso_U_33 
 _atom_site_aniso_U_23 
 _atom_site_aniso_U_13 
 _atom_site_aniso_U_12 
S1 0.0461(4) 0.0615(5) 0.0471(4) 0.0005(4) 0.0020(4) 0.0071(4) 
O1 0.0461(13) 0.099(2) 0.0663(16) 0.0060(15) -0.0031(12) 0.0125(14) 
O2 0.0773(18) 0.0539(14) 0.0639(15) -0.0066(12) 0.0066(13) 0.0076(12) 
O3 0.0660(16) 0.0807(18) 0.0569(15) 0.0248(14) 0.0136(13) 0.0104(14) 
C1 0.0428(16) 0.0581(18) 0.0401(16) -0.0056(14) 0.0038(14) -0.0036(15) 
C2 0.0444(18) 0.083(3) 0.053(2) -0.0065(19) 0.0044(16) -0.0063(18) 
C3 0.051(2) 0.089(3) 0.057(2) -0.003(2) 0.0159(18) -0.021(2) 
C4 0.064(2) 0.068(2) 0.0501(19) 0.0048(18) 0.0150(17) -0.0139(19) 
C5 0.060(2) 0.0541(19) 0.0453(18) 0.0030(15) 0.0121(16) -0.0020(17) 
C6 0.0443(16) 0.0523(17) 0.0383(15) -0.0017(13) 0.0084(13) -0.0058(15) 
C7 0.0407(15) 0.0512(17) 0.0355(15) 0.0030(14) 0.0009(12) 0.0017(14) 
C8 0.0366(14) 0.0461(15) 0.0343(14) 0.0053(12) -0.0030(12) 0.0012(13) 
C9 0.0409(15) 0.0488(17) 0.0448(16) 0.0049(14) -0.0022(14) -0.0033(13) 
C10 0.057(2) 0.0447(16) 0.0458(17) 0.0033(15) -0.0036(15) 0.0028(15) 
C11 0.0529(18) 0.0519(18) 0.0395(16) 0.0086(14) -0.0005(14) 0.0135(15) 
C12 0.077(3) 0.060(2) 0.0485(19) 0.0060(17) 0.0065(18) 0.0241(19) 
C13 0.077(3) 0.086(3) 0.059(2) 0.017(2) 0.020(2) 0.039(3) 
C14 0.052(2) 0.096(3) 0.065(2) 0.023(2) 0.0187(19) 0.018(2) 
C15 0.0376(16) 0.073(2) 0.054(2) 0.0175(18) 0.0033(15) 0.0074(16) 
C16 0.0382(17) 0.095(3) 0.073(2) 0.019(2) 0.0033(17) -0.008(2) 
C17 0.0504(18) 0.074(2) 0.065(2) 0.007(2) -0.0069(18) -0.0216(18) 
C18 0.0438(16) 0.0596(19) 0.0440(17) 0.0080(15) -0.0054(14) -0.0096(15) 
C19 0.0359(14) 0.0488(16) 0.0370(15) 0.0096(13) -0.0032(12) -0.0002(12) 
C20 0.0402(16) 0.0568(19) 0.0399(16) 0.0123(14) 0.0000(13) 0.0081(14) 
C21 0.0584(19) 0.0509(18) 0.0492(18) -0.0050(15) -0.0074(17) -0.0123(17) 
C22 0.0548(18) 0.0519(18) 0.0428(16) -0.0030(14) 0.0024(15) -0.0007(16) 
C23 0.0442(16) 0.0529(18) 0.0388(15) 0.0032(13) -0.0015(13) -0.0001(14) 
C24 0.0394(15) 0.0500(16) 0.0381(15) 0.0069(13) -0.0046(13) -0.0029(14) 
C25 0.0471(17) 0.065(2) 0.0502(18) 0.0000(16) 0.0003(16) -0.0114(17) 
C26 0.060(2) 0.066(2) 0.056(2) 0.0042(17) -0.0055(18) -0.0215(19) 
C27 0.065(2) 0.0538(18) 0.0442(17) 0.0031(15) -0.0133(17) -0.0092(17) 
C28 0.095(3) 0.059(2) 0.060(2) -0.0009(19) -0.012(2) -0.012(2) 
C29 0.119(4) 0.060(2) 0.059(2) -0.012(2) -0.017(3) 0.008(3) 
C30 0.088(3) 0.071(2) 0.049(2) -0.0028(19) 0.002(2) 0.019(2) 
C31 0.065(2) 0.0561(19) 0.0357(16) 0.0059(14) -0.0025(16) 0.0121(18) 
C32 0.0505(19) 0.093(3) 0.0455(19) 0.025(2) 0.0095(17) 0.006(2) 
C33 0.0475(18) 0.080(3) 0.053(2) 0.025(2) 0.0089(17) -0.0031(19) 
C34 0.0439(15) 0.0556(18) 0.0389(15) 0.0152(14) -0.0011(14) -0.0031(14) 
C35 0.0451(15) 0.0477(16) 0.0325(14) 0.0069(13) -0.0052(13) 0.0003(13) 
C36 0.0532(18) 0.0493(17) 0.0359(15) 0.0075(13) -0.0073(14) 0.0038(15) 
C37 0.0528(18) 0.0499(17) 0.0513(18) 0.0089(15) -0.0028(15) -0.0134(15) 
C38 0.0563(19) 0.0469(17) 0.0459(17) 0.0039(14) -0.0019(15) -0.0063(15) 
C39 0.096(3) 0.073(3) 0.062(2) 0.023(2) 0.022(2) 0.014(2) 
Cl1 0.184(4) 0.190(5) 0.205(4) 0.055(4) -0.067(3) -0.026(3) 
Cl2 0.163(2) 0.1054(16) 0.167(3) 0.0117(18) 0.018(2) -0.0309(17) 
C40 0.170(9) 0.163(10) 0.108(9) 0.025(7) -0.048(7) -0.113(8) 
Cl1' 0.211(10) 0.147(7) 0.120(5) 0.031(5) 0.054(7) 0.082(7) 
Cl2' 0.145(5) 0.087(3) 0.130(4) -0.020(3) 0.016(4) 0.009(3) 
C40' 0.110(11) 0.073(9) 0.060(9) -0.002(7) -0.022(8) -0.048(9) 
  
_geom_special_details 
; 
 All esds (except the esd in the dihedral angle between two l.s. planes) 
 are estimated using the full covariance matrix.  The cell esds are taken 
 into account individually in the estimation of esds in distances, angles 
 and torsion angles; correlations between esds in cell parameters are only 
 used when they are defined by crystal symmetry.  An approximate (isotropic) 
 treatment of cell esds is used for estimating esds involving l.s. planes. 
; 
  
loop_ 
 _geom_bond_atom_site_label_1 
 _geom_bond_atom_site_label_2 
 _geom_bond_distance 
 _geom_bond_site_symmetry_2 
 _geom_bond_publ_flag 
S1 O1 1.439(3) . ? 
S1 O2 1.443(3) . ? 
S1 C23 1.765(3) . ? 
S1 C1 1.793(3) . ? 
O3 C5 1.353(4) . ? 
O3 C39 1.438(4) . ? 
C1 C2 1.387(5) . ? 
C1 C6 1.395(5) . ? 
C2 C3 1.384(5) . ? 
C2 H2 0.9300 . ? 
C3 C4 1.368(6) . ? 
C3 H3 0.9300 . ? 
C4 C5 1.396(5) . ? 
C4 H4 0.9300 . ? 
C5 C6 1.405(4) . ? 
C6 C7 1.497(4) . ? 
C7 C22 1.391(4) . ? 
C7 C8 1.406(4) . ? 
C8 C19 1.418(4) . ? 
C8 C9 1.437(4) . ? 
C9 C10 1.355(5) . ? 
C9 H9 0.9300 . ? 
C10 C11 1.428(5) . ? 
C10 H10 0.9300 . ? 
C11 C12 1.400(5) . ? 
C11 C20 1.419(5) . ? 
C12 C13 1.384(6) . ? 
C12 H12 0.9300 . ? 
C13 C14 1.377(6) . ? 
C13 H13 0.9300 . ? 
C14 C15 1.388(6) . ? 
C14 H14 0.9300 . ? 
C15 C20 1.421(4) . ? 
C15 C16 1.432(6) . ? 
C16 C17 1.333(6) . ? 
C16 H16 0.9300 . ? 
C17 C18 1.439(5) . ? 
C17 H17 0.9300 . ? 
C18 C21 1.397(5) . ? 
C18 C19 1.424(5) . ? 
C19 C20 1.430(4) . ? 
C21 C22 1.373(5) . ? 
C21 H21 0.9300 . ? 
C22 H22 0.9300 . ? 
C23 C38 1.380(4) . ? 
C23 C24 1.413(4) . ? 
C24 C35 1.420(4) . ? 
C24 C25 1.437(4) . ? 
C25 C26 1.344(5) . ? 
C25 H25 0.9300 . ? 
C26 C27 1.430(5) . ? 
C26 H26 0.9300 . ? 
C27 C28 1.394(5) . ? 
C27 C36 1.416(5) . ? 
C28 C29 1.370(6) . ? 
C28 H28 0.9300 . ? 
C29 C30 1.380(6) . ? 
C29 H29 0.9300 . ? 
C30 C31 1.395(5) . ? 
C30 H30 0.9300 . ? 
C31 C36 1.419(5) . ? 
C31 C32 1.451(6) . ? 
C32 C33 1.237(5) . ? 
C32 H32 0.9300 . ? 
C33 C34 1.452(5) . ? 
C33 H33 0.9300 . ? 
C34 C37 1.382(5) . ? 
C34 C35 1.425(4) . ? 
C35 C36 1.420(5) . ? 
C37 C38 1.378(5) . ? 
C37 H37 0.9300 . ? 
C38 H38 0.9300 . ? 
C39 H39A 0.9600 . ? 
C39 H39B 0.9600 . ? 
C39 H39C 0.9600 . ? 
Cl1 C40 1.787(15) . ? 
Cl2 C40 1.641(14) . ? 
C40 H40A 0.9700 . ? 
C40 H40B 0.9700 . ? 
Cl1' C40' 1.66(2) . ? 
Cl2' C40' 1.740(18) . ? 
C40' H40C 0.9700 . ? 
C40' H40D 0.9700 . ? 
  
loop_ 
 _geom_angle_atom_site_label_1 
 _geom_angle_atom_site_label_2 
 _geom_angle_atom_site_label_3 
 _geom_angle 
 _geom_angle_site_symmetry_1 
 _geom_angle_site_symmetry_3 
 _geom_angle_publ_flag 
O1 S1 O2 117.61(17) . . ? 
O1 S1 C23 108.25(16) . . ? 
O2 S1 C23 107.53(16) . . ? 
O1 S1 C1 106.53(16) . . ? 
O2 S1 C1 108.01(15) . . ? 
C23 S1 C1 108.66(15) . . ? 
C5 O3 C39 117.2(3) . . ? 
C2 C1 C6 122.3(3) . . ? 
C2 C1 S1 114.6(3) . . ? 
C6 C1 S1 123.0(2) . . ? 
C3 C2 C1 118.4(4) . . ? 
C3 C2 H2 120.8 . . ? 
C1 C2 H2 120.8 . . ? 
C4 C3 C2 121.6(3) . . ? 
C4 C3 H3 119.2 . . ? 
C2 C3 H3 119.2 . . ? 
C3 C4 C5 119.6(3) . . ? 
C3 C4 H4 120.2 . . ? 
C5 C4 H4 120.2 . . ? 
O3 C5 C4 124.0(3) . . ? 
O3 C5 C6 115.2(3) . . ? 
C4 C5 C6 120.8(3) . . ? 
C1 C6 C5 117.3(3) . . ? 
C1 C6 C7 123.6(3) . . ? 
C5 C6 C7 119.1(3) . . ? 
C22 C7 C8 119.7(3) . . ? 
C22 C7 C6 119.7(3) . . ? 
C8 C7 C6 120.6(3) . . ? 
C7 C8 C19 119.2(3) . . ? 
C7 C8 C9 122.7(3) . . ? 
C19 C8 C9 118.0(3) . . ? 
C10 C9 C8 121.6(3) . . ? 
C10 C9 H9 119.2 . . ? 
C8 C9 H9 119.2 . . ? 
C9 C10 C11 121.6(3) . . ? 
C9 C10 H10 119.2 . . ? 
C11 C10 H10 119.2 . . ? 
C12 C11 C20 118.8(3) . . ? 
C12 C11 C10 122.8(3) . . ? 
C20 C11 C10 118.4(3) . . ? 
C13 C12 C11 121.2(4) . . ? 
C13 C12 H12 119.4 . . ? 
C11 C12 H12 119.4 . . ? 
C14 C13 C12 119.6(4) . . ? 
C14 C13 H13 120.2 . . ? 
C12 C13 H13 120.2 . . ? 
C13 C14 C15 122.0(4) . . ? 
C13 C14 H14 119.0 . . ? 
C15 C14 H14 119.0 . . ? 
C14 C15 C20 118.7(4) . . ? 
C14 C15 C16 123.3(4) . . ? 
C20 C15 C16 118.0(3) . . ? 
C17 C16 C15 122.1(3) . . ? 
C17 C16 H16 119.0 . . ? 
C15 C16 H16 119.0 . . ? 
C16 C17 C18 121.8(4) . . ? 
C16 C17 H17 119.1 . . ? 
C18 C17 H17 119.1 . . ? 
C21 C18 C19 118.6(3) . . ? 
C21 C18 C17 123.4(3) . . ? 
C19 C18 C17 118.0(3) . . ? 
C8 C19 C18 120.0(3) . . ? 
C8 C19 C20 120.2(3) . . ? 
C18 C19 C20 119.8(3) . . ? 
C11 C20 C15 119.7(3) . . ? 
C11 C20 C19 120.1(3) . . ? 
C15 C20 C19 120.2(3) . . ? 
C22 C21 C18 121.2(3) . . ? 
C22 C21 H21 119.4 . . ? 
C18 C21 H21 119.4 . . ? 
C21 C22 C7 121.2(3) . . ? 
C21 C22 H22 119.4 . . ? 
C7 C22 H22 119.4 . . ? 
C38 C23 C24 121.9(3) . . ? 
C38 C23 S1 115.8(2) . . ? 
C24 C23 S1 122.4(2) . . ? 
C23 C24 C35 116.8(3) . . ? 
C23 C24 C25 124.9(3) . . ? 
C35 C24 C25 118.3(3) . . ? 
C26 C25 C24 120.9(3) . . ? 
C26 C25 H25 119.5 . . ? 
C24 C25 H25 119.5 . . ? 
C25 C26 C27 122.3(3) . . ? 
C25 C26 H26 118.8 . . ? 
C27 C26 H26 118.8 . . ? 
C28 C27 C36 118.8(4) . . ? 
C28 C27 C26 123.2(4) . . ? 
C36 C27 C26 118.0(3) . . ? 
C29 C28 C27 120.7(4) . . ? 
C29 C28 H28 119.6 . . ? 
C27 C28 H28 119.6 . . ? 
C28 C29 C30 121.2(4) . . ? 
C28 C29 H29 119.4 . . ? 
C30 C29 H29 119.4 . . ? 
C29 C30 C31 120.6(4) . . ? 
C29 C30 H30 119.7 . . ? 
C31 C30 H30 119.7 . . ? 
C30 C31 C36 118.6(4) . . ? 
C30 C31 C32 124.1(4) . . ? 
C36 C31 C32 117.3(3) . . ? 
C33 C32 C31 123.7(4) . . ? 
C33 C32 H32 118.2 . . ? 
C31 C32 H32 118.2 . . ? 
C32 C33 C34 122.3(4) . . ? 
C32 C33 H33 118.8 . . ? 
C34 C33 H33 118.8 . . ? 
C37 C34 C35 119.6(3) . . ? 
C37 C34 C33 122.6(3) . . ? 
C35 C34 C33 117.9(3) . . ? 
C36 C35 C24 120.2(3) . . ? 
C36 C35 C34 119.2(3) . . ? 
C24 C35 C34 120.6(3) . . ? 
C27 C36 C31 120.1(3) . . ? 
C27 C36 C35 120.3(3) . . ? 
C31 C36 C35 119.6(3) . . ? 
C38 C37 C34 120.5(3) . . ? 
C38 C37 H37 119.8 . . ? 
C34 C37 H37 119.8 . . ? 
C37 C38 C23 120.7(3) . . ? 
C37 C38 H38 119.7 . . ? 
C23 C38 H38 119.7 . . ? 
O3 C39 H39A 109.5 . . ? 
O3 C39 H39B 109.5 . . ? 
H39A C39 H39B 109.5 . . ? 
O3 C39 H39C 109.5 . . ? 
H39A C39 H39C 109.5 . . ? 
H39B C39 H39C 109.5 . . ? 
Cl2 C40 Cl1 115.2(9) . . ? 
Cl2 C40 H40A 108.5 . . ? 
Cl1 C40 H40A 108.5 . . ? 
Cl2 C40 H40B 108.5 . . ? 
Cl1 C40 H40B 108.5 . . ? 
H40A C40 H40B 107.5 . . ? 
Cl1' C40' Cl2' 107.2(13) . . ? 
Cl1' C40' H40C 110.3 . . ? 
Cl2' C40' H40C 110.3 . . ? 
Cl1' C40' H40D 110.3 . . ? 
Cl2' C40' H40D 110.3 . . ? 
H40C C40' H40D 108.5 . . ? 
  
loop_ 
 _geom_torsion_atom_site_label_1 
 _geom_torsion_atom_site_label_2 
 _geom_torsion_atom_site_label_3 
 _geom_torsion_atom_site_label_4 
 _geom_torsion 
 _geom_torsion_site_symmetry_1 
 _geom_torsion_site_symmetry_2 
 _geom_torsion_site_symmetry_3 
 _geom_torsion_site_symmetry_4 
 _geom_torsion_publ_flag 
O1 S1 C1 C2 -21.0(3) . . . . ? 
O2 S1 C1 C2 106.2(3) . . . . ? 
C23 S1 C1 C2 -137.5(3) . . . . ? 
O1 S1 C1 C6 163.3(3) . . . . ? 
O2 S1 C1 C6 -69.5(3) . . . . ? 
C23 S1 C1 C6 46.9(3) . . . . ? 
C6 C1 C2 C3 -0.1(5) . . . . ? 
S1 C1 C2 C3 -175.7(3) . . . . ? 
C1 C2 C3 C4 -0.7(6) . . . . ? 
C2 C3 C4 C5 0.7(6) . . . . ? 
C39 O3 C5 C4 -0.4(5) . . . . ? 
C39 O3 C5 C6 179.5(3) . . . . ? 
C3 C4 C5 O3 179.8(4) . . . . ? 
C3 C4 C5 C6 0.0(5) . . . . ? 
C2 C1 C6 C5 0.7(5) . . . . ? 
S1 C1 C6 C5 176.0(2) . . . . ? 
C2 C1 C6 C7 -179.1(3) . . . . ? 
S1 C1 C6 C7 -3.8(4) . . . . ? 
O3 C5 C6 C1 179.5(3) . . . . ? 
C4 C5 C6 C1 -0.7(5) . . . . ? 
O3 C5 C6 C7 -0.6(4) . . . . ? 
C4 C5 C6 C7 179.2(3) . . . . ? 
C1 C6 C7 C22 78.3(4) . . . . ? 
C5 C6 C7 C22 -101.6(4) . . . . ? 
C1 C6 C7 C8 -101.3(4) . . . . ? 
C5 C6 C7 C8 78.8(4) . . . . ? 
C22 C7 C8 C19 -3.1(4) . . . . ? 
C6 C7 C8 C19 176.5(3) . . . . ? 
C22 C7 C8 C9 178.8(3) . . . . ? 
C6 C7 C8 C9 -1.6(4) . . . . ? 
C7 C8 C9 C10 176.0(3) . . . . ? 
C19 C8 C9 C10 -2.1(4) . . . . ? 
C8 C9 C10 C11 -0.5(5) . . . . ? 
C9 C10 C11 C12 -177.4(3) . . . . ? 
C9 C10 C11 C20 1.9(5) . . . . ? 
C20 C11 C12 C13 0.2(5) . . . . ? 
C10 C11 C12 C13 179.5(3) . . . . ? 
C11 C12 C13 C14 0.6(6) . . . . ? 
C12 C13 C14 C15 -0.6(6) . . . . ? 
C13 C14 C15 C20 -0.2(5) . . . . ? 
C13 C14 C15 C16 -179.6(4) . . . . ? 
C14 C15 C16 C17 179.2(4) . . . . ? 
C20 C15 C16 C17 -0.2(5) . . . . ? 
C15 C16 C17 C18 -1.0(6) . . . . ? 
C16 C17 C18 C21 -176.7(4) . . . . ? 
C16 C17 C18 C19 1.7(5) . . . . ? 
C7 C8 C19 C18 2.8(4) . . . . ? 
C9 C8 C19 C18 -179.0(3) . . . . ? 
C7 C8 C19 C20 -174.9(3) . . . . ? 
C9 C8 C19 C20 3.2(4) . . . . ? 
C21 C18 C19 C8 -0.5(4) . . . . ? 
C17 C18 C19 C8 -179.0(3) . . . . ? 
C21 C18 C19 C20 177.3(3) . . . . ? 
C17 C18 C19 C20 -1.2(4) . . . . ? 
C12 C11 C20 C15 -1.0(4) . . . . ? 
C10 C11 C20 C15 179.7(3) . . . . ? 
C12 C11 C20 C19 178.7(3) . . . . ? 
C10 C11 C20 C19 -0.7(4) . . . . ? 
C14 C15 C20 C11 1.0(5) . . . . ? 
C16 C15 C20 C11 -179.6(3) . . . . ? 
C14 C15 C20 C19 -178.7(3) . . . . ? 
C16 C15 C20 C19 0.8(4) . . . . ? 
C8 C19 C20 C11 -1.9(4) . . . . ? 
C18 C19 C20 C11 -179.7(3) . . . . ? 
C8 C19 C20 C15 177.7(3) . . . . ? 
C18 C19 C20 C15 0.0(4) . . . . ? 
C19 C18 C21 C22 -1.6(5) . . . . ? 
C17 C18 C21 C22 176.8(3) . . . . ? 
C18 C21 C22 C7 1.3(5) . . . . ? 
C8 C7 C22 C21 1.1(5) . . . . ? 
C6 C7 C22 C21 -178.5(3) . . . . ? 
O1 S1 C23 C38 125.7(3) . . . . ? 
O2 S1 C23 C38 -2.3(3) . . . . ? 
C1 S1 C23 C38 -119.0(3) . . . . ? 
O1 S1 C23 C24 -53.6(3) . . . . ? 
O2 S1 C23 C24 178.4(2) . . . . ? 
C1 S1 C23 C24 61.7(3) . . . . ? 
C38 C23 C24 C35 1.9(4) . . . . ? 
S1 C23 C24 C35 -178.9(2) . . . . ? 
C38 C23 C24 C25 -178.7(3) . . . . ? 
S1 C23 C24 C25 0.5(4) . . . . ? 
C23 C24 C25 C26 -177.6(3) . . . . ? 
C35 C24 C25 C26 1.8(5) . . . . ? 
C24 C25 C26 C27 -0.5(5) . . . . ? 
C25 C26 C27 C28 178.4(4) . . . . ? 
C25 C26 C27 C36 -0.8(5) . . . . ? 
C36 C27 C28 C29 -2.2(6) . . . . ? 
C26 C27 C28 C29 178.7(4) . . . . ? 
C27 C28 C29 C30 2.3(6) . . . . ? 
C28 C29 C30 C31 -0.5(6) . . . . ? 
C29 C30 C31 C36 -1.3(5) . . . . ? 
C29 C30 C31 C32 178.3(4) . . . . ? 
C30 C31 C32 C33 179.8(4) . . . . ? 
C36 C31 C32 C33 -0.6(5) . . . . ? 
C31 C32 C33 C34 0.1(6) . . . . ? 
C32 C33 C34 C37 179.4(3) . . . . ? 
C32 C33 C34 C35 0.5(5) . . . . ? 
C23 C24 C35 C36 177.6(3) . . . . ? 
C25 C24 C35 C36 -1.9(4) . . . . ? 
C23 C24 C35 C34 -0.6(4) . . . . ? 
C25 C24 C35 C34 180.0(3) . . . . ? 
C37 C34 C35 C36 -179.4(3) . . . . ? 
C33 C34 C35 C36 -0.5(4) . . . . ? 
C37 C34 C35 C24 -1.3(4) . . . . ? 
C33 C34 C35 C24 177.6(3) . . . . ? 
C28 C27 C36 C31 0.4(5) . . . . ? 
C26 C27 C36 C31 179.6(3) . . . . ? 
C28 C27 C36 C35 -178.5(3) . . . . ? 
C26 C27 C36 C35 0.7(4) . . . . ? 
C30 C31 C36 C27 1.3(5) . . . . ? 
C32 C31 C36 C27 -178.3(3) . . . . ? 
C30 C31 C36 C35 -179.8(3) . . . . ? 
C32 C31 C36 C35 0.6(4) . . . . ? 
C24 C35 C36 C27 0.7(4) . . . . ? 
C34 C35 C36 C27 178.8(3) . . . . ? 
C24 C35 C36 C31 -178.2(3) . . . . ? 
C34 C35 C36 C31 0.0(4) . . . . ? 
C35 C34 C37 C38 1.8(5) . . . . ? 
C33 C34 C37 C38 -177.0(3) . . . . ? 
C34 C37 C38 C23 -0.5(5) . . . . ? 
C24 C23 C38 C37 -1.4(5) . . . . ? 
S1 C23 C38 C37 179.3(3) . . . . ? 
  
_refine_diff_density_max    0.247 
_refine_diff_density_min   -0.316 
_refine_diff_density_rms    0.034 
  
_shelxl_version_number 2013-4 
  
_shelx_res_file 
; 
TITL d8v21987_a.res in P2(1)2(1)2(1) 
CELL 0.71073 11.5498 15.9048 16.9151 90 90 90 
ZERR 4 0.0005 0.0006 0.0007 0 0 0 
LATT -1 
SYMM 0.5-X,-Y,0.5+Z 
SYMM -X,0.5+Y,0.5-Z 
SYMM 0.5+X,0.5-Y,-Z 
SFAC C  H  Cl O  S 
UNIT 160 104 8 12 4 
OMIT  0   1   1 
OMIT 1 3 1 
OMIT -1 3 1 
OMIT 1 4 0 
OMIT  -3.00  52.00 
L.S. 7 
ACTA 
BOND $H 
FMAP 2 
PLAN 20 
LIST 4 
isor 0.01 cl1 cl2 c40 cl1' cl2' c40' 
dfix 1.77 0.02 cl1 c40 cl2 c40 cl1' c40' cl2' c40' 
size 0.20 0.15 0.12 
wpdb -1 
mpla c23 > c38 
mpla c7 > c22 
mpla c1 > c6 
htab 
conf 
TEMP 20 
WGHT    0.052000    0.817500 
EXTI    0.015521 
FVAR       1.07973 
S1    5    0.066567    0.521997    0.339876    11.00000    0.04614    0.06147 = 
         0.04711    0.00052    0.00197    0.00715 
O1    4   -0.046111    0.520885    0.303610    11.00000    0.04612    0.09871 = 
         0.06626    0.00600   -0.00312    0.01248 
O2    4    0.103867    0.599340    0.376448    11.00000    0.07729    0.05394 = 
         0.06390   -0.00657    0.00660    0.00758 
O3    4    0.253501    0.320401    0.539752    11.00000    0.06597    0.08068 = 
         0.05690    0.02480    0.01358    0.01042 
C1    1    0.065593    0.441634    0.414170    11.00000    0.04285    0.05815 = 
         0.04011   -0.00556    0.00377   -0.00360 
C2    1   -0.043883    0.418083    0.439622    11.00000    0.04436    0.08301 = 
         0.05338   -0.00654    0.00439   -0.00630 
AFIX  43 
H2    2   -0.109899    0.440485    0.416228    11.00000   -1.20000 
AFIX   0 
C3    1   -0.052547    0.360472    0.500641    11.00000    0.05080    0.08883 = 
         0.05714   -0.00340    0.01595   -0.02115 
AFIX  43 
H3    2   -0.125472    0.344638    0.518579    11.00000   -1.20000 
AFIX   0 
C4    1    0.043610    0.326260    0.535201    11.00000    0.06356    0.06819 = 
         0.05007    0.00484    0.01501   -0.01391 
AFIX  43 
H4    2    0.035889    0.287161    0.575741    11.00000   -1.20000 
AFIX   0 
C5    1    0.153376    0.350411    0.509227    11.00000    0.06025    0.05413 = 
         0.04527    0.00297    0.01206   -0.00204 
C6    1    0.166377    0.409369    0.447997    11.00000    0.04432    0.05226 = 
         0.03825   -0.00172    0.00840   -0.00577 
C7    1    0.285720    0.434318    0.422693    11.00000    0.04067    0.05122 = 
         0.03552    0.00296    0.00086    0.00165 
C8    1    0.351273    0.381808    0.373009    11.00000    0.03661    0.04612 = 
         0.03433    0.00529   -0.00302    0.00116 
C9    1    0.309958    0.301722    0.345629    11.00000    0.04090    0.04880 = 
         0.04477    0.00486   -0.00216   -0.00328 
AFIX  43 
H9    2    0.239044    0.281830    0.363753    11.00000   -1.20000 
AFIX   0 
C10   1    0.371771    0.254488    0.294064    11.00000    0.05666    0.04475 = 
         0.04582    0.00326   -0.00357    0.00283 
AFIX  43 
H10   2    0.342553    0.202763    0.277959    11.00000   -1.20000 
AFIX   0 
C11   1    0.480724    0.282208    0.263838    11.00000    0.05291    0.05188 = 
         0.03955    0.00858   -0.00055    0.01348 
C12   1    0.544247    0.236222    0.208157    11.00000    0.07684    0.05984 = 
         0.04853    0.00602    0.00646    0.02413 
AFIX  43 
H12   2    0.515443    0.185158    0.189971    11.00000   -1.20000 
AFIX   0 
C13   1    0.649135    0.265423    0.179712    11.00000    0.07735    0.08638 = 
         0.05898    0.01674    0.02024    0.03923 
AFIX  43 
H13   2    0.689998    0.234444    0.142351    11.00000   -1.20000 
AFIX   0 
C14   1    0.692690    0.340629    0.207039    11.00000    0.05215    0.09607 = 
         0.06518    0.02309    0.01872    0.01755 
AFIX  43 
H14   2    0.763621    0.359448    0.187958    11.00000   -1.20000 
AFIX   0 
C15   1    0.633960    0.389174    0.262171    11.00000    0.03765    0.07304 = 
         0.05417    0.01745    0.00333    0.00741 
C16   1    0.676679    0.467866    0.291250    11.00000    0.03818    0.09533 = 
         0.07265    0.01854    0.00329   -0.00778 
AFIX  43 
H16   2    0.747687    0.487540    0.273089    11.00000   -1.20000 
AFIX   0 
C17   1    0.617840    0.513787    0.343530    11.00000    0.05043    0.07408 = 
         0.06528    0.00663   -0.00685   -0.02164 
AFIX  43 
H17   2    0.649537    0.564061    0.361417    11.00000   -1.20000 
AFIX   0 
C18   1    0.506626    0.487715    0.373055    11.00000    0.04378    0.05958 = 
         0.04399    0.00797   -0.00540   -0.00965 
C19   1    0.461401    0.409390    0.346499    11.00000    0.03595    0.04879 = 
         0.03699    0.00960   -0.00318   -0.00019 
C20   1    0.525510    0.360136    0.290907    11.00000    0.04016    0.05681 = 
         0.03989    0.01233   -0.00001    0.00807 
C21   1    0.439992    0.536178    0.424756    11.00000    0.05845    0.05092 = 
         0.04920   -0.00495   -0.00745   -0.01226 
AFIX  43 
H21   2    0.469379    0.586789    0.443615    11.00000   -1.20000 
AFIX   0 
C22   1    0.331875    0.510400    0.448217    11.00000    0.05481    0.05194 = 
         0.04276   -0.00299    0.00241   -0.00069 
AFIX  43 
H22   2    0.288683    0.544446    0.481806    11.00000   -1.20000 
AFIX   0 
C23   1    0.170074    0.495280    0.267325    11.00000    0.04424    0.05289 = 
         0.03884    0.00319   -0.00153   -0.00009 
C24   1    0.161449    0.421393    0.221334    11.00000    0.03936    0.05000 = 
         0.03813    0.00690   -0.00457   -0.00287 
C25   1    0.069542    0.360800    0.227166    11.00000    0.04712    0.06495 = 
         0.05022    0.00005    0.00033   -0.01137 
AFIX  43 
H25   2    0.008659    0.370319    0.262016    11.00000   -1.20000 
AFIX   0 
C26   1    0.070317    0.290566    0.182970    11.00000    0.06036    0.06633 = 
         0.05629    0.00421   -0.00554   -0.02151 
AFIX  43 
H26   2    0.009845    0.252394    0.188414    11.00000   -1.20000 
AFIX   0 
C27   1    0.160846    0.272484    0.127884    11.00000    0.06510    0.05378 = 
         0.04418    0.00311   -0.01332   -0.00917 
C28   1    0.164714    0.199074    0.082975    11.00000    0.09491    0.05875 = 
         0.05964   -0.00087   -0.01242   -0.01154 
AFIX  43 
H28   2    0.107175    0.158697    0.089131    11.00000   -1.20000 
AFIX   0 
C29   1    0.252342    0.185747    0.029868    11.00000    0.11898    0.06022 = 
         0.05866   -0.01170   -0.01709    0.00842 
AFIX  43 
H29   2    0.251884    0.137289   -0.000900    11.00000   -1.20000 
AFIX   0 
C30   1    0.341298    0.242943    0.021200    11.00000    0.08812    0.07092 = 
         0.04924   -0.00285    0.00220    0.01915 
AFIX  43 
H30   2    0.400229    0.232393   -0.014930    11.00000   -1.20000 
AFIX   0 
C31   1    0.343577    0.316460    0.066176    11.00000    0.06543    0.05613 = 
         0.03566    0.00595   -0.00247    0.01206 
C32   1    0.435264    0.378719    0.062322    11.00000    0.05046    0.09337 = 
         0.04552    0.02476    0.00946    0.00613 
AFIX  43 
H32   2    0.496626    0.369106    0.027888    11.00000   -1.20000 
AFIX   0 
C33   1    0.436361    0.443840    0.102265    11.00000    0.04750    0.08013 = 
         0.05326    0.02547    0.00891   -0.00308 
AFIX  43 
H33   2    0.498070    0.480915    0.096590    11.00000   -1.20000 
AFIX   0 
C34   1    0.344681    0.464440    0.157711    11.00000    0.04390    0.05564 = 
         0.03893    0.01516   -0.00114   -0.00305 
C35   1    0.251501    0.406377    0.165926    11.00000    0.04514    0.04765 = 
         0.03247    0.00690   -0.00522    0.00029 
C36   1    0.251339    0.331869    0.119693    11.00000    0.05322    0.04934 = 
         0.03594    0.00751   -0.00730    0.00377 
C37   1    0.345992    0.536714    0.203057    11.00000    0.05285    0.04990 = 
         0.05129    0.00888   -0.00277   -0.01336 
AFIX  43 
H37   2    0.405534    0.575505    0.196764    11.00000   -1.20000 
AFIX   0 
C38   1    0.259714    0.551718    0.257528    11.00000    0.05632    0.04686 = 
         0.04590    0.00389   -0.00186   -0.00631 
AFIX  43 
H38   2    0.261907    0.600364    0.287998    11.00000   -1.20000 
AFIX   0 
C39   1    0.244647    0.260426    0.603052    11.00000    0.09645    0.07328 = 
         0.06178    0.02344    0.02188    0.01391 
AFIX 137 
H39A  2    0.207138    0.210455    0.584148    11.00000   -1.50000 
H39B  2    0.200152    0.284195    0.645461    11.00000   -1.50000 
H39C  2    0.320739    0.246580    0.621816    11.00000   -1.50000 
PART 1 
AFIX   0 
CL1   3    0.179955    0.036077    0.427415    10.70000    0.18414    0.18994 = 
         0.20549    0.05486   -0.06668   -0.02574 
CL2   3    0.046139    0.168162    0.353074    10.70000    0.16277    0.10540 = 
         0.16695    0.01170    0.01777   -0.03089 
C40   1    0.041992    0.079128    0.402035    10.70000    0.17046    0.16299 = 
         0.10827    0.02459   -0.04817   -0.11299 
AFIX  23 
H40A  2    0.000346    0.038141    0.370498    10.70000   -1.20000 
H40B  2   -0.001739    0.087832    0.450305    10.70000   -1.20000 
PART 2 
AFIX   0 
CL1'  3    0.136340   -0.001751    0.414324    10.30000    0.21132    0.14732 = 
         0.12037    0.03097    0.05385    0.08194 
CL2'  3    0.056378    0.159544    0.427837    10.30000    0.14515    0.08706 = 
         0.13001   -0.02005    0.01586    0.00934 
C40'  1    0.027002    0.060436    0.389185    10.30000    0.10975    0.07287 = 
         0.06047   -0.00211   -0.02213   -0.04763 
AFIX  23 
H40C  2   -0.045039    0.038909    0.410612    10.30000   -1.20000 
H40D  2    0.020057    0.063366    0.332102    10.30000   -1.20000 
PART 0 
AFIX   0 
HKLF 4 
  
REM  d8v21987_a.res in P2(1)2(1)2(1) 
REM R1 =  0.0422 for    5300 Fo > 4sig(Fo)  and  0.0516 for all    6065 data 
REM    444 parameters refined using     40 restraints 
  
END 
  
WGHT      0.0501      0.8498 
  
REM Instructions for potential hydrogen bonds 
EQIV $1 x+1/2, -y+1/2, -z+1 
HTAB C39 Cl2_$1 
EQIV $2 -x, y-1/2, -z+1/2 
HTAB C40' O1_$2 
  
REM Highest difference peak  0.247,  deepest hole -0.316,  1-sigma level  0.034 
Q1    1  -0.0114  0.1317  0.3936  11.00000  0.05    0.25 
Q2    1   0.1259  0.1450  0.3992  11.00000  0.05    0.19 
Q3    1   0.2370  0.0437  0.3998  11.00000  0.05    0.18 
Q4    1   0.1604  0.0847  0.4584  11.00000  0.05    0.17 
Q5    1   0.2229  0.0517  0.3770  11.00000  0.05    0.16 
Q6    1   0.0570  0.1784  0.4095  11.00000  0.05    0.15 
Q7    1   0.1174  0.0993  0.3457  11.00000  0.05    0.14 
Q8    1   0.0553  0.1003  0.4438  11.00000  0.05    0.13 
Q9    1   0.1751  0.1027  0.3927  11.00000  0.05    0.13 
Q10   1   0.4190  0.4236  0.0656  11.00000  0.05    0.13 
Q11   1   0.4029  0.3448  0.0717  11.00000  0.05    0.13 
Q12   1   0.5826  0.3755  0.2753  11.00000  0.05    0.13 
Q13   1   0.4801  0.4567  0.3564  11.00000  0.05    0.12 
Q14   1   0.0656 -0.0410  0.4228  11.00000  0.05    0.12 
Q15   1   0.2227  0.4264  0.4285  11.00000  0.05    0.12 
Q16   1   0.6818  0.3150  0.2023  11.00000  0.05    0.12 
Q17   1   0.2561  0.5581  0.1586  11.00000  0.05    0.12 
Q18   1   0.3210  0.3597  0.5298  11.00000  0.05    0.12 
Q19   1   0.1383  0.4773  0.2330  11.00000  0.05    0.11 
Q20   1   0.0822  0.0431  0.3886  11.00000  0.05    0.11 
; 
_shelx_res_checksum    6288 
  
_shelx_hkl_file 
; 
   1   0   0    0.30    0.20 
   1   0   0   -0.10    0.20 
  -2   0   0 1302.07   26.00 
  -2   0   0 1322.37   27.00 
   2   0   0 1234.08   25.50 
  -2   0   0 1257.17   25.60 
  -3   0   0    1.30    1.60 
   3   0   0   -0.70    1.20 
  -3   0   0   -0.50    1.70 
  -3   0   0    0.90    1.40 
   3   0   0    6.90    2.60 
   4   0   0   43.10    6.50 
  -4   0   0   38.50    5.70 
  -4   0   0   45.70    5.60 
  -4   0   0   40.90    5.00 
   4   0   0   40.70    5.00 
   5   0   0    2.80    2.60 
  -5   0   0    1.00    2.20 
   5   0   0    0.30    2.70 
  -5   0   0    1.30    2.90 
  -5   0   0   -1.90    2.30 
  -6   0   0  485.05   22.00 
   6   0   0  463.95   22.10 
  -6   0   0  494.95   21.00 
   6   0   0  476.05   20.40 
  -6   0   0  446.66   20.00 
  -7   0   0    1.10    4.10 
  -7   0   0   -4.40    3.50 
  -7   0   0    1.00    4.30 
  -7   0   0    0.00    3.20 
   7   0   0   -2.60    3.50 
   7   0   0   -1.80    3.40 
  -8   0   0 2473.05   63.39 
   8   0   0 2512.25   66.99 
  -8   0   0 2448.16   65.39 
  -8   0   0 2551.14   63.89 
  -8   0   0 2685.83   68.89 
   9   0   0   -8.30    4.30 
  -9   0   0   -1.70    4.90 
  -9   0   0  -10.80    4.30 
  -9   0   0    6.90    4.80 
 -10   0   0 6632.34  141.69 
  10   0   0 6575.74  140.29 
 -10   0   0 6702.03  135.59 
 -11   0   0    0.30    7.40 
  11   0   0    8.50    8.70 
 -11   0   0  -14.90    6.40 
 -12   0   0  256.87   22.50 
  12   0   0  263.67   24.60 
 -12   0   0  250.07   25.10 
  13   0   0    3.00    6.80 
 -13   0   0   -4.80    7.00 
 -13   0   0    4.90    6.40 
 -14   0   0   -1.90    7.50 
 -14   0   0    8.40    7.50 
  -1   0   1    1.10    0.70 
   1   0   1    0.70    0.40 
   1   0   1    0.00    0.30 
   1   0  -1    1.30    0.40 
   1   0  -1    2.00    0.70 
  -3   0   1 5753.42  101.29 
  -3   0   1 5860.21  100.49 
   3   0   1 5812.22   98.59 
  -3   0   1 5965.00   97.09 
   3   0   1 5898.81   98.09 
  -3   0  -1 5855.51   97.49 
  -3   0  -1 6026.50   98.99 
   3   0  -1 5860.31  100.59 
  -3   0  -1 5896.11   98.39 
   3   0  -1 5768.82   96.49 
   4   0   1 1489.45   36.10 
  -4   0   1 1466.45   35.30 
   4   0   1 1501.55   36.00 
  -4   0   1 1554.34   38.30 
  -4   0   1 1478.05   37.80 
  -4   0  -1 1461.25   35.70 
   4   0  -1 1490.35   37.80 
  -4   0  -1 1517.55   36.00 
  -4   0  -1 1513.25   35.60 
   4   0  -1 1473.35   34.40 
  -5   0   1 4517.45   83.89 
  -5   0   1 4606.14   88.49 
  -5   0   1 4458.35   83.39 
   5   0   1 4403.16   85.19 
  -5   0   1 4497.95   87.99 
  -5   0  -1 4397.16   84.69 
   5   0  -1 4570.94   88.39 
  -5   0  -1 4374.26   84.39 
  -5   0  -1 4374.26   84.29 
   5   0  -1 4352.16   82.59 
  -6   0   1  110.09   10.10 
  -6   0   1  126.49   10.70 
  -6   0   1  137.59   12.30 
   6   0   1  134.09   11.40 
  -6   0   1  148.09   12.30 
   6   0  -1  115.79   11.20 
  -6   0  -1  131.99   11.30 
   6   0  -1  130.49   10.40 
  -6   0  -1  122.89   10.60 
  -6   0  -1  122.09   10.70 
  -7   0   1 4405.16   88.19 
  -7   0   1 4029.60  102.19 
  -7   0   1 4279.27   87.59 
  -7   0   1 4261.17   92.89 
   7   0   1 4256.17   90.69 
  -7   0  -1 4232.18   89.29 
   7   0  -1 4312.17   92.89 
   7   0  -1 4202.18   86.39 
  -7   0  -1 4293.17   88.59 
  -7   0  -1 4348.56   89.29 
   8   0   1   20.60    7.30 
  -8   0   1   17.70    7.60 
  -8   0   1    7.40    4.40 
  -8   0   1   16.90    6.00 
  -8   0   1    7.40    5.30 
   8   0  -1   11.40    6.60 
   8   0  -1    2.80    4.90 
  -8   0  -1   24.80    7.00 
  -8   0  -1   10.90    6.40 
  -8   0  -1   12.60    6.80 
  -9   0   1 1066.49   39.40 
  -9   0   1 1026.90   42.30 
  -9   0   1 1101.19   39.80 
   9   0   1 1039.20   41.60 
   9   0  -1 1043.50   38.30 
  -9   0  -1 1038.30   41.50 
   9   0  -1 1041.60   42.30 
  -9   0  -1 1056.29   39.50 
  -9   0  -1 1154.18   41.30 
  -9   0  -1 1063.99   42.10 
  10   0   1  215.98   20.40 
 -10   0   1  223.18   19.80 
 -10   0   1  198.58   21.70 
 -10   0   1  226.38   21.20 
 -10   0  -1  242.48   21.00 
 -10   0  -1  251.07   21.90 
  10   0  -1  229.58   21.90 
 -11   0   1   57.89   13.50 
  11   0   1   62.29   13.20 
 -11   0   1   45.90   12.60 
 -11   0  -1   40.30   11.20 
  11   0  -1   42.30   12.10 
 -11   0  -1   69.79   14.60 
 -12   0   1   53.99   13.00 
 -12   0   1   41.80   14.60 
  12   0   1   38.20   11.00 
  12   0  -1   51.19   14.10 
 -12   0  -1   41.70   11.90 
 -12   0  -1   41.60   11.80 
  13   0   1  107.79   18.90 
 -13   0   1   83.09   14.90 
 -13   0   1   78.59   16.10 
 -13   0  -1   92.09   16.50 
 -13   0  -1   72.49   16.40 
  13   0  -1   86.79   17.00 
  14   0   1   24.30   12.00 
 -14   0   1   -5.70    9.20 
 -14   0   1   21.50   10.80 
 -14   0  -1   30.50    9.50 
 -14   0  -1   30.30   12.00 
   1   0   2    8.90    1.50 
  -1   0   2    7.80    2.30 
  -1   0   2    4.60    1.50 
  -1   0  -2    9.80    1.90 
   1   0  -2   14.30    2.40 
   1   0  -2    5.00    1.50 
  -2   0   2 2832.92   51.99 
  -2   0   2 2727.33   48.80 
   2   0   2 2676.43   50.09 
  -2   0   2 2752.92   51.19 
   2   0   2 2685.73   46.70 
   2   0  -2 2717.23   51.19 
  -2   0  -2 2763.12   46.50 
   2   0  -2 2785.32   51.69 
   2   0  -2 2433.76   51.59 
  -2   0  -2 2682.73   49.80 
  -3   0   2 9008.60  144.99 
   3   0   2 8960.30  147.19 
  -3   0   2 9234.38  150.18 
   3   0  -2 9147.88  144.49 
   4   0   2  181.08   10.20 
  -4   0   2  167.28   11.50 
  -4   0   2  194.48   12.30 
  -4   0   2  182.28   10.50 
   4   0   2  183.98   10.90 
  -4   0  -2  174.88   10.70 
  -4   0  -2  156.98   10.40 
   4   0  -2  170.08    9.70 
   4   0  -2  191.08   12.10 
  -4   0  -2  172.88    9.80 
  -5   0   2   41.50    6.60 
   5   0   2   44.80    7.00 
  -5   0   2   44.60    7.90 
   5   0   2   52.39    8.00 
  -5   0   2   41.40    7.60 
  -5   0  -2   36.10    6.50 
  -5   0  -2   43.10    7.00 
  -5   0  -2   47.60    7.10 
   5   0  -2   48.00    6.20 
   5   0  -2   42.20    7.60 
  -6   0   2  323.17   19.20 
  -6   0   2  359.06   20.20 
  -6   0   2  332.87   17.00 
   6   0   2  360.66   18.20 
   6   0   2  326.47   17.80 
  -6   0  -2  336.37   17.90 
  -6   0  -2  348.57   17.60 
   6   0  -2  343.27   17.00 
   6   0  -2  340.17   19.50 
  -6   0  -2  324.57   17.90 
  -7   0   2  956.00   32.90 
   7   0   2 1027.40   35.30 
  -7   0   2  948.31   36.70 
  -7   0   2 1027.50   37.80 
  -7   0   2 1011.90   33.90 
   7   0  -2  983.30   32.70 
  -7   0  -2  998.60   35.10 
  -7   0  -2  996.50   34.70 
  -7   0  -2  947.41   33.10 
   7   0  -2  988.30   37.20 
  -8   0   2   21.80    8.50 
  -8   0   2   26.00    7.20 
  -8   0   2   26.10    6.70 
  -8   0   2   19.90    6.50 
  -8   0  -2   10.90    5.20 
   8   0  -2   24.10    8.50 
  -8   0  -2   36.00    8.90 
  -8   0  -2   13.60    5.90 
   8   0  -2   19.00    6.40 
  -9   0   2 1081.49   43.90 
  -9   0   2 1114.29   39.80 
   9   0   2 1089.09   41.40 
  -9   0   2 1059.49   39.40 
  -9   0  -2 1098.19   41.60 
   9   0  -2 1053.89   38.50 
  -9   0  -2 1050.99   40.00 
  -9   0  -2 1038.30   41.00 
  -9   0  -2 1056.49   39.70 
   9   0  -2 1064.49   43.60 
 -10   0   2    7.60    7.40 
 -10   0   2    6.40    6.30 
  10   0   2    6.80    6.70 
 -10   0   2    0.80    6.10 
 -10   0  -2    5.50    7.20 
  10   0  -2    3.80    6.00 
  10   0  -2   -3.70    6.40 
 -10   0  -2   -4.10    6.40 
  11   0   2   30.70   11.50 
 -11   0   2   48.90   11.90 
 -11   0   2   22.50   11.50 
 -11   0  -2   65.79   13.50 
  11   0  -2   49.80   13.10 
 -11   0  -2   41.30   12.70 
 -12   0   2    3.80    6.90 
 -12   0   2   -3.50    7.80 
  12   0   2   -3.20    6.30 
 -12   0  -2   -3.70    6.40 
 -12   0  -2   18.80    7.90 
  12   0  -2   -6.00    6.90 
  13   0   2  177.58   21.40 
 -13   0   2  176.08   22.60 
 -13   0   2  253.57   22.00 
 -13   0  -2  222.78   23.70 
 -13   0  -2  210.68   21.50 
  14   0   2   11.50   10.00 
 -14   0   2   17.30   10.40 
 -14   0   2   10.40    8.20 
 -14   0  -2   18.60    9.90 
   0   0   3   -1.00    1.00 
   0   0   3    0.80    1.10 
   0   0  -3    1.00    1.40 
   0   0  -3    0.60    1.20 
   1   0   3 4287.67   71.99 
   1   0   3 4161.18   68.19 
  -1   0   3 4187.58   71.49 
  -1   0   3 4331.07   72.39 
  -1   0  -3 4249.98   72.09 
   1   0  -3 4171.58   72.19 
  -1   0  -3 4215.18   68.29 
   1   0  -3 4230.38   72.09 
  -2   0   3  307.67   12.80 
   2   0   3  263.77   11.30 
  -2   0   3  336.97   16.30 
  -2   0   3  309.37   12.00 
   2   0  -3  310.77   15.30 
   2   0  -3  305.57   11.90 
  -2   0  -3  313.27    9.80 
  -2   0  -3  323.37   12.60 
  -3   0   3 1139.29   31.20 
  -3   0   3 1117.39   30.30 
   3   0   3 1088.69   29.40 
  -3   0   3 1107.79   27.80 
   3   0   3 1076.09   25.50 
  -3   0  -3 1074.89   24.80 
   3   0  -3 1069.79   30.10 
   3   0  -3 1126.79   30.90 
  -3   0  -3 1122.69   29.10 
   3   0  -3 1100.69   27.40 
   4   0   3 5067.79   94.89 
  -4   0   3 5118.99   92.09 
  -4   0   3 5241.18   97.19 
  -4   0   3 5242.68   98.79 
   4   0   3 5118.09   90.49 
  -4   0  -3 5179.68   94.29 
   4   0  -3 5241.48   97.69 
   4   0  -3 5144.49   91.19 
  -4   0  -3 5045.50   88.59 
  -5   0   3   -2.60    2.70 
   5   0   3    2.80    2.70 
  -5   0   3   -1.10    2.90 
  -5   0   3    3.40    3.10 
   5   0   3    3.30    3.10 
  -5   0  -3    0.90    3.30 
  -5   0  -3    0.30    2.40 
   5   0  -3    2.80    2.70 
   5   0  -3    4.20    3.60 
  -5   0  -3    3.80    3.30 
   6   0   3   20.60    6.10 
  -6   0   3   27.40    6.20 
  -6   0   3   37.80    8.10 
   6   0   3   30.70    7.30 
  -6   0   3   13.10    5.70 
  -6   0  -3   27.20    6.60 
  -6   0  -3   23.20    6.60 
  -6   0  -3   30.20    6.50 
   6   0  -3   21.80    7.30 
   6   0  -3   30.50    6.50 
   7   0   3  322.87   20.20 
   7   0   3  315.37   19.00 
  -7   0   3  312.37   18.10 
  -7   0   3  357.66   21.80 
  -7   0   3  317.47   21.10 
   7   0  -3  332.27   18.20 
  -7   0  -3  330.87   20.10 
  -7   0  -3  345.37   20.00 
  -7   0  -3  335.47   18.10 
   7   0  -3  285.07   20.10 
   8   0   3  675.83   29.90 
  -8   0   3  709.93   29.40 
  -8   0   3  685.63   29.20 
  -8   0   3  670.63   32.70 
  -8   0  -3  667.23   29.90 
   8   0  -3  717.73   33.60 
   8   0  -3  683.23   28.40 
  -8   0  -3  677.03   33.50 
  -8   0  -3  611.84   29.30 
  -9   0   3  152.88   14.90 
   9   0   3  125.79   14.90 
  -9   0   3  116.79   13.90 
  -9   0   3  111.49   17.00 
   9   0  -3  121.19   13.80 
   9   0  -3  144.49   16.70 
  -9   0  -3  127.99   14.40 
  -9   0  -3  130.59   13.80 
  10   0   3   29.60    8.60 
 -10   0   3   13.00    8.20 
 -10   0   3   19.90    7.20 
 -10   0   3   26.40    8.10 
 -10   0  -3   13.40    7.30 
  10   0  -3   38.40   11.80 
 -10   0  -3   28.60   10.20 
  10   0  -3    8.60    6.80 
 -11   0   3    6.90    6.00 
 -11   0   3   -1.80    6.40 
  11   0   3    0.50    6.60 
 -11   0  -3   10.00    7.60 
  11   0  -3   -8.20    3.50 
  11   0  -3    4.20    7.30 
 -11   0  -3    8.60    6.20 
 -12   0   3   29.50   11.00 
  12   0   3   19.40    8.20 
 -12   0   3   19.00    8.30 
 -12   0  -3   20.40    8.60 
 -12   0  -3   52.69   13.20 
 -13   0   3   43.50   12.10 
  13   0   3   48.10   13.80 
 -13   0   3   73.99   17.30 
 -13   0  -3   83.19   15.50 
 -13   0  -3   58.19   14.00 
 -14   0   3   13.60   10.30 
 -14   0   3    2.80    9.80 
  14   0   3    2.50    9.00 
 -14   0  -3  -12.30    7.20 
 -14   0  -3  -11.80    7.70 
   0   0   4 5678.73   94.69 
   0   0   4 5566.94   92.99 
   0   0  -4 5789.22   96.29 
   0   0  -4 5673.53   92.89 
  -1   0   4    8.70    2.80 
  -1   0   4   10.40    2.90 
   1   0   4    5.20    2.40 
   1   0   4    4.90    1.90 
  -1   0  -4    3.70    1.80 
  -1   0  -4    6.50    2.90 
   1   0  -4    0.40    1.60 
  -2   0   4 2414.96   50.99 
   2   0   4 2497.95   50.69 
   2   0   4 2424.56   44.20 
  -2   0   4 2457.35   49.00 
  -2   0   4 2443.86   50.49 
  -2   0  -4 2415.36   44.10 
   2   0  -4 2383.56   50.09 
   2   0  -4 2312.27   48.80 
  -2   0  -4 2502.95   50.59 
   3   0   4   70.49    7.30 
  -3   0   4   81.29    8.20 
  -3   0   4   79.99    7.80 
   3   0   4   74.99    5.80 
  -3   0  -4   79.39    5.60 
  -3   0  -4   76.59    7.30 
   3   0  -4   89.99    7.50 
   3   0  -4   77.19    7.80 
  -4   0   4   32.20    7.10 
   4   0   4   46.70    7.50 
   4   0   4   46.20    5.60 
  -4   0   4   41.80    7.60 
  -4   0   4   46.40    6.10 
  -4   0  -4   48.70    7.60 
   4   0  -4   44.10    6.80 
   4   0  -4   41.20    7.50 
  -4   0  -4   48.50    5.40 
  -5   0   4 2538.25   61.39 
  -5   0   4 2527.25   56.79 
   5   0   4 2596.34   55.19 
  -5   0   4 2649.83   63.69 
   5   0   4 2452.95   59.59 
   5   0  -4 2630.24   56.09 
  -5   0  -4 2652.53   59.49 
  -5   0  -4 2437.96   52.29 
   5   0  -4 2619.24   62.59 
  -5   0  -4 2468.85   59.29 
   6   0   4 1620.34   42.60 
  -6   0   4 1500.85   55.59 
   6   0   4 1573.94   46.10 
  -6   0   4 1569.54   43.00 
  -6   0  -4 1523.25   39.60 
   6   0  -4 1593.94   42.00 
  -6   0  -4 1650.93   45.70 
  -6   0  -4 1603.24   46.40 
   7   0   4   92.69   10.50 
  -7   0   4   79.69   13.10 
  -7   0   4   94.69   11.90 
  -7   0   4   81.19    9.90 
   7   0   4   64.99   11.20 
  -7   0  -4   80.69   10.20 
  -7   0  -4   86.09    9.10 
   7   0  -4   91.69   14.30 
  -7   0  -4   79.89   12.30 
   7   0  -4   87.99    9.90 
   8   0   4   85.29   11.10 
   8   0   4   81.99   12.20 
  -8   0   4   98.79   11.50 
  -8   0   4   91.99   14.90 
   8   0  -4   91.89   11.10 
  -8   0  -4   79.49   12.40 
  -8   0  -4   97.79   14.30 
  -8   0  -4   76.49   11.10 
   8   0  -4   91.39   15.00 
  -9   0   4   -6.60    4.70 
  -9   0   4    0.70    6.80 
   9   0   4    6.90    5.80 
  -9   0   4   -5.10    4.40 
   9   0  -4    4.10    5.00 
   9   0  -4   10.80    7.30 
  -9   0  -4    6.00    5.30 
  -9   0  -4    4.40    7.10 
 -10   0   4   18.90    7.60 
 -10   0   4   13.90    7.90 
 -10   0   4   23.20    7.80 
  10   0   4   12.00    5.80 
 -10   0  -4    8.20    6.00 
  10   0  -4   18.20    6.90 
 -11   0   4   15.20    9.50 
 -11   0   4    4.80    6.10 
 -11   0  -4   14.70    7.50 
 -11   0  -4   -2.10    5.70 
  11   0  -4    3.50    4.70 
  12   0   4    3.20    7.10 
 -12   0   4   10.20    7.80 
 -12   0   4   -7.70    5.50 
 -12   0  -4   -1.30    6.80 
  12   0  -4    8.00    6.50 
 -12   0  -4   -9.10    5.50 
 -13   0   4   55.19   12.50 
 -13   0   4   59.79   15.40 
 -13   0  -4   40.50   12.40 
 -13   0  -4   14.00   12.80 
 -14   0   4   39.30   15.90 
  14   0   4   26.00   11.50 
 -14   0  -4   33.20   11.40 
 -14   0  -4   68.29   14.30 
   0   0   5    0.90    2.00 
   0   0   5    2.80    2.00 
   0   0  -5    2.30    2.10 
   0   0  -5    3.70    2.40 
  -1   0   5 3155.88   60.99 
  -1   0   5 3218.88   61.29 
   1   0   5 3227.48   57.99 
   1   0   5 3160.68   61.29 
  -1   0  -5 3163.98   57.39 
   1   0  -5 3144.89   62.69 
   1   0  -5 3198.08   61.19 
  -1   0  -5 3235.48   63.09 
  -2   0   5 2251.07   48.80 
  -2   0   5 2255.97   47.60 
   2   0   5 2180.08   42.40 
   2   0   5 2199.48   48.20 
  -2   0  -5 2120.39   42.20 
   2   0  -5 2214.48   48.70 
  -2   0  -5 2237.68   48.60 
   2   0  -5 2167.48   48.30 
   3   0   5 3320.37   69.49 
  -3   0   5 3406.36   67.89 
  -3   0   5 3436.06   70.79 
   3   0   5 3498.25   62.69 
  -3   0   5 3442.46   71.89 
   3   0  -5 3495.95   68.79 
   3   0  -5 3443.16   70.89 
  -3   0  -5 3463.15   61.69 
  -3   0  -5 3473.25   69.59 
   4   0   5 7288.37  131.69 
  -4   0   5 7410.36  128.59 
  -4   0   5 7346.06  134.59 
  -4   0   5 7330.67  132.69 
   4   0   5 7509.65  122.99 
  -4   0  -5 7165.78  120.19 
  -4   0  -5 7475.25  130.89 
   4   0  -5 7048.69  132.39 
   4   0  -5 7355.66  127.89 
  -5   0   5  899.61   33.10 
   5   0   5  859.61   31.70 
  -5   0   5  883.31   29.80 
  -5   0   5  908.21   34.40 
   5   0   5  891.81   27.50 
   5   0  -5  913.41   29.40 
  -5   0  -5  888.21   25.50 
  -5   0  -5  921.01   31.80 
  -6   0   5 1227.38   43.20 
  -6   0   5 1239.48   42.00 
   6   0   5 1225.18   35.90 
  -6   0   5 1230.08   37.60 
  -6   0  -5 1201.48   33.00 
  -6   0  -5 1159.88   45.50 
   6   0  -5 1209.08   36.40 
  -7   0   5 1596.64   47.70 
   7   0   5 1763.22   48.00 
   7   0   5 1734.83   52.89 
  -7   0   5 1797.12   55.19 
  -7   0  -5 1757.62   45.00 
   7   0  -5 1779.92   47.80 
  -7   0  -5 1739.33   52.69 
  -7   0  -5 1816.62   52.29 
   8   0   5  199.58   15.90 
  -8   0   5  182.68   17.90 
  -8   0   5  156.58   14.50 
  -8   0  -5  171.68   13.80 
  -8   0  -5  166.58   16.20 
   8   0  -5  193.08   15.30 
  -9   0   5    9.90    6.60 
  -9   0   5   22.20    9.20 
   9   0   5   17.40    6.70 
  -9   0  -5   12.20    7.50 
   9   0  -5   16.50    6.80 
  -9   0  -5   15.30    6.00 
 -10   0   5   -4.90    5.50 
 -10   0   5    0.40    6.80 
 -10   0   5    1.20    5.20 
  10   0   5    2.40    5.20 
  10   0  -5    7.30    5.40 
 -10   0  -5    5.90    6.00 
  11   0   5   52.89   11.50 
 -11   0   5   57.79   11.80 
 -11   0   5   65.49   15.10 
  11   0  -5   37.40   10.20 
 -11   0  -5   47.80   11.70 
 -11   0  -5   65.59   13.50 
 -12   0   5  -11.40    6.10 
  12   0   5   -6.90    6.30 
 -12   0   5   -2.00    8.50 
 -12   0  -5   -6.60    6.50 
 -12   0  -5   19.30    8.60 
  12   0  -5    5.50    7.20 
 -13   0   5   34.40   10.50 
  13   0   5   18.30   10.90 
 -13   0   5   22.30   10.70 
 -13   0  -5   29.40   11.20 
 -13   0  -5   30.20   12.00 
  14   0   5   42.10   13.30 
 -14   0   5   55.09   17.30 
 -14   0   5   72.19   16.50 
 -14   0  -5   85.19   14.80 
 -14   0  -5  107.89   19.00 
   0   0   6  745.43   23.50 
   0   0   6  741.13   22.40 
   0   0  -6  770.72   25.50 
   0   0  -6  727.13   21.90 
  -1   0   6  729.43   23.40 
   1   0   6  791.12   24.50 
  -1   0   6  718.83   23.40 
   1   0   6  750.02   21.80 
  -1   0  -6  748.73   25.10 
   1   0  -6  754.02   25.50 
   1   0  -6  711.33   23.20 
  -1   0  -6  704.83   24.40 
   2   0   6  920.31   23.90 
   2   0   6  874.21   28.00 
  -2   0   6  896.71   27.40 
  -2   0   6  911.11   28.30 
   2   0  -6  886.91   28.00 
  -2   0  -6  929.01   28.90 
  -2   0  -6  827.62   27.00 
   2   0  -6  931.91   29.20 
  -3   0   6 5390.16  102.19 
   3   0   6 5184.78   90.19 
  -3   0   6 5229.88   97.19 
  -3   0   6 5309.67  100.29 
   3   0   6 5217.78   99.69 
   3   0  -6 5256.27  101.09 
  -3   0  -6 5228.88   98.99 
   3   0  -6 5270.17   98.89 
  -3   0  -6 5230.68   90.39 
  -4   0   6   93.49   10.70 
   4   0   6   94.29    8.00 
  -4   0   6  100.19   10.00 
   4   0   6   98.69   10.20 
  -4   0   6   90.09   10.40 
  -4   0  -6  121.19   11.60 
   4   0  -6  106.39   10.30 
  -4   0  -6  104.99    8.00 
   4   0  -6   96.69   10.40 
   5   0   6 2442.06   62.09 
  -5   0   6 2486.35   58.79 
  -5   0   6 2405.36   73.19 
   5   0   6 2521.45   54.19 
  -5   0  -6 2492.25   51.69 
   5   0  -6 2367.66   64.39 
   5   0  -6 2543.65   58.49 
  -5   0  -6 2586.64   61.69 
  -6   0   6  246.58   18.80 
   6   0   6  238.18   17.50 
  -6   0   6  240.78   15.90 
   6   0   6  271.07   15.40 
  -6   0   6  259.97   19.00 
  -6   0  -6  214.88   12.90 
  -6   0  -6  281.27   18.50 
   6   0  -6  226.78   15.30 
   7   0   6  133.99   14.50 
   7   0   6  162.28   13.40 
  -7   0   6  131.39   14.80 
  -7   0   6  127.89   12.60 
   7   0  -6  139.29   12.70 
  -7   0  -6  142.59   15.20 
  -7   0  -6  135.79   14.10 
  -7   0  -6  131.79   10.90 
  -8   0   6   12.60    5.10 
  -8   0   6   16.60    8.60 
   8   0   6    9.20    6.00 
   8   0  -6   23.00    6.90 
  -8   0  -6   12.10    7.30 
  -8   0  -6   23.50    6.20 
  -9   0   6   36.20    8.70 
   9   0   6   45.80   10.00 
  -9   0   6   24.90   10.20 
  -9   0  -6   41.80   11.10 
  -9   0  -6   22.90    6.80 
   9   0  -6   25.20    7.70 
 -10   0   6   66.29   11.90 
 -10   0   6   60.59   14.80 
  10   0   6   65.89   11.80 
  10   0  -6   59.59   10.80 
 -10   0  -6   73.39   14.00 
 -11   0   6   57.89   13.90 
  11   0   6   49.00   11.90 
 -11   0   6   67.39   12.60 
  11   0  -6   65.59   12.60 
 -11   0  -6   66.69   14.20 
 -12   0   6  -12.60    7.40 
  12   0   6    1.90    6.80 
 -12   0   6   13.30    7.80 
 -12   0  -6    5.30    6.70 
 -12   0  -6   14.80    6.50 
  12   0  -6    6.20    7.50 
 -13   0   6   55.99   14.40 
 -13   0   6   22.50    8.70 
  13   0   6   52.09   13.00 
 -13   0  -6   20.30   10.20 
 -13   0  -6   46.70   12.30 
  13   0  -6   27.30   10.90 
  14   0   6    3.10    8.50 
 -14   0   6   -2.90    9.50 
 -14   0   6   -3.60    8.90 
 -14   0  -6    9.70   10.00 
 -14   0  -6  -11.90    7.00 
   0   0   7    3.60    2.70 
   0   0   7    1.20    2.50 
   0   0  -7    0.10    3.30 
   0   0  -7   -2.30    1.80 
   1   0   7  391.36   17.80 
  -1   0   7  434.96   18.50 
   1   0   7  443.16   17.10 
  -1   0   7  413.06   18.00 
   1   0  -7  440.76   20.20 
   1   0  -7  402.26   17.80 
  -1   0  -7  423.56   16.30 
  -1   0  -7  456.55   20.40 
   2   0   7 1085.89   28.30 
  -2   0   7 1070.89   32.80 
  -2   0   7 1036.70   31.50 
   2   0   7 1020.50   32.10 
   2   0  -7 1062.39   34.00 
  -2   0  -7 1057.89   27.90 
  -2   0  -7 1068.79   33.60 
   2   0  -7 1058.29   32.60 
  -3   0   7 5814.62  108.69 
   3   0   7 5908.41  111.59 
   3   0   7 5873.41  101.79 
  -3   0   7 5917.91  113.69 
  -3   0   7 6092.29  112.79 
  -3   0  -7 5923.71  111.79 
   3   0  -7 5693.03  111.59 
  -3   0  -7 5924.51  101.99 
   3   0  -7 5999.40  112.39 
   4   0   7 2607.44   52.69 
  -4   0   7 2441.26   62.99 
   4   0   7 2399.86   60.49 
  -4   0   7 2434.36   61.19 
  -4   0   7 2364.06   57.19 
   4   0  -7 2547.05   59.99 
   4   0  -7 2373.66   61.39 
  -4   0  -7 2463.05   51.19 
  -4   0  -7 2422.06   59.69 
  -5   0   7   53.89   10.30 
   5   0   7   51.59    7.60 
  -5   0   7   43.90    8.10 
   5   0   7   43.60    8.90 
  -5   0   7   53.29   10.40 
  -5   0  -7   44.60    9.20 
   5   0  -7   52.49    9.00 
   5   0  -7   36.80    8.30 
  -5   0  -7   47.80    7.00 
  -6   0   7  218.28   18.10 
   6   0   7  218.68   14.30 
   6   0   7  218.08   17.20 
  -6   0   7  201.98   15.00 
   6   0  -7  224.58   15.60 
  -6   0  -7  215.48   12.90 
  -6   0  -7  207.28   17.10 
   7   0   7  812.22   30.30 
  -7   0   7  843.82   33.60 
  -7   0   7  880.21   38.40 
  -7   0  -7  835.82   28.20 
   7   0  -7  847.92   32.70 
  -7   0  -7  841.52   35.50 
  -8   0   7  273.67   23.30 
   8   0   7  252.87   17.60 
  -8   0  -7  248.08   20.40 
   8   0  -7  227.78   17.90 
  -8   0  -7  227.48   14.90 
  -9   0   7   31.30    8.60 
  -9   0   7   54.19   13.00 
   9   0   7   44.10    9.50 
   9   0  -7   40.00    9.80 
  -9   0  -7   38.00   10.60 
  -9   0  -7   26.50    7.20 
 -10   0   7   21.80   10.00 
  10   0   7   25.60    8.40 
 -10   0   7   15.80    8.80 
 -10   0  -7   15.00    7.90 
 -10   0  -7   16.40    7.50 
  10   0  -7   18.80    6.90 
  11   0   7   68.79   12.60 
 -11   0   7   65.89   12.50 
 -11   0   7   71.79   16.50 
 -11   0  -7   73.69   15.40 
  11   0  -7   76.49   13.20 
 -12   0   7   53.79   15.90 
  12   0   7   29.90   10.20 
 -12   0   7   48.40   11.30 
 -12   0  -7   47.40   12.70 
  12   0  -7   45.40   11.20 
 -12   0  -7   59.09   12.30 
  13   0   7   36.10   11.30 
 -13   0   7   23.40   12.40 
 -13   0   7   55.19   12.30 
 -13   0  -7   45.30   11.50 
 -13   0  -7   45.60   12.70 
  13   0  -7   52.69   12.40 
 -14   0   7    7.70    9.90 
  14   0   7    2.00    8.70 
 -14   0  -7    2.60   11.60 
 -14   0  -7   15.00    9.20 
   0   0   8 1682.93   42.30 
   0   0   8 1629.84   42.60 
   0   0  -8 1690.83   46.70 
   0   0  -8 1602.34   40.50 
   1   0   8  345.37   17.50 
   1   0   8  367.26   16.60 
  -1   0   8  349.67   17.80 
  -1   0   8  343.07   17.20 
   1   0  -8  338.87   16.90 
  -1   0  -8  332.97   18.70 
   1   0  -8  330.17   18.80 
  -1   0  -8  344.37   15.60 
   2   0   8  153.28   12.30 
  -2   0   8  172.18   13.00 
   2   0   8  168.68   11.00 
  -2   0   8  160.38   12.10 
   2   0  -8  154.38   12.30 
  -2   0  -8  169.88   10.70 
  -2   0  -8  171.38   13.90 
   2   0  -8  181.58   14.50 
  -3   0   8 2904.81   66.79 
   3   0   8 2764.62   57.09 
  -3   0   8 2737.93   63.19 
   3   0   8 2695.73   65.09 
  -3   0   8 2771.52   66.99 
   3   0  -8 2743.03   65.69 
   3   0  -8 2877.11   67.59 
  -3   0  -8 2804.82   66.59 
  -3   0  -8 2758.52   57.19 
  -4   0   8   33.00    8.20 
   4   0   8   50.39    7.30 
   4   0   8   42.50    8.40 
  -4   0   8   33.60    8.00 
  -4   0   8   32.90    7.30 
   4   0  -8   44.80    9.00 
  -4   0  -8   44.60    9.00 
  -4   0  -8   37.60    6.40 
   4   0  -8   58.69   10.10 
  -5   0   8   10.90    5.90 
   5   0   8   11.80    4.50 
  -5   0   8    0.70    3.90 
  -5   0   8    7.80    4.80 
   5   0   8    5.90    4.30 
  -5   0  -8    8.40    3.80 
  -5   0  -8   12.00    5.90 
   5   0  -8    2.10    4.50 
   5   0  -8   -2.80    4.40 
   6   0   8    7.00    4.40 
  -6   0   8    4.40    4.30 
  -6   0   8   -2.70    4.60 
   6   0  -8   16.40    6.10 
  -6   0  -8    5.80    5.60 
  -6   0  -8    5.70    4.00 
  -7   0   8 1002.90   37.80 
  -7   0   8 1010.50   42.80 
   7   0   8 1049.30   34.80 
  -7   0  -8 1043.80   32.40 
   7   0  -8 1056.59   38.10 
  -7   0  -8  968.50   39.90 
  -8   0   8 1437.26   47.80 
   8   0   8 1419.36   44.50 
  -8   0   8 1466.75   55.19 
   8   0  -8 1415.56   46.90 
  -8   0  -8 1449.65   51.39 
  -8   0  -8 1389.16   40.50 
  -9   0   8  226.78   22.50 
   9   0   8  226.28   17.40 
  -9   0   8  221.58   19.10 
  -9   0  -8  193.08   20.30 
  -9   0  -8  221.98   15.80 
   9   0  -8  188.38   17.20 
 -10   0   8   79.59   16.30 
  10   0   8  100.29   13.00 
  10   0  -8   87.99   14.50 
 -10   0  -8   65.59   17.50 
 -10   0  -8   84.79   11.20 
 -11   0   8  168.08   20.90 
  11   0   8  147.59   16.70 
  11   0  -8  136.19   18.40 
 -11   0  -8  138.79   17.60 
  12   0   8   24.00   10.10 
 -12   0   8   19.50    9.60 
 -12   0   8   23.20   10.90 
  12   0  -8   16.80    8.90 
 -12   0  -8   34.30   13.00 
 -13   0   8   -7.40    7.10 
  13   0   8   15.10    9.40 
 -13   0   8    4.60   10.00 
 -13   0  -8  -11.20    7.80 
  13   0  -8    6.50    8.90 
 -13   0  -8   22.90    9.30 
   0   0   9    0.90    3.40 
   0   0   9    2.70    3.20 
   0   0  -9   -5.00    2.50 
   0   0  -9   -2.40    2.80 
   1   0   9  279.67   16.80 
  -1   0   9  273.17   16.50 
   1   0   9  298.07   15.80 
  -1   0   9  267.17   15.90 
  -1   0  -9  270.17   18.20 
   1   0  -9  290.67   18.90 
  -1   0  -9  305.27   15.50 
   1   0  -9  293.67   16.50 
   2   0   9  792.82   26.30 
  -2   0   9  754.72   28.50 
  -2   0   9  780.72   29.90 
   2   0  -9  731.63   28.60 
  -2   0  -9  740.13   24.80 
   2   0  -9  785.32   32.00 
  -2   0  -9  717.83   36.30 
  -3   0   9  117.99   12.20 
  -3   0   9   88.89   10.20 
   3   0   9  102.59   11.00 
   3   0   9  108.09    9.50 
   3   0  -9   88.29   14.30 
   3   0  -9  135.89   13.60 
  -3   0  -9   98.89   11.70 
  -3   0  -9  115.69    9.60 
  -4   0   9  521.45   26.30 
  -4   0   9  492.55   24.00 
   4   0   9  517.85   20.50 
  -4   0   9  534.25   27.60 
   4   0   9  524.45   26.00 
  -4   0  -9  509.65   20.50 
   4   0  -9  555.14   27.30 
  -4   0  -9  548.15   27.20 
   4   0  -9  564.64   27.20 
  -5   0   9  116.79   13.90 
  -5   0   9  118.69   12.10 
   5   0   9  126.69   10.50 
  -5   0  -9   87.69   13.50 
   5   0  -9  120.19   13.00 
  -5   0  -9  102.69    9.40 
  -6   0   9   24.90    8.90 
  -6   0   9   20.80    6.80 
   6   0   9   23.80    6.40 
  -6   0  -9   31.40    9.60 
  -6   0  -9   18.20    4.80 
   6   0  -9   12.60    6.20 
  -7   0   9  251.27   18.70 
   7   0   9  238.28   16.50 
  -7   0   9  253.17   21.60 
  -7   0  -9  246.48   15.20 
   7   0  -9  240.28   22.60 
  -7   0  -9  232.08   20.20 
  -8   0   9   -4.00    4.50 
  -8   0   9   10.50    8.20 
   8   0   9   13.70    6.40 
   8   0  -9    6.40    5.90 
  -8   0  -9    1.50    7.30 
  -8   0  -9    2.00    5.20 
  -9   0   9   14.70    7.60 
  -9   0   9   23.40    7.30 
   9   0   9    6.70    5.00 
  -9   0  -9    1.60    4.40 
  -9   0  -9    1.70    6.20 
   9   0  -9   13.60    7.70 
  10   0   9  198.38   17.50 
 -10   0   9  200.68   22.80 
 -10   0  -9  196.28   16.20 
 -10   0  -9  192.28   20.30 
  10   0  -9  210.68   19.40 
 -11   0   9   41.10   14.30 
  11   0   9   43.60   10.10 
 -11   0  -9   13.00   10.70 
  11   0  -9   37.30    9.70 
 -12   0   9  215.38   21.60 
  12   0   9  213.58   19.60 
 -12   0   9  214.18   25.80 
  12   0  -9  216.98   20.10 
 -12   0  -9  203.68   24.20 
  13   0   9   19.90   10.40 
 -13   0   9   13.50    8.80 
 -13   0   9   -6.40    8.80 
 -13   0  -9    3.90    7.60 
 -13   0  -9   -2.90   10.10 
  13   0  -9   22.30   10.30 
   0   0  10  785.72   29.70 
   0   0 -10  783.42   39.80 
   0   0 -10  789.62   28.30 
  -1   0  10 1286.47   40.10 
  -1   0  10 1392.66   42.00 
   1   0  10 1369.66   39.60 
   1   0  10 1347.07   41.50 
   1   0 -10 1283.27   39.80 
   1   0 -10 1321.07   45.10 
  -1   0 -10 1352.16   45.60 
  -1   0 -10 1275.17   37.00 
   2   0  10   88.29   10.70 
  -2   0  10   83.69   12.30 
   2   0  10   81.99    9.10 
  -2   0  10   73.59    9.60 
  -2   0 -10   79.69   12.60 
   2   0 -10  103.69   15.00 
  -2   0 -10   82.49    8.70 
   3   0  10   14.50    4.80 
  -3   0  10    5.30    4.70 
   3   0  10    5.70    5.20 
  -3   0  10   12.80    5.50 
  -3   0  10   17.20    6.60 
   3   0 -10    8.30    5.10 
  -3   0 -10    3.70    4.00 
   3   0 -10   13.10    4.90 
  -3   0 -10    4.10    5.90 
   4   0  10    8.60    4.10 
  -4   0  10   11.40    6.20 
  -4   0  10    4.80    6.20 
  -4   0  10    2.90    4.60 
  -4   0 -10   -3.80    4.20 
   4   0 -10    0.10    4.20 
   4   0 -10    0.00    5.00 
  -4   0 -10   11.00    4.60 
   5   0  10  290.27   16.50 
  -5   0  10  315.87   22.60 
   5   0 -10  316.57   22.70 
  -5   0 -10  301.27   21.80 
  -5   0 -10  282.07   15.90 
   6   0  10   69.59   10.20 
  -6   0  10   49.30   10.10 
  -6   0  10   43.90   11.20 
   6   0 -10   54.19   11.50 
  -6   0 -10   45.10    8.10 
  -6   0 -10   45.90   11.20 
   7   0  10  145.29   12.90 
  -7   0  10  136.69   14.30 
  -7   0  10  117.99   18.40 
  -7   0 -10  117.89   11.60 
   7   0 -10  150.18   16.00 
  -7   0 -10  141.19   17.70 
  -8   0  10    6.00    7.80 
   8   0  10    0.00    4.90 
  -8   0  10    6.80    6.10 
  -8   0 -10   12.80    5.40 
   8   0 -10   -6.50    4.40 
  -8   0 -10   15.30    8.80 
  -9   0  10   -1.50    6.50 
   9   0  10   -0.10    5.00 
   9   0 -10   -2.20    5.40 
  -9   0 -10    5.10    6.80 
  -9   0 -10   -6.00    4.20 
 -10   0  10   26.00   11.10 
  10   0  10   46.50   10.20 
 -10   0 -10   38.90   12.00 
  10   0 -10   37.90    9.90 
 -10   0 -10   20.60    8.20 
 -11   0  10  122.69   22.00 
  11   0  10  121.69   14.90 
  11   0 -10  115.89   17.10 
 -11   0 -10  116.69   20.20 
 -12   0  10   42.80   15.00 
  12   0  10   45.20   12.00 
 -12   0 -10   26.00   11.10 
  12   0 -10   52.69   13.10 
 -13   0  10   -5.20    8.70 
  13   0  10   43.30   12.10 
 -13   0  10   24.70   12.70 
 -13   0 -10   -8.80    9.50 
 -13   0 -10   10.90    8.20 
  13   0 -10   13.30   10.50 
   0   0  11    8.30    4.20 
   0   0  11   -0.10    4.10 
   0   0 -11    8.30    4.30 
   0   0 -11    8.20    7.10 
  -1   0  11  940.61   34.60 
   1   0  11  987.10   34.10 
  -1   0  11 1013.70   36.50 
   1   0  11  944.61   35.20 
   1   0 -11  939.61   39.20 
  -1   0 -11  952.10   39.50 
  -1   0 -11  932.41   31.70 
  -2   0  11    6.60    5.60 
   2   0  11    7.20    4.00 
  -2   0  11    3.70    4.40 
   2   0 -11   -7.10    4.50 
   2   0 -11   -4.50    3.00 
  -2   0 -11    0.50    3.90 
  -2   0 -11   -0.20    5.20 
  -3   0  11   64.29   11.90 
   3   0  11   91.19   10.00 
  -3   0  11   78.19   11.60 
  -3   0  11   83.79   10.90 
   3   0 -11   78.59   12.40 
  -3   0 -11   89.69    9.80 
   3   0 -11   76.89   13.30 
  -3   0 -11   80.89   13.80 
   4   0  11   68.19    9.00 
  -4   0  11   51.09   11.00 
  -4   0  11   60.29   12.30 
  -4   0 -11   57.09    8.70 
  -4   0 -11   44.30   10.60 
   4   0 -11   52.99   11.70 
  -5   0  11   29.90    9.80 
   5   0  11   28.50    7.40 
  -5   0  11   21.60    8.20 
  -5   0 -11   32.50   10.60 
  -5   0 -11   22.40    6.80 
   5   0 -11   27.60    9.20 
  -6   0  11   -3.50    5.40 
  -6   0  11    0.60    7.60 
   6   0  11    5.50    4.80 
  -6   0 -11    9.90    5.30 
  -6   0 -11    9.60    7.60 
   6   0 -11    6.40    7.00 
   7   0  11   12.60    5.80 
  -7   0  11   10.40    8.10 
  -7   0  11   22.70    7.70 
   7   0 -11   14.70    8.30 
  -7   0 -11   13.40    5.80 
  -7   0 -11   17.60    9.00 
  -8   0  11   -4.00    5.30 
   8   0  11   -6.70    4.30 
   8   0 -11    3.00    6.00 
  -9   0  11  334.67   29.00 
   9   0  11  287.57   20.20 
  -9   0 -11  304.97   26.20 
  -9   0 -11  291.37   18.60 
   9   0 -11  313.07   23.30 
 -10   0  11    4.10    8.30 
  10   0  11    8.70    6.90 
 -10   0 -11    4.50    8.40 
 -10   0 -11   -7.40    5.40 
  10   0 -11   15.70    7.60 
  11   0  11   -3.40    6.60 
 -11   0  11   -0.70    9.40 
 -11   0 -11   24.00   11.30 
  11   0 -11   -5.80    6.60 
  12   0  11   42.70   11.70 
 -12   0  11   34.70   13.70 
  12   0 -11   20.50   10.80 
 -12   0 -11   23.20   12.50 
   0   0  12    6.10    6.20 
   0   0 -12   17.10    8.00 
   0   0 -12   13.90    7.80 
  -1   0  12  902.01   35.80 
   1   0  12  931.11   34.50 
  -1   0  12  887.71   35.00 
  -1   0 -12  901.31   32.30 
  -1   0 -12  920.71   40.90 
   1   0 -12  923.51   40.70 
   1   0 -12  935.01   35.30 
  -2   0  12  208.68   16.90 
  -2   0  12  223.28   18.10 
   2   0  12  224.68   16.00 
  -2   0 -12  213.38   14.80 
   2   0 -12  198.58   19.10 
  -2   0 -12  220.88   20.70 
   2   0 -12  209.18   16.40 
  -3   0  12   51.39   11.20 
  -3   0  12   37.20    8.20 
   3   0  12   27.90    6.90 
  -3   0 -12   34.20    7.30 
  -3   0 -12   29.60    9.80 
   3   0 -12   35.10   10.50 
  -4   0  12    5.60    6.40 
   4   0  12    6.70    4.60 
  -4   0  12   11.50    6.30 
  -4   0 -12    3.50    6.90 
  -4   0 -12   12.90    5.40 
   4   0 -12    6.90    5.80 
  -5   0  12  737.73   34.30 
  -5   0  12  847.02   40.10 
   5   0  12  863.81   31.60 
  -5   0 -12  873.21   40.80 
  -5   0 -12  782.82   29.60 
   5   0 -12  819.32   39.70 
   6   0  12  737.63   29.30 
  -6   0  12  722.93   38.20 
  -6   0 -12  786.42   39.70 
   6   0 -12  728.53   37.50 
  -6   0 -12  711.83   28.40 
  -7   0  12  175.08   26.80 
   7   0  12  207.38   15.90 
  -7   0 -12  153.88   25.50 
   7   0 -12  190.78   19.30 
  -7   0 -12  169.78   14.70 
  -8   0  12  244.18   23.70 
  -8   0 -12  258.27   17.20 
   8   0 -12  302.07   23.00 
  -8   0 -12  233.18   23.70 
   9   0  12    6.20    5.80 
  -9   0  12  -11.00    6.90 
   9   0 -12    9.90    8.40 
  -9   0 -12   23.10    6.50 
  -9   0 -12   27.10   11.30 
  10   0  12   41.10    9.70 
 -10   0  12   20.30   11.10 
  10   0 -12   25.70    9.90 
 -10   0 -12   23.70   11.70 
 -11   0  12   15.60   10.60 
  11   0  12   20.80    9.90 
 -11   0 -12   17.00   10.50 
  11   0 -12    7.00    8.50 
  12   0  12    6.10    9.50 
 -12   0  12    5.20   11.60 
  12   0 -12   26.90   11.40 
   0   0  13   -4.30    3.90 
   0   0 -13    9.20    4.70 
   0   0 -13    6.10    6.80 
   1   0  13  289.87   20.50 
  -1   0  13  297.27   21.40 
   1   0 -13  255.87   18.50 
   1   0 -13  320.07   24.60 
  -1   0 -13  307.77   19.00 
  -1   0 -13  257.07   22.50 
   2   0  13  525.55   25.40 
  -2   0  13  514.45   28.50 
  -2   0 -13  540.85   28.30 
  -2   0 -13  512.25   31.50 
   2   0 -13  545.85   32.90 
  -3   0  13  149.69   16.20 
   3   0  13  130.99   12.60 
  -3   0 -13  129.59   19.00 
   3   0 -13  140.09   17.30 
  -3   0 -13  102.69   11.10 
  -4   0  13   -4.60    4.30 
   4   0  13   -3.60    4.00 
  -4   0 -13    4.40    4.60 
   4   0 -13    1.30    6.10 
  -4   0 -13    0.50    6.70 
  -5   0  13   24.10    9.60 
   5   0  13    5.60    5.60 
  -5   0 -13   15.20    9.40 
  -5   0 -13   11.70    6.00 
   5   0 -13   -0.50    6.80 
   6   0  13  167.18   14.70 
  -6   0  13  173.78   20.30 
  -6   0 -13  189.48   14.90 
   6   0 -13  176.18   19.60 
   7   0  13   35.60   10.40 
  -7   0  13   37.60   12.40 
  -7   0 -13   57.39   15.00 
   7   0 -13   36.40   11.20 
  -8   0  13   25.50   11.50 
   8   0  13   17.00    7.00 
   8   0 -13   32.80   11.00 
  -8   0 -13   21.50   11.20 
  -8   0 -13   44.80    9.00 
   9   0  13   11.10    7.50 
  -9   0  13   15.60   11.00 
   9   0 -13   -0.70    8.30 
  -9   0 -13   33.90   12.20 
  -9   0 -13   14.50    6.00 
  10   0  13   85.09   13.80 
 -10   0  13   66.99   18.70 
  10   0 -13  109.89   17.40 
 -10   0 -13   99.19   19.70 
 -11   0  13   23.70   11.80 
  11   0  13   21.20    9.60 
  11   0 -13    5.50    9.50 
 -11   0 -13   25.90   13.20 
  12   0  13   57.29   14.10 
 -12   0  13   82.99   20.90 
  12   0 -13   85.89   26.70 
 -12   0 -13   81.99   20.00 
   0   0  14  871.51   37.00 
   0   0 -14  849.32   42.40 
   0   0 -14  828.32   35.40 
  -1   0  14    4.10    6.60 
   1   0  14   19.20    7.80 
   1   0 -14   14.70    8.60 
  -1   0 -14    4.80    5.30 
  -1   0 -14   22.70    9.90 
   2   0  14  281.47   19.50 
  -2   0  14  247.78   21.20 
  -2   0 -14  249.08   23.30 
  -2   0 -14  233.28   17.30 
   2   0 -14  302.57   25.40 
  -3   0  14  220.98   20.30 
   3   0  14  194.58   17.00 
   3   0 -14  175.08   19.60 
  -3   0 -14  177.28   14.50 
  -3   0 -14  213.18   21.60 
  -4   0  14  326.77   25.30 
  -4   0 -14  337.77   27.70 
   4   0 -14  378.26   29.20 
  -4   0 -14  305.67   23.00 
  -5   0  14 2563.64   77.99 
   5   0  14 2207.98   83.09 
   5   0 -14 2528.75   79.79 
  -5   0 -14 2389.06   86.39 
  -6   0  14  411.86   30.50 
  -6   0 -14  382.86   30.60 
   6   0 -14  406.06   30.60 
  -6   0 -14  453.15   23.30 
  -7   0  14  227.48   24.20 
   7   0  14  225.48   17.20 
  -7   0 -14  230.88   16.80 
  -7   0 -14  256.87   24.90 
   7   0 -14  184.48   20.80 
   8   0  14  325.17   21.40 
  -8   0  14  396.56   31.50 
   8   0 -14  312.77   26.10 
  -8   0 -14  288.27   28.10 
  -8   0 -14  322.47   19.90 
  -9   0  14   18.30   10.10 
   9   0  14   42.50   10.00 
   9   0 -14   32.10   13.30 
  -9   0 -14   20.70   12.40 
  10   0  14    4.30    6.90 
 -10   0 -14  -17.80    8.40 
 -11   0  14   -5.30    8.10 
  11   0  14   -5.00    7.90 
 -11   0 -14  -21.40    8.70 
   0   0  15   -0.40    5.00 
   0   0 -15   -3.80    7.20 
  -1   0  15   33.10    9.90 
   1   0  15   34.80    9.70 
  -1   0 -15    9.70    8.50 
   1   0 -15   32.40   10.20 
   2   0  15  449.46   25.80 
  -2   0  15  451.05   28.30 
  -2   0 -15  425.56   23.70 
  -2   0 -15  452.05   32.30 
   2   0 -15  469.75   33.70 
   3   0  15   95.19   13.90 
  -3   0  15  106.19   17.10 
   3   0 -15  110.19   19.50 
  -3   0 -15  129.69   13.10 
  -3   0 -15   86.69   16.90 
   4   0  15  224.78   17.40 
  -4   0  15  192.68   20.50 
  -4   0 -15  194.58   22.10 
  -4   0 -15  199.18   15.90 
   4   0 -15  191.28   21.60 
  -5   0  15  155.48   22.90 
   5   0  15  163.88   15.80 
  -5   0 -15  164.78   15.00 
  -5   0 -15  179.58   21.70 
   5   0 -15  153.28   23.00 
  -6   0  15  155.78   20.20 
   6   0  15  190.58   16.20 
  -6   0 -15  192.48   15.70 
  -6   0 -15  183.38   22.90 
   6   0 -15  141.39   23.10 
  -7   0  15   10.20    9.80 
   7   0  15    7.60    6.10 
   7   0 -15   -0.10    7.90 
  -7   0 -15   -2.70    5.20 
  -7   0 -15    8.70   10.30 
  -8   0  15    5.60    7.90 
   8   0  15   -5.00    6.10 
  -8   0 -15    8.60    6.50 
   8   0 -15    1.80    8.70 
  -8   0 -15    9.90    9.30 
   9   0  15   29.70    9.40 
  -9   0  15   25.20   12.40 
   9   0 -15   12.30   10.50 
  -9   0 -15   26.40   12.00 
 -10   0  15   21.50   13.10 
  10   0  15   17.30    8.50 
  10   0 -15   17.90   13.00 
 -10   0 -15    5.70   10.60 
   0   0  16  178.78   18.50 
   0   0 -16  168.28   20.80 
  -1   0  16    1.40    6.10 
   1   0  16   -4.30    5.60 
  -1   0 -16   10.50    7.90 
   1   0 -16  -10.50    5.50 
  -2   0  16   25.90   10.20 
   2   0  16   12.90    7.10 
  -2   0 -16   14.40   10.20 
   2   0 -16   26.90   12.00 
   3   0  16    9.30    7.20 
  -3   0  16   38.30   11.80 
  -3   0 -16   15.50   10.00 
   3   0 -16   37.70   12.50 
   4   0  16   46.10   10.50 
  -4   0 -16   67.99   10.70 
  -4   0 -16   42.90   14.40 
   4   0 -16   45.40   13.20 
  -5   0  16  534.05   35.30 
   5   0  16  490.75   26.40 
   5   0 -16  475.55   35.90 
  -5   0 -16  481.95   35.80 
  -5   0 -16  465.95   24.80 
  -6   0  16  117.99   19.60 
   6   0  16  126.49   14.90 
   6   0 -16   95.99   20.60 
  -6   0 -16   97.09   13.60 
  -6   0 -16   67.59   16.60 
  -7   0  16  302.37   28.50 
   7   0  16  294.37   20.60 
  -7   0 -16  248.78   18.30 
   7   0 -16  246.98   26.10 
  -7   0 -16  267.57   27.50 
  -8   0  16   80.69   19.30 
   8   0  16   92.89   13.90 
  -8   0 -16  114.19   21.80 
   8   0 -16   93.69   18.00 
   9   0  16   -1.70    6.80 
   9   0 -16   -0.90    9.10 
  10   0  16  -11.80    7.30 
 -10   0  16    5.80   10.00 
  10   0 -16   25.20   12.00 
 -10   0 -16    0.80    8.60 
   0   0  17   -4.90    4.80 
   0   0 -17   -3.90    7.10 
   1   0  17  120.49   18.00 
  -1   0  17  128.19   19.40 
   1   0 -17  131.19   27.20 
  -1   0 -17  110.79   20.80 
   2   0  17    5.50    6.80 
  -2   0 -17    1.30    7.90 
   3   0  17    6.20    7.80 
   3   0 -17   28.30   11.00 
  -3   0 -17   16.60    9.50 
   4   0  17  117.99   14.90 
  -4   0  17  114.49   20.40 
   4   0 -17  123.79   23.30 
  -4   0 -17   78.69   18.60 
   5   0  17    1.10    5.50 
  -5   0  17    3.20    7.50 
   5   0 -17  -10.90   10.60 
  -5   0 -17    2.30    8.30 
  -6   0  17   37.60   13.20 
   6   0  17   41.60   10.50 
  -6   0 -17   41.20   14.00 
   7   0  17   13.70    7.40 
  -7   0  17    9.50    9.30 
  -7   0 -17    7.30   10.00 
   7   0 -17   11.00   10.60 
   8   0  17   10.00    7.60 
  -8   0  17   22.80   11.00 
  -8   0 -17   -7.10    9.60 
   8   0 -17    0.00   11.80 
  -9   0  17   23.80   12.30 
   9   0  17   19.40    9.60 
   9   0 -17    9.60   11.20 
  -9   0 -17   27.10   13.10 
   0   0  18  241.18   22.00 
   0   0 -18  206.38   26.80 
   1   0  18   -0.40    7.20 
  -1   0  18    0.80    7.20 
   1   0 -18    8.80    9.10 
  -1   0 -18   -8.30    7.20 
  -2   0  18    2.60    7.80 
   2   0  18   -9.20    6.50 
  -2   0 -18    9.70    9.90 
   2   0 -18   -0.70    9.90 
  -3   0  18  113.79   19.40 
   3   0  18  139.89   16.00 
   3   0 -18  130.79   22.20 
  -3   0 -18  116.09   22.20 
  -4   0  18   50.29   14.20 
   4   0  18   25.70    8.50 
   4   0 -18   13.90   11.60 
  -4   0 -18    8.60   10.80 
   5   0  18   11.30    6.60 
  -5   0  18   16.00   11.30 
  -5   0 -18    7.70    9.40 
   5   0 -18    2.90    9.60 
  -6   0  18    6.10    9.00 
   6   0  18    9.10    7.50 
   6   0 -18   -6.00    9.90 
  -6   0 -18   10.90   11.70 
   7   0  18   36.10    9.60 
  -7   0  18   30.00   11.90 
   7   0 -18   67.69   16.30 
  -7   0 -18   12.30   13.60 
   8   0  18   33.70   10.00 
  -8   0  18    6.20   11.30 
  -8   0 -18   14.80   13.00 
   8   0 -18   13.90   14.10 
   0   0  19   -5.10    8.30 
  -1   0  19   13.90    8.50 
   1   0  19    3.40    8.10 
   1   0 -19   19.60   13.00 
  -1   0 -19   19.40   11.80 
   2   0  19  116.69   17.90 
  -2   0  19  182.78   22.00 
  -2   0 -19  110.69   22.80 
   2   0 -19  113.49   23.70 
  -3   0  19   -1.20    7.30 
   3   0  19    6.10    8.00 
  -3   0 -19   10.30   11.00 
   3   0 -19   -4.10   10.20 
   4   0  19   30.70   10.20 
  -4   0  19   11.30    9.20 
  -4   0 -19   37.20   14.10 
   4   0 -19   42.40   14.00 
   5   0  19    5.00    7.60 
  -5   0  19   10.40    9.50 
  -5   0 -19    6.90   10.20 
   5   0 -19   -3.50   11.70 
  -6   0  19  -11.50   10.30 
   6   0  19   23.30    8.60 
   6   0 -19  -22.60   10.10 
  -6   0 -19   15.70   11.00 
   7   0  19   18.60    9.40 
  -7   0  19   17.10   12.10 
  -7   0 -19  -11.90    8.00 
   7   0 -19   30.00   12.90 
   0   0  20   -4.60    8.30 
   0   0 -20    1.30   10.80 
  -1   0  20   65.59   15.20 
  -1   0 -20   25.40   13.30 
   1   0 -20   18.30   14.40 
  -2   0  20   58.49   14.60 
   2   0  20   61.49   13.40 
   2   0 -20   31.80   13.50 
  -2   0 -20   31.70   14.20 
  -3   0  20  125.59   22.40 
   3   0  20   84.79   15.80 
  -3   0 -20   66.39   18.20 
   3   0 -20  103.29   23.50 
  -4   0  20   17.00   10.00 
   4   0  20    5.20    9.30 
  -4   0 -20   34.50   13.60 
   4   0 -20   16.10   12.90 
  -5   0  20   48.40   15.10 
   5   0  20   48.20   11.30 
   5   0 -20   30.50   15.40 
  -5   0 -20   39.60   15.10 
  -6   0  20   10.90   11.20 
   6   0  20   -8.20    8.20 
   6   0 -20  -12.60    9.60 
  -6   0 -20  -25.00    9.10 
   0   0  21    9.50   10.60 
   0   0 -21   -2.10   10.70 
   1   0  21   25.70   13.00 
  -1   0  21   25.80   11.30 
   1   0 -21   35.60   14.50 
  -1   0 -21   74.59   22.10 
  -2   0  21   -9.10    9.80 
   2   0  21    0.50    9.30 
   2   0 -21   22.30   11.80 
  -2   0 -21    2.90   11.80 
   3   0  21  130.59   20.50 
  -3   0  21  127.79   23.90 
  -3   0 -21  192.28   30.60 
   3   0 -21  161.78   27.90 
  -4   0  21   33.00   13.90 
   4   0  21   54.89   13.90 
   4   0 -21   58.29   18.60 
  -4   0 -21   57.49   18.40 
 -14   1   0   14.70   11.00 
 -14   1   0   -2.40    7.20 
 -13   1   0   16.50   10.80 
 -13   1   0    9.10    9.00 
  12  -1   0   12.90    8.40 
 -12   1   0   12.50    8.90 
 -12   1   0   12.80    9.20 
  11  -1   0 2756.82   80.29 
 -11   1   0 2764.22   80.39 
 -11   1   0 2702.23   77.89 
 -10   1   0   85.19   14.70 
  10  -1   0   75.29   13.90 
 -10   1   0   84.79   15.30 
  -9   1   0  170.78   16.80 
  -9   1   0  158.68   16.10 
  -9   1   0  130.09   16.30 
  -9   1   0  155.98   15.20 
   9  -1   0  119.99   14.60 
  -8   1   0  476.55   24.70 
   8  -1   0  481.85   25.40 
   8  -1   0  515.95   26.40 
  -8   1   0  503.15   26.40 
  -8   1   0  490.95   25.70 
  -8   1   0  454.75   25.10 
   7  -1   0   11.20    5.30 
  -7   1   0   11.30    5.80 
   7  -1   0   16.90    6.00 
  -7   1   0   21.80    6.80 
  -7   1   0   12.50    4.80 
  -7   1   0   17.60    5.80 
  -6   1   0 1065.19   34.00 
   6  -1   0 1077.39   34.00 
  -6   1   0 1047.20   33.70 
  -6   1   0 1093.09   34.70 
  -6   1   0  999.90   33.00 
   6  -1   0 1042.40   33.80 
  -5   1   0  887.71   28.30 
  -5   1   0  840.82   27.80 
  -5   1   0  884.91   28.10 
   5  -1   0  932.61   28.90 
  -5   1   0  933.51   29.20 
   5  -1   0  872.01   28.00 
  -4   1   0  172.18   10.40 
  -4   1   0  172.98   10.60 
   4  -1   0  185.18   10.90 
  -4   1   0  185.78   10.60 
   4  -1   0  197.58   11.00 
  -4   1   0  166.98   10.60 
  -3   1   0  599.44   17.80 
  -3   1   0  633.74   18.30 
  -3   1   0  577.64   21.40 
   3  -1   0  603.64   17.80 
   3  -1   0  545.65   18.00 
  -2   1   0 4673.43   75.49 
  -2   1   0 4639.94   77.59 
  -2   1   0 4681.53   75.89 
   2  -1   0 4611.14   75.69 
   2  -1   0 4605.94   75.49 
   2  -1   0 4584.44   77.39 
  -2  -1   0 4716.33   74.69 
   2   1   0 4655.23   79.49 
  -2  -1   0 4747.23   79.29 
   2   1   0 4711.93   74.79 
  -2  -1   0 4838.62   74.99 
  -3  -1   0  586.34   16.00 
   3   1   0  561.64   15.80 
   3   1   0  595.34   19.20 
  -3  -1   0  547.55   18.80 
  -3  -1   0  585.94   15.80 
   4   1   0  185.68   11.50 
  -4  -1   0  183.88    9.60 
  -4  -1   0  182.68   11.10 
  -4  -1   0  168.78    9.10 
  -5  -1   0  881.71   26.00 
  -5  -1   0  899.61   25.90 
   5   1   0  906.31   29.90 
  -5  -1   0  857.71   28.70 
  -6  -1   0 1044.30   34.40 
  -6  -1   0 1014.50   30.50 
   6   1   0  994.70   34.60 
  -6  -1   0 1069.59   31.40 
  -7  -1   0   19.70    5.40 
  -7  -1   0   20.60    7.40 
   7   1   0   20.40    6.80 
  -7  -1   0   12.30    5.20 
  -8  -1   0  523.45   26.80 
  -8  -1   0  475.75   23.20 
   8   1   0  475.65   26.90 
  -8  -1   0  489.95   23.40 
  -9  -1   0  139.79   14.30 
  -9  -1   0  150.88   16.60 
  -9  -1   0  130.89   13.10 
   9   1   0  144.09   16.40 
 -10  -1   0   82.19   15.40 
 -10  -1   0   64.19   12.00 
 -10  -1   0   82.09   13.70 
  10   1   0   62.49   14.20 
  11   1   0 2552.94   78.99 
 -11  -1   0 2605.34   79.99 
 -11  -1   0 2659.73   71.89 
 -12  -1   0   12.90    8.00 
 -12  -1   0   26.50   11.60 
  12   1   0   -0.20    8.50 
 -13  -1   0   11.80    7.30 
  13   1   0   -1.80    8.60 
 -13  -1   0   15.20   10.70 
 -14  -1   0    9.50    9.30 
 -14  -1   0   11.60   10.20 
  14   1   0    0.50   10.40 
 -14   1   1    0.80    7.40 
 -14   1   1   -1.60    7.40 
 -14   1  -1    6.20    8.30 
 -14   1  -1    9.50    9.10 
 -13   1   1   29.90   11.40 
 -13   1   1   21.20   11.70 
 -13   1  -1   25.40   11.40 
 -13   1  -1   23.30   10.30 
 -12   1   1   97.79   16.10 
  12  -1   1   82.29   16.60 
 -12   1  -1   72.59   14.90 
 -12   1  -1   82.99   16.00 
  11  -1   1  130.99   16.80 
 -11   1   1  121.49   18.20 
 -11   1   1  107.09   19.10 
 -11   1  -1  111.99   18.00 
  11  -1  -1   98.69   17.60 
 -11   1  -1  132.99   17.30 
  10  -1   1  490.75   29.20 
 -10   1   1  454.15   28.70 
 -10   1   1  499.55   29.20 
  10  -1  -1  501.15   28.10 
  10  -1  -1  467.65   29.00 
 -10   1  -1  468.15   28.90 
 -10   1  -1  487.75   29.40 
   9  -1   1  730.23   32.70 
  -9   1   1  712.23   32.30 
  -9   1   1  713.23   34.10 
  -9   1   1  713.23   32.30 
   9  -1  -1  690.03   31.70 
  -9   1  -1  678.83   31.40 
   9  -1  -1  643.54   32.70 
  -9   1  -1  686.43   32.60 
  -9   1  -1  698.73   38.90 
  -9   1  -1  673.63   31.90 
  -8   1   1  276.27   19.60 
  -8   1   1  276.87   22.30 
  -8   1   1  234.48   18.70 
   8  -1   1  240.88   22.10 
  -8   1  -1  275.77   19.20 
  -8   1  -1  290.87   19.60 
   8  -1  -1  266.87   19.60 
  -8   1  -1  266.07   21.70 
   7  -1   1  810.12   30.90 
  -7   1   1  806.92   30.90 
  -7   1   1  879.11   33.30 
  -7   1   1  826.22   31.50 
  -7   1   1  794.72   31.60 
  -7   1  -1  861.71   32.70 
   7  -1  -1  792.02   31.80 
  -7   1  -1  799.82   31.50 
   7  -1  -1  868.21   31.60 
  -7   1  -1  867.11   31.80 
  -7   1  -1  820.82   30.50 
   6  -1   1  786.02   28.70 
   6  -1   1  785.32   28.00 
  -6   1   1  772.72   28.40 
  -6   1   1  838.32   30.40 
  -6   1   1  812.02   29.20 
  -6   1   1  816.12   29.60 
  -6   1  -1  820.22   28.20 
   6  -1  -1  818.02   28.80 
  -6   1  -1  811.62   29.30 
  -6   1  -1  796.82   28.10 
  -6   1  -1  815.92   29.60 
   6  -1  -1  805.82   29.70 
  -5   1   1 3249.97   67.99 
   5  -1   1 3387.06   69.19 
  -5   1   1 3354.56   69.09 
  -5   1   1 3300.07   69.79 
   5  -1   1 3363.16   67.19 
  -5   1  -1 3292.67   69.09 
  -5   1  -1 3210.48   68.69 
  -5   1  -1 3225.58   66.29 
   5  -1  -1 3435.26   68.59 
  -5   1  -1 3396.46   67.29 
   5  -1  -1 3232.78   68.89 
  -4   1   1 2702.03   56.49 
   4  -1   1 2653.13   53.19 
   4  -1   1 2710.23   55.99 
  -4   1   1 2679.43   55.29 
  -4   1   1 2662.93   55.39 
  -4   1  -1 2682.23   55.99 
  -4   1  -1 2610.54   52.79 
  -4   1  -1 2644.54   55.79 
   4  -1  -1 2610.64   54.59 
   4  -1  -1 2687.63   55.89 
  -3   1   1 3280.27   58.79 
   3  -1   1 3084.49   55.39 
  -3   1   1 3011.20   57.99 
   3  -1   1 3124.09   58.99 
  -3   1  -1 3031.30   58.79 
  -3   1  -1 3000.30   55.09 
  -3   1  -1 2962.70   58.49 
   3  -1  -1 3096.09   58.59 
   3  -1  -1 3055.19   57.79 
   2  -1   1 2285.87   44.00 
  -2   1   1 2301.77   43.50 
  -2   1   1 2360.56   43.60 
  -2   1   1 2261.97   42.60 
   2  -1   1 2265.97   43.60 
   2  -1   1 2244.98   39.60 
   2  -1  -1 2332.17   43.10 
  -2   1  -1 2328.27   44.00 
   2  -1  -1 2192.88   42.90 
  -2   1  -1 2360.46   44.10 
  -2   1  -1 2283.47   39.60 
   1  -1   1 2520.55   42.20 
  -1   1  -1 2278.37   41.70 
   0  -1   1    0.30    0.20 
   0   1  -1    0.20    0.20 
   1   1   1 1898.71   37.90 
   1   1  -1 2596.24   40.80 
   2   1   1 2334.07   40.90 
  -2  -1   1 2329.67   38.10 
   2   1   1 2281.57   42.60 
  -2  -1   1 2320.37   44.30 
  -2  -1  -1 2176.78   43.60 
  -2  -1  -1 2310.07   42.30 
   2   1  -1 2246.58   37.80 
   2   1  -1 2190.88   43.80 
   3   1   1 3024.60   57.69 
  -3  -1   1 3055.39   52.69 
  -3  -1   1 3043.70   59.19 
   3   1   1 2986.70   54.99 
  -3  -1  -1 2752.12   61.59 
  -3  -1  -1 3080.09   54.89 
   3   1  -1 3148.98   59.79 
  -3  -1  -1 3091.49   55.39 
   4   1   1 2575.94   52.69 
   4   1   1 2644.14   55.89 
  -4  -1   1 2639.64   50.79 
  -4  -1   1 2663.43   50.89 
  -4  -1   1 2592.24   56.99 
   4   1  -1 2661.13   50.49 
  -4  -1  -1 2659.33   55.09 
  -4  -1  -1 2732.33   52.89 
   4   1  -1 2814.82   58.99 
  -4  -1  -1 2766.52   53.59 
  -5  -1   1 3293.57   63.39 
   5   1   1 3269.67   69.09 
  -5  -1   1 3394.16   63.69 
   5   1   1 3147.98   64.99 
  -5  -1   1 3244.98   70.19 
   5   1  -1 3222.88   62.59 
  -5  -1  -1 3251.57   67.59 
  -5  -1  -1 3367.46   65.39 
  -5  -1  -1 3246.78   65.39 
   5   1  -1 3223.38   70.49 
   6   1   1  861.01   31.10 
  -6  -1   1  830.22   26.70 
  -6  -1   1  840.62   26.70 
  -6  -1   1  836.82   31.10 
  -6  -1  -1  805.82   29.30 
   6   1  -1  835.52   26.40 
  -6  -1  -1  786.92   27.10 
   6   1  -1  817.52   31.40 
  -6  -1  -1  877.51   28.60 
  -7  -1   1  801.52   39.60 
  -7  -1   1  830.32   28.70 
  -7  -1   1  795.52   32.60 
   7   1   1  825.42   32.90 
  -7  -1   1  812.62   28.60 
   7   1  -1  777.22   39.40 
   7   1  -1  877.31   28.70 
  -7  -1  -1  848.52   30.00 
  -7  -1  -1  836.22   30.00 
  -7  -1  -1  821.32   31.60 
  -8  -1   1  276.47   17.10 
  -8  -1   1  310.07   21.00 
  -8  -1   1  291.97   17.80 
  -8  -1   1  281.07   20.90 
   8   1   1  278.57   20.00 
   8   1  -1  257.87   20.00 
  -8  -1  -1  289.37   19.20 
  -8  -1  -1  296.57   18.40 
  -8  -1  -1  278.27   17.70 
  -9  -1   1  717.83   36.20 
  -9  -1   1  701.43   35.50 
   9   1   1  704.83   34.20 
  -9  -1   1  624.84   28.70 
  -9  -1  -1  706.23   31.10 
   9   1  -1  712.83   35.30 
  -9  -1  -1  702.33   30.50 
 -10  -1   1  495.85   31.10 
 -10  -1   1  442.36   25.30 
  10   1   1  459.15   29.30 
 -10  -1   1  457.45   25.70 
 -10  -1  -1  424.66   28.40 
  10   1  -1  466.05   30.20 
 -10  -1  -1  459.85   26.20 
 -11  -1   1  125.19   17.20 
  11   1   1  152.98   19.40 
 -11  -1   1  116.29   19.10 
  11   1  -1  119.99   19.50 
 -11  -1  -1  158.78   20.00 
 -11  -1  -1  149.79   17.10 
 -12  -1   1  107.29   15.90 
 -12  -1   1   90.99   17.50 
  12   1   1   87.89   17.90 
 -12  -1  -1  113.19   21.70 
 -12  -1  -1  109.39   16.50 
  12   1  -1  130.49   21.00 
  13   1   1   33.40   12.40 
 -13  -1   1   11.90    8.60 
 -13  -1   1   23.20   12.50 
 -13  -1  -1   29.10   11.20 
 -13  -1  -1   42.80   10.70 
  13   1  -1   17.40   10.90 
  14   1   1   17.90    9.60 
 -14  -1   1    9.90    7.70 
 -14  -1   1   -7.70    7.40 
 -14  -1  -1   -6.10    8.30 
 -14  -1  -1   -4.00    6.20 
  14   1  -1   21.90   11.00 
 -14   1   2   -3.50    7.10 
 -14   1   2   19.00   10.80 
 -14   1  -2   21.50   10.10 
 -14   1  -2   -7.60    8.80 
 -13   1   2    8.00    8.00 
 -13   1   2  -10.40    7.90 
  13  -1   2    9.00    8.40 
 -13   1  -2   -2.30    7.30 
 -13   1  -2   -0.50    7.70 
  12  -1   2   85.99   15.80 
 -12   1   2   94.89   16.40 
 -12   1   2   78.89   17.00 
 -12   1  -2   95.39   16.10 
 -12   1  -2   67.79   14.30 
  11  -1   2  203.38   20.00 
 -11   1   2  194.18   20.00 
 -11   1   2  208.98   20.10 
  11  -1  -2  206.68   18.80 
 -11   1  -2  226.38   21.70 
 -11   1  -2  207.58   19.70 
  10  -1   2   45.40   11.10 
 -10   1   2   42.80   11.00 
 -10   1   2   47.50   12.80 
 -10   1  -2   35.80   10.10 
 -10   1  -2   40.20   11.30 
  10  -1  -2   32.70    9.20 
  -9   1   2   50.29   11.50 
  -9   1   2   46.50   11.00 
  -9   1   2   48.70   11.40 
   9  -1   2   40.80   11.00 
  -9   1  -2   49.99   11.60 
  -9   1  -2   60.09   11.40 
   9  -1  -2   46.30   10.20 
   9  -1  -2   59.09   12.00 
  -9   1  -2   44.40   10.50 
  -8   1   2  446.66   25.40 
  -8   1   2  403.76   23.60 
  -8   1   2  416.86   24.50 
   8  -1   2  454.45   23.80 
  -8   1  -2  422.86   22.20 
   8  -1  -2  427.86   23.90 
  -8   1  -2  460.45   24.80 
  -8   1  -2  412.26   24.40 
  -8   1  -2  469.65   24.40 
   8  -1  -2  430.36   25.00 
  -7   1   2  125.49   11.90 
  -7   1   2  109.29   12.30 
   7  -1   2  111.09   11.20 
  -7   1  -2   91.49   11.30 
  -7   1  -2  113.49   11.00 
  -7   1  -2  118.59   12.20 
  -7   1  -2  124.99   11.80 
   7  -1  -2  109.79   11.20 
   6  -1   2  495.85   21.10 
  -6   1   2  442.76   22.60 
  -6   1   2  463.95   22.40 
  -6   1   2  427.66   20.90 
   6  -1  -2  462.05   22.70 
  -6   1  -2  477.05   22.40 
  -6   1  -2  499.55   22.80 
  -6   1  -2  455.85   19.90 
   6  -1  -2  523.15   22.10 
  -5   1   2   37.90    7.30 
  -5   1   2   33.40    6.50 
  -5   1   2   44.20    8.30 
   5  -1   2   39.90    6.50 
   5  -1   2   46.30    7.70 
  -5   1  -2   40.70    7.30 
  -5   1  -2   46.20    6.00 
  -5   1  -2   46.90    7.70 
   5  -1  -2   40.10    6.90 
   5  -1  -2   47.30    8.00 
   4  -1   2  552.94   21.20 
  -4   1   2  575.84   21.10 
   4  -1   2  570.94   18.10 
  -4   1   2  575.94   21.80 
  -4   1   2  574.54   20.50 
   4  -1  -2  566.04   21.30 
   4  -1  -2  554.84   19.90 
   4  -1  -2  564.24   21.20 
  -4   1  -2  541.65   17.60 
  -4   1  -2  548.25   20.90 
  -4   1  -2  556.14   20.80 
  -3   1   2 2099.29   45.10 
   3  -1   2 2002.80   44.30 
   3  -1   2 1987.80   38.90 
  -3   1   2 2140.89   44.50 
  -3   1  -2 2012.60   38.40 
   3  -1  -2 2032.50   44.40 
   3  -1  -2 2032.30   43.20 
  -3   1  -2 2142.29   45.20 
  -3   1  -2 2048.50   44.50 
   1  -1   2  412.66   12.60 
  -1   1   2  408.16   12.50 
  -1   1   2  403.36   13.10 
  -1   1  -2  431.26   12.70 
   1  -1  -2  433.96   12.70 
  -1   1  -2  423.76    7.90 
   1   1   2  405.56   11.90 
   1   1   2  423.96   11.60 
  -1  -1   2  417.76    9.90 
  -1  -1   2  422.86   12.60 
   1   1  -2  392.66    9.90 
  -1  -1  -2  416.76   11.50 
  -3  -1   2 2061.69   46.00 
  -3  -1   2 2030.50   38.90 
   3   1   2 2033.20   42.50 
   3   1  -2 2127.19   46.30 
  -3  -1  -2 2094.69   42.10 
  -3  -1  -2 2008.10   46.00 
  -4  -1   2  538.05   17.10 
   4   1   2  547.35   19.80 
   4   1   2  545.15   19.30 
  -4  -1   2  560.44   21.90 
  -4  -1   2  569.34   22.30 
   4   1  -2  543.65   16.70 
  -4  -1  -2  546.05   19.00 
   4   1  -2  552.84   21.80 
  -4  -1  -2  551.94   18.90 
   5   1   2   50.59    7.80 
  -5  -1   2   36.70    5.80 
  -5  -1   2   30.00    7.00 
  -5  -1   2   45.00    7.80 
   5   1   2   40.40    6.90 
  -5  -1  -2   43.10    7.10 
  -5  -1  -2   36.70    6.40 
   5   1  -2   36.70    5.60 
   5   1  -2   31.40    7.20 
  -5  -1  -2   44.70    7.30 
   6   1   2  479.05   21.50 
  -6  -1   2  481.85   19.40 
  -6  -1   2  487.05   19.50 
  -6  -1   2  501.55   24.40 
   6   1   2  451.35   22.00 
  -6  -1   2  521.55   24.40 
  -6  -1  -2  440.66   20.40 
  -6  -1  -2  436.66   20.40 
   6   1  -2  445.26   23.10 
  -6  -1  -2  447.76   20.10 
   6   1  -2  463.85   18.70 
  -7  -1   2  107.09   13.30 
  -7  -1   2  109.89   10.30 
  -7  -1   2  120.49   10.50 
   7   1   2  113.19   12.00 
  -7  -1   2   89.89   11.60 
   7   1  -2   98.49   12.90 
  -7  -1  -2  103.69   10.60 
  -7  -1  -2  106.79   10.70 
   7   1  -2  102.89   10.10 
  -7  -1  -2  109.09   11.00 
  -8  -1   2  435.46   21.50 
   8   1   2  457.45   25.40 
  -8  -1   2  405.66   25.40 
  -8  -1   2  461.35   22.00 
  -8  -1  -2  391.26   22.80 
   8   1  -2  439.26   26.10 
   8   1  -2  436.86   21.10 
  -8  -1  -2  460.75   23.90 
   9   1   2   49.60   10.80 
  -9  -1   2   42.70   11.50 
  -9  -1   2   42.30    9.10 
  -9  -1   2   47.20    9.60 
  -9  -1  -2   43.80    9.50 
   9   1  -2   43.80   11.20 
   9   1  -2   52.89    9.50 
  -9  -1  -2   42.90    9.80 
  10   1   2   41.40   11.70 
 -10  -1   2   47.90   13.10 
 -10  -1   2   41.30   10.10 
 -10  -1   2   45.80    9.80 
  10   1  -2   51.99   12.70 
 -10  -1  -2   34.70    9.60 
 -11  -1   2  213.78   21.60 
 -11  -1   2  198.18   17.60 
  11   1   2  169.58   19.30 
  11   1  -2  206.28   21.80 
 -11  -1  -2  192.78   19.60 
 -11  -1  -2  212.68   18.80 
 -12  -1   2   91.79   17.90 
  12   1   2   78.49   15.60 
 -12  -1   2  108.09   15.80 
  12   1  -2   81.99   16.80 
 -12  -1  -2   82.39   15.70 
 -12  -1  -2   82.59   14.50 
 -13  -1   2    5.30    7.50 
  13   1   2   -5.30    5.30 
 -13  -1   2    1.10    8.30 
  13   1  -2   -9.60    7.60 
 -13  -1  -2   14.70    8.60 
 -13  -1  -2   -5.80    7.60 
 -14  -1   2   12.40    8.40 
  14   1   2    1.70   10.20 
 -14  -1   2   24.80   10.90 
 -14  -1  -2   30.40    9.70 
 -14  -1  -2   12.20    8.50 
 -14   1   3   -7.10    7.70 
 -14   1   3   -5.50    6.70 
 -14   1  -3    1.90    9.20 
 -14   1  -3    1.10    8.90 
 -13   1   3   88.39   17.10 
 -13   1   3   97.39   18.80 
  13  -1   3   98.79   17.90 
 -13   1  -3   94.79   18.10 
 -12   1   3   78.69   14.70 
  12  -1   3   70.99   14.60 
 -12   1   3   71.59   16.20 
 -12   1  -3  103.99   19.20 
  12  -1  -3   85.39   15.00 
 -12   1  -3   69.79   13.90 
 -11   1   3   32.40   10.50 
 -11   1   3   45.00   10.80 
  11  -1   3   36.30    9.80 
 -11   1  -3   42.20   11.50 
 -11   1  -3   61.09   12.80 
  11  -1  -3   37.70   10.50 
  10  -1   3  287.77   21.50 
 -10   1   3  322.87   24.60 
 -10   1   3  327.77   23.10 
  10  -1  -3  281.17   21.20 
 -10   1  -3  302.27   23.10 
 -10   1  -3  298.47   21.70 
  -9   1   3  244.28   19.70 
   9  -1   3  259.07   19.40 
  -9   1   3  223.28   20.00 
  -9   1   3  229.88   19.00 
   9  -1  -3  226.68   18.40 
  -9   1  -3  273.27   18.70 
  -9   1  -3  253.27   20.10 
  -9   1  -3  264.77   19.60 
  -8   1   3  757.42   33.80 
   8  -1   3  711.23   29.50 
  -8   1  -3  679.93   29.10 
  -8   1  -3  668.13   27.60 
  -8   1  -3  656.63   31.00 
   8  -1  -3  697.63   30.70 
  -8   1  -3  666.63   31.00 
   7  -1   3 1917.11   49.90 
  -7   1   3 1871.91   52.19 
  -7   1   3 1999.30   55.89 
  -7   1   3 1891.81   56.19 
  -7   1  -3 1919.71   48.40 
  -7   1  -3 1968.20   55.99 
   7  -1  -3 1864.71   50.89 
  -7   1  -3 1878.61   53.99 
  -6   1   3 1840.82   52.19 
  -6   1   3 1822.22   48.60 
   6  -1   3 1845.82   50.89 
  -6   1   3 1888.21   51.29 
   6  -1   3 1814.92   45.30 
   6  -1  -3 1859.01   47.90 
  -6   1  -3 1825.72   50.29 
  -6   1  -3 1901.91   50.79 
  -6   1  -3 1792.62   43.80 
  -5   1   3 1674.43   46.50 
  -5   1   3 1634.04   43.30 
   5  -1   3 1576.14   44.30 
   5  -1   3 1745.53   40.20 
  -5   1   3 1674.13   45.20 
  -5   1  -3 1713.93   38.80 
   5  -1  -3 1755.02   43.50 
  -5   1  -3 1727.13   45.30 
  -5   1  -3 1744.83   45.80 
  -4   1   3 1136.89   33.40 
   4  -1   3 1065.89   31.90 
   4  -1   3 1072.09   26.70 
  -4   1   3 1089.69   31.20 
  -4   1   3 1093.69   32.10 
  -4   1  -3 1091.09   25.90 
   4  -1  -3 1030.70   31.70 
  -4   1  -3 1088.59   31.80 
   4  -1  -3 1049.89   30.10 
  -4   1  -3 1050.69   31.70 
  -3   1   3  608.24   21.70 
   3  -1   3  594.54   20.80 
  -3   1   3  597.94   20.40 
  -3   1   3  599.94   20.80 
  -3   1  -3  585.84   15.10 
  -3   1  -3  608.54   21.00 
  -3   1  -3  620.24   20.80 
   3  -1  -3  584.44   19.90 
   3  -1  -3  581.54   20.70 
  -1   1   3 7582.44  124.19 
  -1   1  -3 7701.23  115.29 
   0   1   3 3135.19   55.49 
   0  -1   3 3153.78   52.29 
   0   1   3 3108.09   56.69 
   0  -1   3 3238.28   54.09 
   0   1  -3 3139.39   54.59 
   0   1  -3 3126.19   52.29 
   0  -1  -3 3084.79   55.09 
   0  -1  -3 3157.58   57.49 
   3   1   3  627.04   20.00 
  -3  -1   3  609.34   17.30 
  -3  -1   3  603.14   21.70 
   3   1   3  619.64   18.90 
  -3  -1   3  615.34   21.60 
   3   1  -3  570.04   16.60 
   3   1  -3  608.94   21.90 
  -3  -1  -3  594.54   19.30 
   4   1   3 1042.10   30.20 
  -4  -1   3 1059.89   32.70 
  -4  -1   3 1066.49   33.10 
  -4  -1   3 1070.39   27.10 
   4   1   3 1090.99   29.70 
  -4  -1  -3 1066.99   28.30 
   4   1  -3 1052.79   26.20 
  -4  -1  -3 1094.49   29.80 
   4   1  -3 1055.19   32.70 
  -5  -1   3 1701.03   39.40 
   5   1   3 1668.43   43.10 
  -5  -1   3 1647.64   46.20 
  -5  -1   3 1667.53   46.60 
   5   1   3 1715.43   43.00 
   5   1  -3 1660.53   46.40 
   5   1  -3 1662.03   38.30 
  -5  -1  -3 1645.54   42.80 
  -5  -1  -3 1717.43   42.50 
  -5  -1  -3 1601.84   40.20 
  -6  -1   3 1792.52   51.99 
   6   1   3 1799.42   47.90 
  -6  -1   3 1792.52   51.79 
   6   1   3 1840.92   48.30 
  -6  -1   3 1818.72   44.30 
   6   1  -3 1806.92   51.99 
  -6  -1  -3 1778.62   45.20 
   6   1  -3 1826.22   43.10 
  -6  -1  -3 1770.82   47.60 
  -6  -1  -3 1816.32   46.70 
  -7  -1   3 1924.91   49.00 
  -7  -1   3 1886.31   56.79 
  -7  -1   3 2022.50   49.30 
  -7  -1   3 2022.20   58.69 
   7   1   3 1940.81   53.29 
   7   1   3 1938.81   52.99 
  -7  -1  -3 1871.91   52.19 
   7   1  -3 1935.51   47.70 
   7   1  -3 1981.20   57.89 
  -7  -1  -3 1943.81   50.79 
  -7  -1  -3 1933.31   51.39 
  -8  -1   3  679.93   33.70 
  -8  -1   3  743.83   28.30 
   8   1   3  645.64   30.30 
  -8  -1   3  721.43   28.70 
   8   1  -3  656.03   32.80 
  -8  -1  -3  713.13   30.70 
  -8  -1  -3  701.63   29.90 
  -8  -1  -3  678.63   29.00 
   8   1  -3  727.13   27.70 
  -9  -1   3  241.38   17.60 
  -9  -1   3  230.28   17.20 
  -9  -1   3  253.77   21.50 
   9   1   3  247.18   20.40 
  -9  -1  -3  208.68   18.20 
   9   1  -3  280.37   22.60 
   9   1  -3  254.27   17.20 
  -9  -1  -3  264.17   19.90 
  -9  -1  -3  259.97   19.60 
 -10  -1   3  301.27   25.50 
  10   1   3  332.07   24.20 
 -10  -1   3  273.67   19.90 
 -10  -1   3  296.87   20.30 
 -10  -1  -3  305.07   21.70 
  10   1  -3  326.97   20.20 
  10   1  -3  282.17   24.70 
 -11  -1   3   60.59   11.10 
  11   1   3   59.69   13.80 
 -11  -1   3   60.89   16.90 
 -11  -1  -3   47.50   12.60 
  11   1  -3   42.20   12.00 
 -11  -1  -3   57.39   11.30 
 -12  -1   3  102.09   18.90 
  12   1   3   59.09   13.30 
 -12  -1   3   68.99   12.70 
 -12  -1  -3   77.49   15.30 
 -12  -1  -3   68.99   13.60 
  12   1  -3   83.89   17.80 
  13   1   3   79.09   16.30 
 -13  -1   3   68.39   13.90 
 -13  -1   3   78.99   17.90 
 -13  -1  -3   63.09   14.10 
 -13  -1  -3   82.49   16.50 
  14   1   3    5.30    9.70 
 -14  -1   3   -8.80    8.10 
 -14  -1   3   -3.00    7.60 
 -14  -1  -3   12.80    8.00 
 -14  -1  -3   -3.90    7.70 
 -14   1   4  -10.40    8.30 
  14  -1   4    8.80    8.00 
 -14   1   4    4.00    8.00 
 -14   1  -4   12.40    8.70 
 -14   1  -4   15.10   10.60 
 -13   1   4  173.78   20.10 
 -13   1   4  152.38   23.70 
  13  -1   4  181.98   20.60 
 -13   1  -4  171.48   21.70 
 -13   1  -4  192.18   20.60 
 -12   1   4   37.90   11.00 
 -12   1   4   61.29   13.00 
  12  -1   4   26.60    9.40 
 -12   1  -4   35.40   10.90 
 -12   1  -4   46.10   11.10 
  12  -1  -4   35.20   10.40 
  11  -1   4   88.29   14.90 
 -11   1   4   48.20   11.50 
  11  -1  -4   74.59   13.30 
 -11   1  -4   64.09   13.00 
 -11   1  -4   79.19   13.90 
  10  -1   4   15.90    7.60 
 -10   1   4   17.30    7.40 
 -10   1   4    2.70    6.30 
 -10   1  -4   23.80    7.20 
 -10   1  -4   12.60    6.50 
 -10   1  -4    2.00    5.70 
  10  -1  -4   24.50    7.70 
  -9   1   4  236.88   20.80 
  -9   1   4  268.37   20.70 
   9  -1   4  222.98   17.90 
  -9   1  -4  274.37   21.00 
   9  -1  -4  228.28   18.60 
  -9   1  -4  218.08   16.30 
  -9   1  -4  229.48   18.10 
  -8   1   4  107.29   14.20 
   8  -1   4  106.29   11.70 
   8  -1  -4   97.89   16.60 
  -8   1  -4   97.29   10.70 
  -8   1  -4  106.29   13.30 
  -7   1   4   19.40    6.70 
   7  -1   4   17.00    5.80 
  -7   1   4   21.60    7.40 
   7  -1   4   14.40    5.90 
  -7   1   4    9.70    6.20 
  -7   1  -4   16.90    6.60 
  -7   1  -4   10.10    6.30 
   7  -1  -4   20.60    6.10 
  -7   1  -4    7.30    4.40 
  -6   1   4  254.37   21.10 
   6  -1   4  221.18   16.20 
  -6   1   4  266.67   16.60 
   6  -1   4  233.48   13.70 
  -6   1  -4  243.18   13.00 
   6  -1  -4  259.77   16.20 
  -6   1  -4  279.97   18.00 
  -6   1  -4  224.28   16.20 
   5  -1   4 1807.02   41.00 
  -5   1   4 1718.43   48.90 
   5  -1   4 1774.92   48.00 
  -5   1   4 1739.73   47.80 
  -5   1   4 1774.62   46.40 
  -5   1  -4 1805.62   48.30 
   5  -1  -4 1714.33   48.10 
  -5   1  -4 1753.02   46.90 
  -5   1  -4 1792.72   39.10 
   5  -1  -4 1809.22   45.60 
  -4   1   4  281.67   15.20 
   4  -1   4  274.07   11.70 
  -4   1   4  296.07   16.10 
  -4   1   4  285.17   16.20 
   4  -1   4  298.47   16.30 
   4  -1  -4  273.77   14.60 
  -4   1  -4  292.97   15.70 
   4  -1  -4  251.47   15.20 
  -4   1  -4  266.87   15.40 
  -4   1  -4  259.07   10.60 
   3  -1   4 1929.31   38.00 
   3  -1   4 1971.90   46.20 
  -3   1   4 1971.10   45.80 
  -3   1   4 1996.30   46.30 
  -3   1   4 1991.30   47.20 
  -3   1  -4 1974.00   36.40 
  -3   1  -4 2012.30   45.70 
   3  -1  -4 1926.31   45.90 
   3  -1  -4 2044.00   46.10 
  -2   1   4 5883.61  100.29 
  -2   1   4 5630.74  100.29 
   2  -1   4 5762.52   89.69 
   2  -1   4 5707.13   99.79 
  -2   1  -4 5738.23   99.39 
   2  -1  -4 5727.23  100.99 
   2  -1  -4 5619.74   99.69 
  -2   1  -4 5672.93   89.69 
   1  -1   4 7060.39  111.39 
   1  -1   4 7258.37  119.19 
   1  -1  -4 7146.19  119.19 
   1  -1  -4 7190.48  121.29 
  -1   1  -4 7237.28  111.19 
   0   1   4 3424.06   61.79 
   0  -1   4 3363.46   58.39 
   0  -1   4 3359.16   59.99 
   0   1  -4 3352.96   58.19 
   0  -1  -4 3586.34   65.69 
   0  -1  -4 3316.77   60.99 
   0   1  -4 3364.46   60.79 
   1   1   4 7105.09  118.79 
  -1  -1   4 7331.57  115.69 
  -1  -1   4 7283.67  118.49 
   1   1   4 7276.77  116.79 
  -1  -1  -4 7125.09  116.59 
   1   1  -4 6995.30  117.29 
   1   1  -4 7193.18  117.09 
  -1  -1  -4 7356.46  120.59 
   2   1   4 5649.43   97.99 
   2   1   4 5703.93   94.69 
  -2  -1   4 5710.63  100.09 
  -2  -1   4 5612.74   94.09 
  -2  -1   4 5678.83   99.09 
   2   1  -4 5609.14   95.39 
   2   1  -4 5628.44   99.19 
  -2  -1  -4 5879.41   99.09 
  -2  -1  -4 5596.34   94.39 
   2   1  -4 5770.12   99.79 
  -3  -1   4 1952.50   46.10 
   3   1   4 1929.91   41.40 
  -3  -1   4 1923.01   40.60 
  -3  -1   4 1936.01   46.80 
   3   1   4 1907.21   43.90 
  -3  -1  -4 2022.20   44.40 
   3   1  -4 1992.30   41.10 
  -3  -1  -4 1962.20   40.40 
   3   1  -4 1972.60   46.70 
  -4  -1   4  288.47   16.20 
  -4  -1   4  276.67   15.40 
   4   1   4  266.07   14.90 
   4   1   4  284.37   13.80 
  -4  -1   4  262.07   15.90 
  -4  -1  -4  282.97   12.90 
   4   1  -4  297.47   13.00 
  -4  -1  -4  305.37   15.30 
   4   1  -4  289.07   16.50 
  -5  -1   4 1813.72   50.89 
  -5  -1   4 1931.01   51.19 
   5   1   4 1740.43   44.30 
  -5  -1   4 1783.72   42.40 
   5   1   4 1751.12   46.40 
   5   1  -4 1889.11   51.19 
  -5  -1  -4 1754.32   42.30 
  -5  -1  -4 1800.22   45.70 
   5   1  -4 1824.92   41.50 
  -6  -1   4  241.98   14.40 
  -6  -1   4  264.57   19.50 
   6   1   4  273.77   16.60 
   6   1   4  242.18   16.50 
  -6  -1   4  299.57   19.50 
   6   1  -4  257.17   14.00 
  -6  -1  -4  262.17   16.60 
   6   1  -4  271.17   19.80 
  -6  -1  -4  247.98   16.30 
  -6  -1  -4  258.67   15.00 
   7   1   4   19.00    6.50 
  -7  -1   4   19.60    5.80 
  -7  -1   4   16.30    7.30 
  -7  -1   4   14.90    7.10 
   7   1   4   23.70    8.30 
  -7  -1  -4   19.70    5.90 
   7   1  -4   19.00    5.60 
   7   1  -4   23.70    8.20 
  -7  -1  -4   36.40    9.80 
   8   1   4   95.99   12.50 
  -8  -1   4  124.29   11.90 
  -8  -1   4  119.99   11.70 
   8   1   4  121.79   13.00 
  -8  -1   4  131.39   15.30 
  -8  -1  -4   91.99   13.40 
  -8  -1  -4  123.19   13.30 
   8   1  -4  111.39   11.00 
  -8  -1  -4   91.19   10.50 
   8   1  -4  106.69   16.40 
  -9  -1   4  233.28   17.20 
   9   1   4  263.47   20.70 
  -9  -1   4  225.48   22.10 
  -9  -1   4  237.28   17.10 
  -9  -1  -4  245.58   18.20 
   9   1  -4  239.78   22.40 
  -9  -1  -4  238.68   19.40 
   9   1  -4  252.27   17.50 
 -10  -1   4   14.00    7.50 
  10   1   4   15.60    7.20 
 -10  -1   4   10.10    8.10 
 -10  -1   4    5.50    6.10 
  10   1  -4    9.10    7.90 
  10   1  -4    8.30    6.20 
 -10  -1  -4    0.00    5.70 
 -11  -1   4   77.49   13.20 
 -11  -1   4   68.59   11.90 
 -11  -1   4   87.19   17.20 
  11   1   4  101.49   16.30 
 -11  -1  -4   78.79   13.60 
  11   1  -4   85.29   16.60 
  11   1  -4   69.69   11.40 
 -12  -1   4   33.50    9.90 
  12   1   4   48.00   11.80 
 -12  -1   4   33.60   12.40 
 -12  -1  -4   23.70    8.80 
 -12  -1  -4   47.70   12.50 
 -13  -1   4  175.98   23.10 
 -13  -1   4  173.78   18.40 
  13   1   4  179.18   21.70 
 -13  -1  -4  189.58   20.80 
 -13  -1  -4  199.48   22.10 
 -14  -1   4  -15.10    7.20 
 -14  -1   4  -14.70    7.40 
  14   1   4   -9.80    8.00 
 -14  -1  -4   -6.20    7.90 
 -14  -1  -4   15.10   10.20 
 -14   1   5   20.80   11.70 
 -14   1   5   59.99   12.50 
  14  -1   5   30.50   12.40 
 -14   1  -5   38.10   12.50 
 -14   1  -5   19.70   10.60 
 -13   1   5   -5.00    7.50 
  13  -1   5   19.30    9.50 
 -13   1   5   -5.60    8.00 
  13  -1  -5   10.00    9.40 
 -13   1  -5    1.80    6.80 
 -13   1  -5   18.90    9.30 
  12  -1   5   72.59   13.80 
 -12   1   5   14.80    9.80 
 -12   1   5   62.99   15.50 
  12  -1  -5   51.39   12.00 
 -12   1  -5   34.40    9.90 
 -12   1  -5   43.00   12.60 
 -11   1   5   61.39   13.10 
 -11   1   5   55.79   14.10 
  11  -1   5   64.69   12.60 
  11  -1  -5   55.89   12.00 
 -11   1  -5   69.89   13.00 
 -11   1  -5   54.69   12.60 
  10  -1   5   29.60    8.30 
 -10   1   5   46.10   11.70 
 -10   1   5   24.80    8.10 
 -10   1  -5   27.60    9.40 
 -10   1  -5   31.20    7.80 
 -10   1  -5   26.50    8.20 
  10  -1  -5   42.10    9.60 
  -9   1   5  259.27   20.10 
  -9   1   5  247.28   21.80 
  -9   1  -5  277.57   18.00 
  -9   1  -5  289.77   21.90 
   9  -1  -5  251.67   19.40 
   8  -1   5  655.73   27.70 
  -8   1   5  664.23   33.40 
  -8   1   5  711.93   32.00 
  -8   1  -5  685.03   26.20 
  -8   1  -5  711.63   32.90 
  -7   1   5   19.20    6.30 
   7  -1   5   19.70    6.60 
  -7   1   5    9.90    6.50 
  -7   1   5    4.30    5.90 
   7  -1   5   10.60    5.10 
   7  -1  -5    7.30    4.30 
  -7   1  -5   16.80    7.10 
  -7   1  -5    9.20    4.30 
  -7   1  -5   16.60    6.20 
   6  -1   5  694.43   24.10 
  -6   1   5  660.33   29.60 
  -6   1   5  650.43   30.30 
   6  -1   5  669.43   29.50 
  -6   1   5  650.73   27.60 
  -6   1  -5  669.03   29.30 
  -6   1  -5  680.33   29.10 
   6  -1  -5  734.73   28.30 
  -6   1  -5  677.93   22.40 
   5  -1   5 2361.96   60.09 
  -5   1   5 2350.36   60.89 
  -5   1   5 2418.66   57.99 
   5  -1   5 2367.16   49.80 
  -5   1   5 2347.97   60.09 
  -5   1  -5 2422.56   58.59 
   5  -1  -5 2320.87   59.79 
  -5   1  -5 2359.86   47.40 
  -5   1  -5 2375.06   59.29 
   5  -1  -5 2351.66   56.49 
  -4   1   5 3750.22   77.59 
   4  -1   5 3583.44   76.79 
  -4   1   5 3626.04   78.39 
   4  -1   5 3610.84   65.59 
  -4   1   5 3694.33   75.99 
   4  -1  -5 3498.15   76.59 
   4  -1  -5 3739.93   75.99 
  -4   1  -5 3759.92   76.99 
  -4   1  -5 3607.04   63.89 
  -3   1   5  547.45   21.90 
  -3   1   5  565.54   23.10 
   3  -1   5  594.04   16.20 
   3  -1   5  548.95   22.10 
  -3   1   5  590.44   22.70 
   3  -1  -5  559.24   22.20 
   3  -1  -5  610.74   23.40 
  -3   1  -5  592.34   15.80 
  -3   1  -5  612.84   22.50 
   2  -1   5 1987.70   45.60 
  -2   1   5 1963.80   45.80 
  -2   1   5 1989.40   46.20 
   2  -1  -5 1981.00   47.00 
  -2   1  -5 2054.49   45.70 
  -2   1  -5 2033.90   37.50 
   2  -1  -5 2026.60   46.10 
   1  -1   5 2021.00   39.10 
   1  -1   5 1997.50   43.90 
  -1   1   5 1982.10   45.40 
  -1   1   5 2110.59   45.70 
  -1   1  -5 2029.60   38.60 
   1  -1  -5 2099.79   47.70 
  -1   1  -5 2134.19   44.90 
   1  -1  -5 2120.19   44.80 
   0   1   5  412.36   16.40 
   0  -1   5  411.06   14.00 
   0  -1   5  414.56   14.90 
   0   1   5  444.06   16.20 
   0  -1  -5  416.56   17.40 
   0   1  -5  421.86   14.10 
   0  -1  -5  421.46   15.50 
   0   1  -5  452.95   16.50 
  -1  -1   5 2035.90   43.00 
   1   1   5 2102.89   45.10 
   1   1   5 2048.90   42.70 
  -1  -1   5 2094.89   44.20 
  -1  -1  -5 2053.89   47.40 
   1   1  -5 2049.09   43.90 
   1   1  -5 2019.30   43.10 
  -1  -1  -5 2040.00   46.30 
  -2  -1   5 2023.30   45.30 
   2   1   5 1952.30   44.60 
   2   1   5 2024.10   41.50 
  -2  -1   5 2022.70   46.00 
  -2  -1   5 2002.50   41.80 
  -2  -1  -5 1908.01   41.20 
  -2  -1  -5 1995.00   45.70 
   2   1  -5 1995.10   45.50 
   2   1  -5 1976.20   43.40 
   3   1   5  537.45   18.50 
  -3  -1   5  588.74   22.60 
  -3  -1   5  607.84   23.60 
   3   1   5  548.35   21.30 
  -3  -1  -5  566.64   18.50 
   3   1  -5  591.64   20.10 
  -3  -1  -5  589.34   21.80 
   3   1  -5  561.64   22.30 
  -4  -1   5 3720.33   71.29 
  -4  -1   5 3671.93   79.49 
  -4  -1   5 3777.62   78.79 
   4   1   5 3675.03   76.09 
   4   1   5 3741.93   71.59 
  -4  -1  -5 3674.73   69.39 
   4   1  -5 3643.34   70.79 
   4   1  -5 3679.73   78.89 
  -4  -1  -5 3716.53   75.39 
   5   1   5 2411.66   58.79 
   5   1   5 2400.76   54.49 
  -5  -1   5 2394.66   61.69 
  -5  -1   5 2338.97   52.99 
  -5  -1   5 2440.66   61.19 
  -5  -1  -5 2351.66   51.69 
  -5  -1  -5 2358.06   56.79 
   5   1  -5 2399.16   52.19 
   5   1  -5 2382.26   61.19 
  -6  -1   5  669.03   30.40 
  -6  -1   5  682.43   31.20 
   6   1   5  670.73   28.60 
  -6  -1   5  685.73   25.40 
   6   1   5  690.43   26.80 
   6   1  -5  671.23   24.20 
   6   1  -5  675.43   30.60 
  -6  -1  -5  683.73   24.40 
  -6  -1  -5  687.03   28.10 
   7   1   5    4.30    4.50 
  -7  -1   5   10.00    6.50 
   7   1   5   13.60    6.20 
  -7  -1   5    9.30    5.00 
   7   1  -5    8.30    6.20 
  -7  -1  -5   -1.30    3.50 
  -7  -1  -5    0.70    4.60 
   7   1  -5   13.80    5.50 
  -7  -1  -5   15.30    5.80 
  -8  -1   5  674.93   28.30 
   8   1   5  609.54   36.10 
   8   1   5  682.03   36.50 
  -8  -1   5  687.23   34.80 
   8   1  -5  679.33   27.10 
  -8  -1  -5  672.83   27.70 
   8   1  -5  679.53   34.60 
  -8  -1  -5  661.13   30.40 
  -8  -1  -5  661.43   37.40 
  -9  -1   5  263.77   18.20 
  -9  -1   5  302.77   24.50 
  -9  -1   5  284.47   18.50 
   9   1   5  265.07   20.10 
   9   1  -5  282.07   23.50 
   9   1  -5  264.07   17.80 
  -9  -1  -5  272.87   18.60 
  -9  -1  -5  266.07   20.30 
  10   1   5   16.80    7.50 
 -10  -1   5   40.20    9.40 
 -10  -1   5   23.60   10.20 
 -10  -1   5   34.40    9.20 
  10   1  -5   30.00    7.80 
 -10  -1  -5   40.00   10.70 
  10   1  -5   24.00    9.80 
 -11  -1   5   61.29   14.30 
  11   1   5   34.90   10.90 
 -11  -1   5   49.00    9.70 
 -11  -1   5   62.79   11.60 
  11   1  -5   53.59   10.90 
 -11  -1  -5   73.99   14.20 
 -12  -1   5   36.30   12.90 
  12   1   5   39.90   11.40 
 -12  -1   5   74.69   13.90 
 -12  -1  -5   59.69   13.00 
 -13  -1   5   20.50    7.90 
 -13  -1   5   22.30   10.20 
 -13  -1  -5   16.00    8.80 
 -13  -1  -5   16.70    8.10 
 -14  -1   5   48.70   12.30 
  14   1   5   22.20   11.90 
 -14  -1  -5   57.39   14.00 
 -14  -1  -5   23.00   11.30 
 -14   1   6   97.99   17.40 
  14  -1   6   94.29   16.50 
 -14   1  -6  152.68   18.30 
  14  -1  -6   94.19   17.80 
 -14   1  -6  110.89   19.70 
 -13   1   6    0.40    9.80 
 -13   1   6   -1.40    7.40 
  13  -1   6   -0.60    7.50 
  13  -1  -6    8.70    9.20 
 -13   1  -6    9.90    9.30 
 -13   1  -6   -2.40    6.40 
 -12   1   6    7.20    6.80 
  12  -1   6    9.10    7.50 
 -12   1   6   25.00    8.30 
 -12   1  -6   15.40    7.80 
  12  -1  -6   10.60    8.30 
 -12   1  -6   16.90    9.10 
 -11   1   6   49.20   11.00 
 -11   1   6   48.70   13.20 
  11  -1   6   55.89   12.10 
 -11   1  -6   46.20   10.70 
 -11   1  -6   17.90   10.90 
  11  -1  -6   40.00   10.20 
  10  -1   6   67.49   11.90 
 -10   1   6   73.09   15.10 
 -10   1  -6   77.89   11.40 
  10  -1  -6  103.09   15.50 
 -10   1  -6   98.19   16.70 
  -9   1   6   88.49   16.50 
   9  -1   6   88.19   11.20 
  -9   1   6   99.79   12.60 
  -9   1  -6   81.39   14.60 
   9  -1  -6   70.49   13.00 
   8  -1   6   93.89   10.70 
  -8   1   6  117.09   15.50 
  -8   1   6   95.89   14.10 
  -8   1  -6  107.39    9.80 
   8  -1  -6   90.59   11.70 
  -8   1  -6  122.49   14.50 
  -7   1   6   18.90    6.90 
   7  -1   6   11.10    5.20 
  -7   1   6   14.00    7.50 
   7  -1  -6    3.70    4.80 
  -7   1  -6   11.90    4.20 
  -7   1  -6    7.20    6.20 
  -6   1   6   54.59    9.80 
  -6   1   6   45.70   10.00 
   6  -1   6   51.39    7.70 
  -6   1   6   33.60    8.20 
   6  -1   6   63.99   10.80 
   6  -1  -6   50.29   10.00 
   6  -1  -6   55.59    9.40 
  -6   1  -6   46.70    9.40 
  -6   1  -6   59.89    6.90 
  -6   1  -6   52.09   10.50 
  -5   1   6  290.37   17.60 
  -5   1   6  290.77   19.70 
   5  -1   6  274.77   13.20 
  -5   1  -6  272.87   18.60 
  -5   1  -6  280.47   12.40 
   5  -1  -6  281.17   18.70 
   5  -1  -6  267.17   17.00 
  -4   1   6 1467.15   43.80 
   4  -1   6 1440.86   42.70 
   4  -1   6 1410.96   32.40 
  -4   1   6 1475.05   41.80 
  -4   1   6 1440.76   42.40 
   4  -1  -6 1379.76   42.00 
  -4   1  -6 1457.45   41.60 
   4  -1  -6 1472.95   41.80 
  -4   1  -6 1393.86   31.40 
   3  -1   6 2594.84   59.79 
   3  -1   6 2673.53   49.20 
  -3   1   6 2690.53   60.29 
  -3   1   6 2735.53   60.89 
   3  -1  -6 2521.55   59.69 
  -3   1  -6 2608.14   59.19 
  -3   1  -6 2643.94   49.00 
   3  -1  -6 2645.64   60.69 
   2  -1   6  415.16   13.60 
  -2   1   6  451.15   19.30 
  -2   1   6  397.06   18.30 
   2  -1   6  415.56   18.20 
  -2   1  -6  423.86   13.60 
   2  -1  -6  398.86   18.20 
   2  -1  -6  413.86   19.70 
  -2   1  -6  415.16   18.20 
  -1   1   6   94.29    8.40 
   1  -1   6   85.99    6.40 
   1  -1   6   93.49    8.00 
  -1   1   6   88.89    8.20 
  -1   1  -6   76.59    7.70 
   1  -1  -6   87.89    8.90 
  -1   1  -6   80.69    6.10 
   1  -1  -6   77.39    7.50 
   0  -1   6   -1.00    2.10 
   0   1   6    3.80    2.60 
   0   1   6    2.20    2.40 
   0  -1   6    2.50    2.00 
   0  -1  -6    7.10    3.10 
   0   1  -6    1.30    2.00 
   0   1  -6    5.70    3.20 
   0  -1  -6    4.10    3.10 
  -1  -1   6   84.29    7.60 
  -1  -1   6   94.89    7.50 
   1   1   6   94.69    8.40 
   1   1   6   72.49    6.90 
  -1  -1  -6   93.39    7.50 
  -1  -1  -6  105.19    9.50 
   1   1  -6   85.69    7.40 
   1   1  -6  107.19    9.00 
  -2  -1   6  426.96   18.20 
  -2  -1   6  404.06   18.30 
   2   1   6  420.06   18.30 
   2   1   6  424.76   16.20 
  -2  -1   6  430.36   16.50 
   2   1  -6  396.36   17.70 
  -2  -1  -6  421.96   16.30 
   2   1  -6  414.36   17.80 
  -2  -1  -6  420.16   19.00 
  -3  -1   6 2563.74   54.59 
  -3  -1   6 2665.33   60.19 
   3   1   6 2606.74   53.89 
   3   1   6 2542.95   58.39 
  -3  -1   6 2599.34   60.79 
   3   1  -6 2662.03   60.89 
  -3  -1  -6 2741.43   60.19 
  -3  -1  -6 2639.54   53.69 
   3   1  -6 2677.53   57.19 
   4   1   6 1358.86   40.40 
  -4  -1   6 1418.46   37.00 
   4   1   6 1481.15   37.10 
  -4  -1   6 1455.55   42.60 
  -4  -1   6 1435.76   43.50 
  -4  -1  -6 1419.56   35.40 
   4   1  -6 1404.16   42.50 
   4   1  -6 1447.46   38.00 
  -4  -1  -6 1407.56   40.50 
   5   1   6  330.77   16.60 
  -5  -1   6  265.27   19.00 
  -5  -1   6  292.27   15.80 
   5   1   6  270.17   17.60 
  -5  -1  -6  288.27   14.60 
  -5  -1  -6  284.87   17.60 
   5   1  -6  284.77   15.50 
  -6  -1   6   68.49   11.80 
   6   1   6   53.09    9.80 
  -6  -1   6   68.59    9.90 
  -6  -1   6   62.99   11.30 
   6   1   6   52.99    8.90 
  -6  -1  -6   59.09   10.40 
   6   1  -6   54.29    8.50 
  -6  -1  -6   58.09    8.30 
  -7  -1   6    8.50    5.10 
   7   1   6   12.80    5.80 
   7   1   6    7.20    4.90 
  -7  -1   6    5.30    5.00 
  -7  -1  -6    0.70    4.50 
  -7  -1  -6    5.30    5.80 
  -7  -1  -6    5.50    4.60 
   7   1  -6    4.90    4.50 
  -8  -1   6  110.99   11.30 
   8   1   6  113.59   17.70 
  -8  -1   6  112.39   17.70 
  -8  -1  -6   85.29   14.10 
   8   1  -6   97.59   10.70 
  -8  -1  -6   81.69    9.90 
  -9  -1   6   88.29   10.80 
  -9  -1   6   84.19   16.40 
   9   1   6   68.09   12.70 
   9   1  -6   58.99   10.20 
  -9  -1  -6   81.09   10.10 
  -9  -1  -6   76.99   13.50 
 -10  -1   6   89.19   13.40 
  10   1   6   82.39   13.70 
 -10  -1   6   70.19   12.30 
 -10  -1   6   61.19   16.50 
 -10  -1  -6  110.09   14.10 
  10   1  -6   79.09   12.40 
 -11  -1   6   51.99   10.90 
 -11  -1   6   55.49   11.40 
  11   1   6   50.59   12.50 
 -11  -1   6   54.69   14.40 
 -11  -1  -6   45.00   11.70 
  11   1  -6   43.20    9.80 
  12   1   6   -1.10    6.40 
 -12  -1   6    6.20    6.70 
 -12  -1   6   12.40    9.30 
  12   1  -6    7.50    6.10 
 -12  -1  -6   11.00    8.50 
 -13  -1   6   -0.20    7.10 
 -13  -1   6   18.60   11.60 
  13   1   6    9.50    9.60 
 -13  -1  -6   11.50    8.00 
 -13  -1  -6   14.50   10.30 
 -14  -1   6  108.59   21.60 
 -14  -1   6   79.09   15.00 
  14   1   6   87.79   18.20 
 -14  -1  -6   94.89   18.90 
 -14  -1  -6  102.69   18.70 
  14  -1   7   13.10   11.10 
 -14   1   7  -16.90    8.10 
 -14   1   7    4.30    9.80 
 -14   1  -7    1.50    8.30 
  14  -1  -7   10.70    8.90 
 -14   1  -7  -13.90    7.80 
 -13   1   7   70.59   17.10 
  13  -1   7   64.29   13.50 
 -13   1   7   35.30   11.10 
  13  -1  -7   51.79   13.20 
 -13   1  -7   63.19   15.10 
 -13   1  -7   83.19   14.40 
  12  -1   7   11.90    8.50 
 -12   1   7   17.70   10.70 
 -12   1   7   30.00    9.50 
 -12   1  -7   23.40    8.70 
  12  -1  -7   32.80   11.20 
 -12   1  -7    1.90    9.60 
 -11   1   7   15.60    9.00 
  11  -1   7    6.10    6.20 
 -11   1  -7    8.40    7.50 
  11  -1  -7   21.60    8.40 
 -11   1  -7    6.90    6.20 
 -10   1   7   27.70   10.70 
  10  -1   7   32.60    9.00 
 -10   1  -7   15.80    9.00 
 -10   1  -7   30.10    7.20 
  10  -1  -7   33.00    9.40 
  -9   1   7   60.49   11.10 
  -9   1   7   75.89   15.70 
   9  -1   7   72.99   11.30 
   9  -1  -7   67.49   12.50 
  -9   1  -7   72.09   10.50 
  -9   1  -7   73.09   14.00 
  -8   1   7 1048.40   44.80 
   8  -1   7 1130.19   36.80 
  -8   1   7 1090.59   41.80 
  -8   1  -7 1061.29   32.90 
  -8   1  -7 1099.39   43.30 
   8  -1  -7 1093.79   40.90 
  -7   1   7  553.54   29.80 
   7  -1   7  509.25   22.20 
   7  -1  -7  501.95   26.70 
  -7   1  -7  527.95   20.40 
  -7   1  -7  523.65   28.10 
   6  -1   7  155.88   15.00 
  -6   1   7  153.78   15.60 
  -6   1   7  141.99   13.60 
   6  -1   7  156.28   11.20 
  -6   1  -7  132.39   13.90 
  -6   1  -7  137.79    9.80 
   6  -1  -7  149.39   13.60 
  -6   1  -7  146.09   14.50 
   5  -1   7  109.49    8.70 
  -5   1   7  139.79   13.70 
  -5   1   7  135.59   13.50 
  -5   1   7  119.39   11.80 
   5  -1   7  105.99   12.20 
   5  -1  -7  114.19   12.20 
   5  -1  -7  114.99   12.70 
  -5   1  -7  109.19    8.30 
  -5   1  -7  112.59   12.60 
  -4   1   7  159.98   12.90 
   4  -1   7  147.19    9.10 
   4  -1   7  143.69   13.10 
  -4   1   7  138.39   13.10 
  -4   1   7  156.38   14.00 
  -4   1  -7  141.09    9.00 
   4  -1  -7  171.88   14.30 
   4  -1  -7  140.69   13.10 
  -4   1  -7  151.88   13.40 
  -3   1   7  830.82   30.30 
  -3   1   7  799.92   29.40 
   3  -1   7  831.22   22.30 
   3  -1   7  799.72   29.50 
  -3   1  -7  821.22   29.60 
   3  -1  -7  832.62   31.00 
   3  -1  -7  826.12   30.00 
  -3   1  -7  846.52   22.60 
   2  -1   7  572.34   22.90 
  -2   1   7  599.84   23.90 
   2  -1   7  592.34   18.30 
  -2   1   7  560.94   23.10 
  -2   1  -7  584.34   23.30 
   2  -1  -7  532.85   22.50 
   2  -1  -7  584.24   24.90 
  -2   1  -7  546.35   17.30 
   1  -1   7  141.89   10.60 
   1  -1   7  145.19    9.10 
  -1   1   7  190.68   12.60 
  -1   1   7  159.98   11.40 
  -1   1  -7  140.99   11.00 
   1  -1  -7  154.08   12.40 
  -1   1  -7  156.78    9.10 
   1  -1  -7  136.89   10.50 
   0   1   7  171.78   11.90 
   0  -1   7  167.28   10.20 
   0   1   7  171.08   11.40 
   0  -1   7  170.98   11.00 
   0  -1  -7  234.48   15.00 
   0   1  -7  166.58   12.10 
   0   1  -7  180.08   10.40 
   0  -1  -7  173.38   11.10 
  -1  -1   7  146.49   10.10 
  -1  -1   7  144.49   10.40 
   1   1   7  161.08   10.70 
   1   1   7  145.49   10.90 
  -1  -1  -7  132.69   11.60 
   1   1  -7  151.88   11.60 
   1   1  -7  140.69   10.00 
  -1  -1  -7  173.88   10.70 
  -2  -1   7  560.24   22.30 
   2   1   7  561.24   20.20 
  -2  -1   7  552.34   20.50 
  -2  -1   7  589.74   23.40 
   2   1   7  518.95   21.80 
   2   1  -7  590.44   23.40 
  -2  -1  -7  585.74   24.30 
  -2  -1  -7  587.24   20.70 
   2   1  -7  591.04   22.90 
  -3  -1   7  855.01   31.10 
  -3  -1   7  848.52   27.10 
  -3  -1   7  872.61   30.50 
   3   1   7  797.02   29.10 
   3   1   7  858.11   26.20 
   3   1  -7  824.82   30.00 
  -3  -1  -7  882.51   31.10 
  -3  -1  -7  819.52   25.60 
   3   1  -7  862.91   29.30 
  -4  -1   7  155.98   11.70 
   4   1   7  150.58   12.80 
  -4  -1   7  153.28   13.50 
   4   1   7  152.88   11.10 
  -4  -1   7  140.19   13.10 
   4   1  -7  146.59   11.80 
   4   1  -7  146.39   13.10 
  -4  -1  -7  153.28   13.20 
  -4  -1  -7  156.48   10.80 
  -5  -1   7  113.99   12.90 
   5   1   7  121.29   10.50 
  -5  -1   7  111.79   10.30 
  -5  -1   7  121.59   12.90 
   5   1   7  106.09   11.10 
  -5  -1  -7  114.29    9.50 
  -5  -1  -7  111.39   12.00 
   5   1  -7  109.39   10.60 
   6   1   7  140.99   12.40 
  -6  -1   7  153.68   12.40 
   6   1   7  141.39   14.00 
  -6  -1   7  146.99   15.30 
  -6  -1  -7  145.59   11.60 
   6   1  -7  148.99   12.30 
  -6  -1  -7  174.68   15.30 
   7   1   7  523.45   25.10 
  -7  -1   7  571.94   31.30 
  -7  -1   7  466.75   23.40 
   7   1  -7  564.84   24.60 
  -7  -1  -7  541.15   23.00 
  -7  -1  -7  552.54   28.20 
  -8  -1   7 1049.70   38.00 
   8   1   7 1055.39   40.40 
  -8  -1   7 1113.29   46.30 
   8   1  -7 1055.59   36.50 
  -8  -1  -7 1055.69   35.60 
  -8  -1  -7 1111.99   42.70 
   9   1   7   66.09   12.20 
  -9  -1   7   64.19   14.50 
  -9  -1  -7   90.69   14.80 
  -9  -1  -7   70.29   11.00 
   9   1  -7   70.99   11.40 
  10   1   7   26.30    9.50 
 -10  -1   7   40.40    9.30 
 -10  -1   7   37.70   12.60 
 -10  -1  -7   23.00    8.80 
  10   1  -7   21.00    8.20 
  11   1   7   15.60    8.20 
 -11  -1   7   14.70    7.60 
 -11  -1   7    4.40    8.80 
  11   1  -7   31.70    7.80 
 -12  -1   7   29.70    8.90 
 -12  -1   7    4.20    8.20 
  12   1   7   43.10   11.40 
  12   1  -7   24.30    7.80 
 -12  -1  -7   22.70   11.00 
  13   1   7   66.59   17.70 
 -13  -1   7   34.20   10.50 
 -13  -1   7   34.40   13.60 
 -13  -1  -7   45.40   12.80 
 -13  -1  -7   53.09   13.80 
  13   1  -7   63.79   12.80 
  14   1   7    3.30    9.70 
 -14  -1   7   16.80   11.30 
 -14  -1   7    6.80    8.30 
 -14  -1  -7    1.90    7.90 
 -14  -1  -7    5.90   10.00 
 -13   1   8   28.50   11.40 
  13  -1   8   61.19   12.70 
 -13   1   8   53.19   15.80 
 -13   1  -8   73.39   14.40 
  13  -1  -8   69.19   18.00 
 -13   1  -8   51.29   15.10 
 -12   1   8   24.30    9.80 
  12  -1   8   12.10    8.00 
 -12   1   8   15.10   10.60 
 -12   1  -8   19.30   10.10 
  12  -1  -8   13.20    8.80 
 -12   1  -8   -2.90    7.20 
  11  -1   8   31.90    8.90 
 -11   1   8    1.30    8.10 
  11  -1  -8   11.60    8.10 
 -11   1  -8   16.60    9.90 
 -11   1  -8   11.20    6.20 
  10  -1   8    5.40    6.50 
 -10   1   8    4.40    7.60 
 -10   1  -8    5.50    5.20 
 -10   1  -8   14.90    9.30 
  10  -1  -8   13.10    6.50 
   9  -1   8   75.79   11.40 
  -9   1   8  104.89   18.30 
   9  -1  -8   75.69   13.40 
  -9   1  -8   81.59   15.70 
  -9   1  -8   90.49   10.20 
  -8   1   8  422.16   25.50 
  -8   1   8  461.85   29.90 
   8  -1   8  454.15   22.40 
  -8   1  -8  481.95   29.50 
   8  -1  -8  497.55   27.50 
  -8   1  -8  460.55   20.40 
  -7   1   8  497.15   27.00 
   7  -1   8  551.54   23.00 
  -7   1   8  539.95   30.40 
  -7   1  -8  535.45   20.80 
   7  -1  -8  529.55   28.00 
  -7   1  -8  518.85   29.10 
  -6   1   8  258.27   18.60 
   6  -1   8  262.77   14.50 
  -6   1   8  276.37   20.80 
  -6   1  -8  275.47   13.90 
   6  -1  -8  307.57   20.40 
  -6   1  -8  280.87   20.30 
  -5   1   8   32.30    7.90 
  -5   1   8   42.40    8.70 
  -5   1   8   27.60    8.20 
   5  -1   8   33.90    5.90 
   5  -1   8   43.80    9.60 
   5  -1  -8   26.40    8.00 
  -5   1  -8   39.60    9.20 
   5  -1  -8   39.10    8.40 
  -5   1  -8   34.40    5.80 
   4  -1   8  837.82   24.10 
  -4   1   8  762.72   32.40 
  -4   1   8  768.82   32.30 
  -4   1   8  779.92   30.70 
   4  -1   8  799.12   32.10 
  -4   1  -8  805.22   23.60 
   4  -1  -8  770.22   31.80 
  -4   1  -8  804.62   31.70 
   4  -1  -8  814.02   32.70 
  -3   1   8  608.64   26.40 
   3  -1   8  533.95   25.20 
  -3   1   8  587.64   25.30 
   3  -1   8  563.64   18.80 
   3  -1  -8  599.44   27.40 
  -3   1  -8  570.24   18.90 
   3  -1  -8  555.94   25.30 
  -3   1  -8  562.34   25.30 
   2  -1   8 1177.48   30.00 
   2  -1   8 1079.49   35.20 
  -2   1   8 1180.78   37.00 
  -2   1   8 1136.49   36.20 
   2  -1  -8 1167.18   39.10 
  -2   1  -8 1144.69   29.10 
  -2   1  -8 1159.58   36.80 
   2  -1  -8 1104.49   35.60 
  -1   1   8  257.97   15.40 
   1  -1   8  251.87   14.90 
   1  -1   8  276.57   13.60 
  -1   1   8  248.58   15.50 
  -1   1  -8  289.47   17.00 
  -1   1  -8  239.38   12.20 
   1  -1  -8  286.37   18.00 
   1  -1  -8  258.57   15.00 
   0   1   8  649.43   24.60 
   0  -1   8  645.74   23.70 
   0   1   8  609.64   24.30 
   0  -1   8  654.73   22.90 
   0   1  -8  648.24   25.80 
   0  -1  -8  646.84   23.70 
   0  -1  -8  660.43   27.70 
   0   1  -8  651.73   22.40 
   1   1   8  297.37   15.60 
   1   1   8  266.97   15.60 
  -1  -1   8  269.37   15.20 
  -1  -1   8  268.07   14.50 
  -1  -1  -8  256.57   14.20 
   1   1  -8  258.77   16.20 
  -1  -1  -8  291.27   18.00 
   1   1  -8  265.47   14.50 
   2   1   8 1141.09   32.50 
   2   1   8 1049.20   34.30 
  -2  -1   8 1093.19   35.20 
  -2  -1   8 1105.69   32.60 
  -2  -1   8 1153.48   35.20 
   2   1  -8 1115.39   34.70 
  -2  -1  -8 1120.29   37.40 
   2   1  -8 1082.99   35.50 
  -2  -1  -8 1121.89   32.10 
  -3  -1   8  549.74   22.50 
   3   1   8  594.64   22.00 
  -3  -1   8  564.34   25.50 
  -3  -1   8  608.34   25.70 
   3   1   8  566.84   25.90 
   3   1  -8  542.25   24.90 
  -3  -1  -8  584.44   22.00 
  -3  -1  -8  556.64   25.80 
   3   1  -8  602.54   25.60 
  -4  -1   8  811.92   33.20 
   4   1   8  811.12   31.60 
  -4  -1   8  755.02   32.30 
  -4  -1   8  810.22   28.50 
   4   1   8  799.72   27.00 
  -4  -1  -8  824.82   32.50 
   4   1  -8  782.22   32.00 
   4   1  -8  800.62   30.10 
  -4  -1  -8  793.42   26.80 
  -5  -1   8   26.20    6.70 
  -5  -1   8   66.49   12.30 
   5   1   8   47.50    8.10 
   5   1   8   38.70    8.50 
  -5  -1   8   46.10   10.30 
   5   1  -8   17.90    6.40 
  -5  -1  -8   33.60    8.80 
  -5  -1  -8   36.30    6.80 
   6   1   8  285.77   17.50 
  -6  -1   8  291.67   17.70 
  -6  -1   8  274.87   20.80 
   6   1  -8  285.67   17.90 
  -6  -1  -8  282.57   16.20 
  -6  -1  -8  274.67   19.80 
   7   1   8  562.64   26.30 
  -7  -1   8  505.55   24.70 
  -7  -1   8  580.44   32.30 
  -7  -1  -8  475.75   22.20 
   7   1  -8  517.85   24.90 
  -7  -1  -8  554.64   29.10 
   8   1   8  469.35   25.80 
  -8  -1   8  487.25   31.00 
  -8  -1   8  494.95   25.10 
  -8  -1  -8  460.15   22.60 
  -8  -1  -8  488.15   28.70 
   8   1  -8  467.65   24.40 
   9   1   8   97.29   14.60 
  -9  -1   8   68.89   12.10 
  -9  -1   8   91.79   17.50 
   9   1  -8   65.59   12.80 
  -9  -1  -8   62.69   14.00 
  -9  -1  -8   65.39   10.50 
 -10  -1   8   28.40   10.50 
 -10  -1   8   19.30    7.80 
  10   1   8   22.80    8.60 
 -10  -1  -8    9.90    8.30 
  10   1  -8    5.80    6.20 
  11   1   8   32.30   10.00 
 -11  -1   8   21.50    8.00 
 -11  -1   8   32.40   11.40 
  11   1  -8   22.30    8.30 
 -11  -1  -8   11.80    8.40 
 -12  -1   8   21.20   12.40 
  12   1   8   18.60    9.80 
 -12  -1   8   19.10    7.70 
  12   1  -8   49.20   10.60 
 -12  -1  -8   14.80   10.40 
 -13  -1   8   55.89   12.90 
 -13  -1   8   57.89   21.20 
  13   1  -8   64.29   13.90 
 -13  -1  -8   69.39   16.50 
 -13   1   9  139.29   23.80 
 -13   1   9  186.98   24.60 
  13  -1   9  178.88   19.10 
 -13   1  -9  178.88   18.80 
 -13   1  -9  186.78   23.30 
  13  -1  -9  145.39   24.00 
 -12   1   9   34.60   13.40 
  12  -1   9   20.20    9.00 
 -12   1  -9   30.30    9.00 
 -12   1  -9   40.70   13.60 
  12  -1  -9   16.60    9.80 
  11  -1   9    7.00    6.50 
 -11   1   9   17.00   10.30 
  11  -1  -9   -3.80    7.10 
 -11   1  -9   -8.30    5.00 
 -10   1   9   20.70   10.90 
  10  -1   9   13.10    6.90 
 -10   1  -9   22.00   10.80 
  10  -1  -9    9.20    8.60 
 -10   1  -9   32.70    7.00 
   9  -1   9  180.38   14.90 
  -9   1   9  190.78   21.30 
  -9   1  -9  205.28   20.40 
   9  -1  -9  224.08   19.50 
  -9   1  -9  175.98   13.70 
  -8   1   9  176.98   17.30 
   8  -1   9  172.88   14.20 
  -8   1   9  187.38   19.90 
  -8   1  -9  208.98   13.90 
  -8   1  -9  214.28   20.50 
   8  -1  -9  195.98   18.10 
  -7   1   9  300.57   24.20 
  -7   1   9  336.67   21.90 
   7  -1   9  310.67   17.20 
  -7   1  -9  308.17   16.10 
   7  -1  -9  310.87   22.20 
  -7   1  -9  303.57   22.90 
   6  -1   9   54.99    8.20 
  -6   1   9   72.59   12.50 
  -6   1   9   44.30   10.70 
   6  -1  -9   61.49   12.20 
  -6   1  -9   56.09    7.20 
  -6   1  -9   55.49   11.80 
  -5   1   9    6.40    5.90 
  -5   1   9   13.90    6.20 
   5  -1   9   18.30    5.00 
   5  -1  -9   23.50    7.50 
  -5   1  -9    7.70    6.00 
  -5   1  -9   18.20    5.20 
  -4   1   9  383.26   21.60 
   4  -1   9  391.56   22.60 
   4  -1   9  417.26   16.80 
  -4   1   9  434.76   24.20 
  -4   1   9  391.06   23.40 
  -4   1  -9  426.66   17.20 
   4  -1  -9  421.36   23.80 
  -4   1  -9  430.56   23.70 
   4  -1  -9  395.56   23.10 
  -3   1   9  361.46   21.10 
  -3   1   9  324.37   19.40 
   3  -1   9  342.17   15.10 
   3  -1   9  315.97   19.50 
   3  -1  -9  351.56   21.60 
  -3   1  -9  334.07   14.90 
  -3   1  -9  346.97   20.70 
   3  -1  -9  323.37   20.00 
   2  -1   9 1896.41   44.20 
  -2   1   9 1833.82   50.69 
  -2   1   9 1964.70   52.39 
   2  -1  -9 1877.11   50.99 
  -2   1  -9 1828.22   42.60 
   2  -1  -9 1898.31   55.29 
  -2   1  -9 1916.01   53.69 
   1  -1   9  667.83   23.70 
  -1   1   9  610.34   25.90 
   1  -1   9  649.74   26.00 
  -1   1   9  672.43   27.00 
   1  -1  -9  724.13   30.90 
  -1   1  -9  664.43   22.60 
  -1   1  -9  639.94   27.60 
   1  -1  -9  623.14   25.40 
   0   1   9   10.50    5.00 
   0   1   9    6.30    4.20 
   0  -1   9    2.30    3.30 
   0  -1   9   14.10    4.60 
   0   1  -9    7.20    4.10 
   0   1  -9   20.20    6.40 
   0  -1  -9   15.10    5.10 
   0  -1  -9    8.50    5.20 
  -1  -1   9  632.14   25.00 
  -1  -1   9  689.73   25.40 
   1   1   9  613.14   26.00 
   1   1   9  688.43   25.70 
  -1  -1  -9  639.34   28.90 
   1   1  -9  631.74   27.70 
  -1  -1  -9  615.74   24.00 
   1   1  -9  618.94   24.20 
  -2  -1   9 1899.91   50.49 
  -2  -1   9 1829.02   47.20 
   2   1   9 1935.71   47.80 
   2   1   9 1873.31   52.19 
  -2  -1   9 1883.41   50.79 
   2   1  -9 1826.52   49.50 
   2   1  -9 1959.70   53.39 
  -2  -1  -9 1908.51   46.70 
   3   1   9  342.47   19.90 
  -3  -1   9  326.87   17.80 
   3   1   9  328.37   17.10 
  -3  -1   9  306.07   19.00 
  -3  -1  -9  324.07   16.90 
  -3  -1  -9  326.97   21.00 
   3   1  -9  380.26   21.20 
   4   1   9  414.26   19.40 
  -4  -1   9  435.46   21.00 
   4   1   9  407.06   22.80 
  -4  -1   9  431.56   24.20 
  -4  -1   9  458.55   24.30 
  -4  -1  -9  423.96   23.90 
   4   1  -9  427.56   23.80 
  -4  -1  -9  419.46   19.50 
   4   1  -9  398.36   22.30 
   5   1   9   19.40    6.10 
  -5  -1   9   17.60    7.20 
  -5  -1   9   24.90    6.50 
  -5  -1  -9   16.70    5.60 
  -5  -1  -9    3.40    5.60 
   5   1  -9   14.90    6.80 
  -6  -1   9   44.40    8.70 
  -6  -1   9   32.20    9.60 
   6   1   9   37.30    8.40 
   6   1  -9   42.90    9.50 
  -6  -1  -9   51.09   11.20 
  -6  -1  -9   54.29    8.70 
   7   1   9  316.37   20.00 
  -7  -1   9  310.87   19.80 
  -7  -1   9  273.67   23.00 
   7   1  -9  309.17   20.10 
  -7  -1  -9  316.77   18.20 
  -7  -1  -9  337.07   23.80 
  -8  -1   9  196.88   20.60 
   8   1   9  195.18   16.90 
  -8  -1  -9  224.28   20.30 
   8   1  -9  197.88   19.70 
  -8  -1  -9  180.48   14.70 
   9   1   9  198.08   18.20 
  -9  -1   9  215.88   17.60 
  -9  -1   9  185.08   21.40 
  -9  -1  -9  205.98   15.90 
  -9  -1  -9  200.78   19.70 
   9   1  -9  176.68   15.80 
 -10  -1   9   23.50    8.70 
  10   1   9    7.30    7.80 
 -10  -1   9   27.00   10.90 
 -10  -1  -9   20.60   10.60 
  10   1  -9   16.60    7.60 
 -11  -1   9   15.30    9.90 
  11   1   9    4.00    7.50 
  11   1  -9    4.60    6.80 
 -11  -1  -9   23.90   10.10 
 -12  -1   9   55.99   11.20 
  12   1   9   27.30   11.30 
 -12  -1   9   33.30   13.60 
  12   1  -9   17.50    8.70 
 -12  -1  -9   16.20   10.40 
 -13  -1   9  171.58   18.90 
 -13  -1   9  133.09   23.60 
 -13  -1  -9   97.89   19.60 
  13   1  -9  189.78   19.60 
 -13   1  10   38.60   13.30 
  13  -1  10   44.20   12.00 
 -13   1  10   32.90   13.40 
  13  -1 -10   34.30   12.50 
 -13   1 -10   50.79   11.30 
 -12   1  10   56.99   16.30 
  12  -1  10   61.09   13.30 
  12  -1 -10   57.39   14.00 
 -12   1 -10   32.00   13.40 
 -12   1 -10   74.29   12.30 
 -11   1  10  165.98   26.90 
  11  -1  10  158.58   15.40 
  11  -1 -10  168.28   19.10 
 -11   1 -10  191.68   21.20 
  10  -1  10   60.49   10.60 
 -10   1  10   49.00   13.60 
 -10   1 -10   48.30   13.70 
  10  -1 -10   42.40   11.00 
 -10   1 -10   40.50    9.10 
   9  -1  10   78.59   11.50 
  -9   1  10   75.59   16.70 
  -9   1 -10   86.29   10.10 
  -9   1 -10   46.40   12.80 
   9  -1 -10  103.89   16.70 
   8  -1  10  642.14   26.70 
  -8   1  10  640.74   36.90 
  -8   1 -10  626.64   34.90 
   8  -1 -10  669.63   33.70 
  -8   1 -10  640.04   25.10 
  -7   1  10  784.82   36.10 
   7  -1  10  848.72   29.60 
  -7   1  10  890.21   41.80 
  -7   1 -10  828.22   28.30 
  -7   1 -10  849.52   39.60 
   7  -1 -10  816.62   37.60 
  -6   1  10  897.31   40.20 
  -6   1  10  832.62   36.60 
   6  -1  10  872.71   28.80 
  -6   1 -10  889.21   28.50 
   6  -1 -10  908.41   39.10 
  -6   1 -10  889.11   39.00 
   5  -1  10  637.34   23.10 
  -5   1  10  692.23   33.40 
  -5   1  10  651.93   30.60 
  -5   1 -10  600.64   22.40 
   5  -1 -10  647.24   32.60 
  -5   1 -10  643.94   31.70 
  -4   1  10   34.10    9.20 
  -4   1  10   39.70    8.70 
   4  -1  10   41.40    6.90 
  -4   1 -10   34.10    9.40 
   4  -1 -10   42.10   10.30 
  -4   1 -10   49.20    7.20 
  -3   1  10  100.49   12.00 
   3  -1  10  114.79   12.20 
   3  -1  10  104.99    9.20 
  -3   1  10  101.09   15.90 
  -3   1 -10   88.99    8.60 
  -3   1 -10   99.39   12.50 
   3  -1 -10   87.69   10.90 
   2  -1  10  700.43   29.70 
  -2   1  10  703.63   31.50 
   2  -1  10  721.23   25.60 
   2  -1 -10  704.83   39.40 
   2  -1 -10  732.03   30.20 
  -2   1 -10  730.63   24.50 
  -2   1 -10  742.53   32.00 
   1  -1  10 3330.27   75.09 
   1  -1  10 3429.46   70.89 
  -1   1  10 3403.96   76.59 
  -1   1  10 3371.56   85.59 
  -1   1 -10 3254.47   67.99 
   1  -1 -10 3185.48   73.39 
  -1   1 -10 3228.18   80.29 
   0   1  10    9.60    5.30 
   0   1  10    3.70    4.40 
   0  -1  10    1.30    3.90 
   0  -1  10    6.00    4.20 
   0  -1 -10   -4.60    3.20 
   0   1 -10   -2.70    4.50 
   0  -1 -10    6.40    5.50 
   0   1 -10    2.20    3.40 
   1   1  10 3360.06   76.19 
  -1  -1  10 3222.08   72.49 
   1   1  10 3439.56   74.49 
  -1  -1  10 3425.16   74.59 
  -1  -1 -10 3366.76   81.99 
   1   1 -10 3266.17   72.79 
  -1  -1 -10 3365.26   72.59 
   1   1 -10 3419.46   80.09 
  -2  -1  10  673.23   26.80 
   2   1  10  752.92   28.20 
  -2  -1  10  724.73   29.60 
  -2  -1  10  709.93   29.20 
   2   1  10  659.63   28.60 
   2   1 -10  674.73   28.30 
  -2  -1 -10  732.03   33.00 
   2   1 -10  746.33   32.20 
  -2  -1 -10  690.03   26.40 
  -3  -1  10   91.99   13.60 
  -3  -1  10   93.79   11.60 
   3   1  10   87.49   11.10 
  -3  -1  10  106.49   10.70 
   3   1  10  107.59   10.50 
  -3  -1 -10  121.89   14.10 
   3   1 -10  107.69   12.70 
  -3  -1 -10   97.39   10.10 
   3   1 -10   99.89   11.20 
  -4  -1  10   50.79    9.30 
   4   1  10   49.50    8.80 
  -4  -1  10   49.00   10.00 
  -4  -1  10   35.80    9.20 
  -4  -1 -10   55.69    8.70 
  -4  -1 -10   60.99   11.60 
   4   1 -10   45.10    9.80 
   4   1 -10   51.09   10.20 
  -5  -1  10  622.74   27.40 
   5   1  10  660.43   27.20 
  -5  -1  10  600.24   30.90 
  -5  -1 -10  611.84   25.30 
  -5  -1 -10  660.63   32.60 
   5   1 -10  673.23   31.00 
   6   1  10  898.01   33.10 
  -6  -1  10  904.51   34.50 
  -6  -1  10  851.71   39.20 
  -6  -1 -10  867.61   31.60 
  -6  -1 -10  890.21   39.40 
   6   1 -10  852.71   35.50 
  -7  -1  10  824.52   41.40 
   7   1  10  843.42   34.10 
  -7  -1  10  834.32   40.40 
   7   1 -10  773.02   40.90 
  -7  -1 -10  812.22   38.80 
  -8  -1  10  637.14   37.20 
  -8  -1  10  678.23   30.80 
   8   1  10  656.73   30.40 
  -8  -1 -10  635.44   27.90 
  -8  -1 -10  638.34   35.00 
   8   1 -10  668.03   31.30 
   9   1  10   78.19   13.20 
  -9  -1  10   62.19   15.00 
  -9  -1  10   94.79   13.40 
   9   1 -10   77.29   12.40 
  -9  -1 -10   90.69   13.00 
  10   1  10   46.50   11.20 
 -10  -1  10   63.29   15.30 
  10   1 -10   55.19   11.00 
 -10  -1 -10   49.99   13.40 
 -11  -1  10  180.08   23.20 
  11   1  10  164.38   18.10 
 -11  -1 -10  162.68   23.60 
  11   1 -10  162.48   17.00 
  12   1  10   60.19   13.40 
 -12  -1  10   42.20   10.40 
 -12  -1  10   72.69   18.80 
 -12  -1 -10   72.29   17.20 
  12   1 -10   80.59   14.10 
 -13  -1  10   28.50   10.20 
 -13  -1  10   32.30   15.30 
  13   1 -10   49.00   11.90 
 -13  -1 -10   26.90   12.00 
  12  -1  11  104.49   15.10 
 -12   1  11  103.69   26.40 
 -12   1 -11   86.79   17.60 
 -12   1 -11  113.39   15.80 
  12  -1 -11  152.58   21.90 
 -11   1  11   41.60   14.50 
  11  -1  11   30.30    9.20 
 -11   1 -11   35.10   13.40 
  11  -1 -11   49.10   12.50 
  10  -1  11   52.89   11.00 
 -10   1  11   71.59   16.70 
 -10   1 -11   85.49   17.20 
 -10   1 -11   86.29   10.30 
  10  -1 -11   57.19   14.10 
   9  -1  11   88.99   12.50 
  -9   1  11   73.39   15.60 
   9  -1 -11   97.39   16.10 
  -9   1 -11  110.49   10.90 
  -9   1 -11   62.49   14.20 
  -8   1  11   15.20   10.00 
   8  -1  11   32.90    7.60 
   8  -1 -11   22.90    9.70 
  -8   1 -11   13.50    9.70 
  -8   1 -11   42.80    7.30 
  -7   1  11  422.36   30.00 
   7  -1  11  397.46   20.20 
  -7   1 -11  399.06   28.20 
  -7   1 -11  419.16   19.70 
   7  -1 -11  422.66   28.30 
  -6   1  11  211.18   20.50 
   6  -1  11  201.68   13.60 
  -6   1  11  191.98   21.40 
   6  -1 -11  214.98   20.60 
  -6   1 -11  191.38   13.20 
  -6   1 -11  208.08   20.00 
  -5   1  11  190.58   18.40 
   5  -1  11  177.58   12.90 
  -5   1  11  204.78   17.70 
   5  -1 -11  236.48   20.70 
  -5   1 -11  171.28   12.00 
  -5   1 -11  181.18   18.00 
  -4   1  11  832.92   35.40 
   4  -1  11  832.82   27.80 
  -4   1  11  795.22   36.30 
  -4   1 -11  815.62   26.90 
  -4   1 -11  876.81   37.80 
   4  -1 -11  898.01   39.70 
   3  -1  11   35.70    6.80 
  -3   1  11   27.90    9.00 
  -3   1  11   32.20    8.10 
  -3   1 -11   28.50    6.40 
  -3   1 -11   29.00    9.10 
   3  -1 -11   36.00   10.00 
   2  -1  11   75.79    9.40 
  -2   1  11  101.19   12.10 
   2  -1  11   64.59   11.60 
  -2   1  11   90.99   14.00 
   2  -1 -11   50.69    9.90 
  -2   1 -11   68.89   12.70 
   2  -1 -11   79.39   14.00 
  -2   1 -11   60.79    7.90 
   1  -1  11 1031.50   34.00 
  -1   1  11 1028.80   37.10 
   1  -1  11 1028.90   37.00 
  -1   1  11 1040.00   38.20 
   1  -1 -11 1015.00   36.30 
   1  -1 -11  981.60   41.20 
  -1   1 -11 1004.90   32.20 
  -1   1 -11 1013.20   39.70 
   0   1  11  333.67   20.20 
   0   1  11  326.67   20.30 
   0  -1  11  360.16   19.70 
   0  -1  11  354.36   20.10 
   0   1 -11  312.97   18.00 
   0  -1 -11  340.97   23.50 
   0   1 -11  305.97   21.70 
   0  -1 -11  331.77   19.30 
   1   1  11  966.50   36.30 
  -1  -1  11  984.80   35.00 
   1   1  11 1033.20   35.90 
  -1  -1  11 1049.70   36.50 
  -1  -1 -11 1027.40   34.50 
  -1  -1 -11 1078.29   42.50 
   1   1 -11 1018.80   40.00 
   1   1 -11  979.30   34.50 
   2   1  11   63.39   10.10 
  -2  -1  11   46.80    9.60 
  -2  -1  11   80.79   10.10 
  -2  -1  11   59.39    9.90 
   2   1 -11   68.59   10.60 
  -2  -1 -11   74.69   10.80 
  -2  -1 -11   61.09   11.90 
  -3  -1  11   24.40    7.90 
  -3  -1  11   14.50    6.70 
   3   1  11   36.30    8.10 
  -3  -1 -11   27.70    9.10 
   3   1 -11   27.20    7.50 
   3   1 -11   41.70   11.50 
  -3  -1 -11   33.90    7.30 
   4   1  11  905.51   32.50 
  -4  -1  11  866.81   37.10 
   4   1 -11  904.71   45.40 
  -4  -1 -11  897.51   39.50 
  -4  -1 -11  868.31   31.50 
   5   1  11  188.38   14.80 
  -5  -1  11  176.48   16.00 
  -5  -1  11  176.18   17.80 
  -5  -1 -11  182.08   18.80 
  -5  -1 -11  205.78   14.90 
  -6  -1  11  212.88   16.60 
  -6  -1  11  219.48   21.00 
   6   1  11  224.28   16.60 
   6   1 -11  231.18   19.70 
  -6  -1 -11  195.68   15.50 
  -6  -1 -11  226.18   21.70 
   7   1  11  437.16   27.20 
  -7  -1  11  438.56   30.10 
  -7  -1  11  386.16   23.60 
  -7  -1 -11  430.96   22.80 
   7   1 -11  478.65   27.50 
  -7  -1 -11  402.66   29.20 
  -8  -1  11   31.10   11.40 
   8   1  11   34.40    8.80 
  -8  -1  11   18.20    7.50 
  -8  -1 -11   33.30    7.80 
  -8  -1 -11   34.10   13.40 
   8   1 -11   26.90    8.70 
  -9  -1  11   76.19   16.80 
   9   1  11   87.99   14.10 
  -9  -1 -11   96.89   17.90 
   9   1 -11  106.89   16.10 
 -10  -1  11   69.59   17.00 
  10   1  11   72.99   13.30 
  10   1 -11   76.89   13.30 
 -10  -1 -11   89.39   16.50 
  11   1  11   48.80   11.40 
 -11  -1  11   36.80   14.50 
  11   1 -11   55.09   11.80 
 -11  -1 -11   29.30   11.40 
  12   1  11  136.49   17.90 
 -12  -1  11  102.09   22.20 
 -12  -1 -11   78.09   20.30 
  12   1 -11  133.19   16.90 
 -12   1  12   40.10   14.10 
  12  -1  12   27.50    9.60 
 -12   1 -12   20.20    9.40 
 -12   1 -12   16.70   11.40 
  12  -1 -12   39.50   13.50 
 -11   1  12   26.20   12.20 
  11  -1  12   37.90    9.20 
  11  -1 -12   38.80   12.10 
 -11   1 -12   29.80   11.90 
  10  -1  12   32.10    9.10 
 -10   1  12    6.10    8.10 
 -10   1 -12   33.10    8.00 
  10  -1 -12   12.70    9.40 
 -10   1 -12   23.80   11.90 
   9  -1  12   68.19   10.50 
  -9   1  12   61.59   15.20 
  -9   1 -12   40.10    8.20 
  -9   1 -12   41.30   12.80 
   9  -1 -12   38.60   12.10 
  -8   1  12   99.79   18.60 
   8  -1  12   89.39   10.50 
  -8   1 -12   80.99   10.30 
   8  -1 -12  137.79   16.60 
  -8   1 -12   60.29   14.50 
   7  -1  12  175.08   13.80 
  -7   1 -12  151.88   12.60 
   7  -1 -12  158.98   18.70 
  -6   1  12  732.23   38.70 
   6  -1  12  774.12   28.10 
   6  -1 -12  701.43   37.50 
  -6   1 -12  754.12   27.20 
  -6   1 -12  735.23   38.50 
   5  -1  12 1624.64   44.10 
  -5   1  12 1720.13   58.99 
  -5   1 -12 1669.33   43.50 
  -5   1 -12 1592.64   57.09 
   5  -1 -12 1738.63   60.49 
   4  -1  12   18.80    5.70 
  -4   1  12   30.00    9.70 
  -4   1 -12   17.30    5.20 
  -4   1 -12   25.00    9.40 
   4  -1 -12   30.80   10.10 
   3  -1  12   91.69    9.90 
  -3   1  12  109.79   14.00 
  -3   1 -12  117.19   15.10 
   3  -1 -12  107.59   17.00 
  -3   1 -12  120.59   10.40 
   2  -1  12   23.00    6.50 
  -2   1  12   25.70    8.20 
   2  -1 -12   28.00    9.80 
  -2   1 -12   35.70   10.00 
  -2   1 -12   23.60    6.00 
  -1   1  12   16.20    7.00 
   1  -1  12   11.80    6.20 
  -1   1 -12   28.60    8.80 
  -1   1 -12   29.90    7.20 
   1  -1 -12   24.20    6.90 
   1  -1 -12   32.60   10.50 
   0   1  12 1546.45   48.80 
   0  -1  12 1572.14   46.90 
   0  -1  12 1476.75   46.70 
   0  -1 -12 1551.04   54.89 
   0  -1 -12 1497.95   46.10 
   0   1 -12 1485.85   52.39 
   0   1 -12 1489.65   44.50 
  -1  -1  12   28.90    7.80 
  -1  -1  12   25.00    6.60 
  -1  -1 -12   37.40   11.10 
  -1  -1 -12   22.80    7.10 
   1   1 -12   29.90    8.80 
   1   1 -12   29.30    7.40 
  -2  -1  12   32.10    8.70 
   2   1  12   13.10    6.30 
  -2  -1  12   20.50    6.90 
  -2  -1  12   32.70    8.20 
   2   1 -12   25.90    9.10 
  -2  -1 -12   25.00    8.80 
   2   1 -12   21.90    6.90 
  -2  -1 -12   22.80    7.10 
   3   1  12   90.59   11.00 
  -3  -1  12  115.09   16.30 
  -3  -1  12   82.79   12.60 
   3   1 -12  107.29   13.60 
  -3  -1 -12   76.19   14.70 
  -3  -1 -12   87.39   10.50 
   4   1  12   20.60    6.80 
  -4  -1  12   28.30    7.60 
  -4  -1  12   26.60    9.70 
   4   1 -12   19.20    8.40 
  -4  -1 -12   25.50    7.10 
  -4  -1 -12   27.60    9.80 
  -5  -1  12 1604.14   49.80 
   5   1  12 1573.94   47.50 
  -5  -1  12 1629.84   56.59 
  -5  -1 -12 1589.34   58.49 
  -5  -1 -12 1670.33   49.40 
   5   1 -12 1703.43   57.09 
  -6  -1  12  712.13   37.80 
  -6  -1  12  693.03   31.60 
   6   1 -12  724.53   36.20 
  -6  -1 -12  743.13   31.20 
  -6  -1 -12  747.03   39.10 
  -7  -1  12  169.48   15.50 
  -7  -1  12  147.59   25.10 
   7   1  12  153.28   14.90 
   7   1 -12  146.69   16.90 
  -7  -1 -12  154.58   14.50 
  -7  -1 -12  152.88   22.20 
  -8  -1  12   90.59   17.70 
   8   1  12   69.29   12.10 
  -8  -1 -12   80.49   10.50 
  -8  -1 -12   94.49   18.00 
   8   1 -12  101.79   15.90 
   9   1  12   60.69   12.20 
  -9  -1  12   43.70   14.60 
  -9  -1 -12   47.30   14.00 
   9   1 -12   70.49   12.60 
  10   1  12   22.40    9.00 
 -10  -1  12   29.60   13.60 
 -10  -1 -12   29.90   12.70 
  10   1 -12   50.29   10.60 
  11   1  12   12.00    9.20 
 -11  -1  12   30.00   13.30 
  11   1 -12   41.20   11.70 
 -11  -1 -12   46.10   15.10 
 -12  -1  12   48.70   17.10 
  12   1  12   25.10   12.10 
 -12  -1 -12   25.90   16.50 
  12   1 -12   35.70   11.40 
 -12   1  13   65.39   19.10 
  12  -1  13   66.39   14.40 
 -12   1 -13   33.20   13.60 
  12  -1 -13   80.89   17.40 
 -11   1  13   96.09   20.50 
  11  -1  13  100.89   14.20 
 -11   1 -13   85.39   18.90 
  10  -1  13   27.30    9.00 
 -10   1  13   22.80   11.70 
 -10   1 -13   30.40   12.90 
  10  -1 -13   19.70   11.70 
  -9   1  13  145.99   24.20 
   9  -1  13  129.29   13.40 
  -9   1 -13  154.58   23.60 
   9  -1 -13  176.08   20.80 
  -9   1 -13  126.19   16.10 
   8  -1  13   14.60    6.70 
  -8   1  13   12.40    9.80 
   8  -1 -13   17.60   11.00 
  -8   1 -13   16.50    7.00 
  -8   1 -13   17.90   11.00 
   7  -1  13   50.39    8.80 
  -7   1  13   20.40   10.70 
  -7   1 -13   37.40   13.00 
  -7   1 -13   42.40    8.10 
   7  -1 -13   19.00   10.00 
  -6   1  13   38.60   12.30 
   6  -1  13   35.20    7.80 
   6  -1 -13   39.40   13.50 
  -6   1 -13   34.50    7.10 
   5  -1  13  392.16   20.30 
  -5   1  13  440.36   29.70 
  -5   1 -13  394.26   19.90 
  -5   1 -13  404.46   28.80 
   5  -1 -13  439.56   30.80 
  -4   1  13  309.97   23.90 
   4  -1  13  293.27   17.30 
  -4   1 -13  279.67   23.90 
   4  -1 -13  299.67   24.90 
  -4   1 -13  321.87   17.40 
   3  -1  13    1.70    4.30 
  -3   1  13    2.80    6.30 
   3  -1 -13    4.00    6.20 
  -3   1 -13   10.80    4.30 
  -3   1 -13   -3.90    4.70 
  -2   1  13  149.79   16.20 
   2  -1  13  153.38   13.40 
   2  -1 -13  152.18   17.90 
  -2   1 -13  123.09   15.80 
  -2   1 -13  136.09   12.30 
  -1   1  13  113.29   14.90 
   1  -1  13   87.59   11.60 
  -1   1 -13  116.19   17.40 
   1  -1 -13  143.99   17.80 
  -1   1 -13  111.29   11.40 
   0   1  13  247.38   19.50 
   0  -1  13  254.27   18.90 
   0  -1 -13  233.38   17.60 
   0   1 -13  228.78   21.00 
   0   1 -13  227.18   16.70 
   0  -1 -13  235.48   22.00 
   1   1  13  114.59   13.70 
  -1  -1  13  113.49   13.20 
  -1  -1 -13  102.99   17.60 
  -1  -1 -13   91.89   13.20 
   1   1 -13  101.29   16.10 
   1   1 -13  101.09   12.00 
  -2  -1  13  143.89   15.00 
   2   1  13  142.39   14.20 
  -2  -1 -13  123.99   13.00 
  -2  -1 -13  141.39   18.10 
   2   1 -13  142.99   17.10 
  -3  -1  13    2.90    6.00 
   3   1  13    6.20    5.40 
  -3  -1 -13    8.70    7.00 
   3   1 -13    1.90    5.10 
  -3  -1 -13    6.20    5.00 
   4   1  13  269.77   19.50 
  -4  -1  13  257.27   21.60 
   4   1 -13  330.17   24.80 
  -4  -1 -13  276.97   24.60 
  -4  -1 -13  297.97   19.10 
   5   1  13  427.96   24.10 
  -5  -1  13  420.76   29.30 
  -5  -1 -13  420.56   23.30 
  -5  -1 -13  402.46   29.80 
   5   1 -13  417.46   29.00 
  -6  -1  13   32.40   11.80 
   6   1 -13   54.99   13.30 
  -6  -1 -13   45.70    9.80 
   7   1  13   39.30    9.80 
  -7  -1  13   41.00   12.50 
   7   1 -13   33.70   11.00 
  -7  -1 -13   24.50   10.90 
  -7  -1 -13   38.80    8.60 
   8   1  13   34.40    9.50 
  -8  -1  13    5.60    7.90 
  -8  -1 -13   42.60    8.60 
  -8  -1 -13   21.70   11.40 
   8   1 -13   24.00    9.20 
   9   1  13  129.89   15.70 
  -9  -1  13  157.28   20.40 
   9   1 -13  138.09   19.60 
  -9  -1 -13  142.69   22.30 
  10   1  13   20.60    8.40 
 -10  -1  13   43.10   13.80 
  10   1 -13   29.30   10.60 
 -10  -1 -13   42.00   14.50 
 -11  -1  13   68.39   16.80 
  11   1  13   73.19   14.20 
 -11  -1 -13   42.20   15.80 
  11   1 -13   89.39   16.20 
  12   1  13   88.79   15.20 
 -12  -1  13   60.69   16.90 
 -12  -1 -13   86.79   21.20 
  12   1 -13   64.59   14.90 
 -11   1  14   -3.30    8.30 
  11  -1  14    4.10    7.90 
 -11   1 -14   -3.20   10.20 
  11  -1 -14    8.00   10.00 
  10  -1  14    6.40    6.70 
 -10   1  14    4.40    8.90 
 -10   1 -14   -0.40    9.60 
  -9   1  14   10.90   10.00 
   9  -1  14   29.70    8.00 
  -9   1 -14   46.60   14.50 
   9  -1 -14   16.90   10.70 
   8  -1  14  122.79   12.30 
  -8   1  14  134.49   22.10 
   8  -1 -14  101.09   17.60 
  -8   1 -14  133.89   12.00 
  -8   1 -14  111.59   20.70 
  -7   1  14   -8.40    7.60 
   7  -1  14   15.10    6.00 
  -7   1 -14   17.70   11.50 
  -7   1 -14   17.70    5.90 
   7  -1 -14   39.30   12.30 
  -6   1  14  495.85   33.50 
   6  -1  14  489.05   23.00 
  -6   1 -14  468.05   22.20 
  -6   1 -14  453.15   32.80 
   6  -1 -14  555.94   35.80 
   5  -1  14  197.98   15.30 
  -5   1  14  185.38   21.60 
  -5   1 -14  218.08   28.00 
  -5   1 -14  185.48   14.10 
   5  -1 -14  202.58   22.80 
   4  -1  14    8.50    5.20 
  -4   1  14   -3.70    6.80 
   4  -1 -14   11.30    8.80 
  -4   1 -14   12.20    9.30 
  -4   1 -14    1.40    4.80 
  -3   1  14   66.99   13.50 
   3  -1  14   39.40    8.50 
  -3   1 -14   54.89   13.40 
   3  -1 -14   60.49   14.60 
  -3   1 -14   59.89    9.50 
  -2   1  14   46.00   11.70 
   2  -1  14   54.29   10.20 
  -2   1 -14   42.10   12.20 
   2  -1 -14   39.30   11.70 
   1  -1  14   64.99   11.30 
  -1   1  14   75.89   14.00 
  -1   1 -14   89.79   12.60 
   1  -1 -14   61.49   14.20 
  -1   1 -14   61.69   14.40 
   0  -1  14   31.70    9.20 
   0   1  14   27.20    8.60 
   0  -1 -14   26.40    9.80 
   0   1 -14   43.10   12.10 
   0   1 -14   34.30    8.40 
  -1  -1  14   77.79   13.80 
   1   1  14   47.40   10.80 
  -1  -1 -14   62.09   11.40 
   1   1 -14   57.29   13.40 
  -1  -1 -14   47.50   12.50 
  -2  -1  14   22.20    8.30 
   2   1  14   49.30   10.60 
   2   1 -14   37.20   11.10 
  -2  -1 -14   37.80   11.50 
  -2  -1 -14   45.00    9.90 
  -3  -1  14   47.40   11.80 
   3   1  14   55.69   10.70 
  -3  -1 -14   47.10   13.20 
  -3  -1 -14   54.69   10.60 
   3   1 -14   70.29   15.40 
   4   1  14    6.90    5.30 
  -4  -1  14   19.30    7.80 
  -4  -1 -14    7.60    6.10 
  -4  -1 -14    0.30    7.20 
   4   1 -14   12.60    8.20 
   5   1  14  236.38   18.30 
  -5  -1  14  214.78   22.30 
  -5  -1 -14  219.48   17.30 
  -5  -1 -14  160.48   28.40 
   5   1 -14  217.48   22.50 
  -6  -1  14  491.65   33.50 
   6   1  14  460.25   26.10 
   6   1 -14  486.05   32.10 
  -6  -1 -14  491.45   34.20 
  -6  -1 -14  449.76   25.00 
   7   1  14   23.40    8.00 
  -7  -1  14   24.40   10.70 
  -7  -1 -14   25.10   12.90 
   7   1 -14   26.00   10.80 
  -7  -1 -14   23.00    7.00 
   8   1  14  137.29   15.20 
  -8  -1  14  165.08   21.10 
  -8  -1 -14  108.89   20.70 
   8   1 -14  149.59   17.50 
  -9  -1  14   25.50   10.80 
   9   1  14    0.90    6.70 
  -9  -1 -14   14.70   10.10 
   9   1 -14   15.50    9.40 
  10   1  14    6.40    7.60 
 -10  -1  14   12.00   10.70 
  10   1 -14    7.00    9.10 
 -10  -1 -14   15.50   11.10 
 -11  -1  14    0.20   11.20 
  11   1  14   17.00    8.90 
 -11  -1 -14   19.50    9.90 
  11   1 -14    1.90    8.50 
 -10   1  15   48.90   16.70 
  10  -1  15   39.50   12.30 
 -10   1 -15   42.20   16.10 
  10  -1 -15   24.40   14.20 
  -9   1  15   22.70   13.40 
   9  -1 -15   51.49   15.80 
  -9   1 -15   20.00   12.50 
  -8   1  15    9.40    9.40 
   8  -1  15   -9.30    5.60 
  -8   1 -15  -11.50    7.50 
   8  -1 -15    9.10   10.00 
  -7   1  15   41.80   14.30 
   7  -1  15   51.69    9.00 
   7  -1 -15   30.00   11.30 
  -7   1 -15   56.29   14.60 
  -7   1 -15   44.50    8.40 
   6  -1  15   43.40    9.30 
  -6   1  15   52.29   14.20 
  -6   1 -15   58.19   16.30 
   6  -1 -15   26.30   12.30 
  -6   1 -15   51.69    8.90 
  -5   1  15   75.79   16.80 
   5  -1  15   41.00    9.00 
   5  -1 -15   29.30   13.90 
  -5   1 -15   56.39    9.20 
  -5   1 -15   36.90   13.00 
   4  -1  15  219.08   16.90 
  -4   1  15  229.08   23.10 
   4  -1 -15  236.58   24.70 
  -4   1 -15  225.18   19.60 
  -4   1 -15  237.78   24.10 
   3  -1  15   11.20    6.40 
  -3   1  15    9.90    8.30 
   3  -1 -15   10.40    8.30 
  -3   1 -15   15.40    5.80 
  -3   1 -15    4.00    6.80 
   2  -1  15   32.40    8.50 
  -2   1  15   26.00    9.90 
  -2   1 -15   32.10    7.60 
  -2   1 -15   48.10   12.80 
   2  -1 -15   47.50   12.90 
  -1   1  15  152.48   17.40 
   1  -1  15  107.29   13.30 
  -1   1 -15  124.49   20.20 
   1  -1 -15  101.99   18.90 
  -1   1 -15  139.59   13.80 
   0  -1  15   25.70    8.20 
   0   1  15   32.00   10.20 
   0   1 -15   43.70   11.60 
   0  -1 -15   32.40   11.00 
  -1  -1  15  133.99   15.80 
   1   1  15  149.59   15.80 
   1   1 -15  132.39   20.40 
  -1  -1 -15  141.49   22.70 
   2   1  15   32.60   10.00 
  -2  -1  15   29.50   10.10 
  -2  -1 -15   42.10   12.20 
   2   1 -15   56.79   14.10 
   3   1  15   -0.20    5.70 
  -3  -1  15    9.10    7.40 
  -3  -1 -15   16.40   11.30 
   3   1 -15   -3.50    5.40 
   4   1  15  227.08   18.70 
  -4  -1  15  229.18   22.30 
  -4  -1 -15  257.87   22.20 
   4   1 -15  250.97   24.50 
  -4  -1 -15  247.08   25.90 
   5   1  15   53.29   11.30 
  -5  -1 -15   64.79   16.40 
  -5  -1 -15   37.80   10.30 
   5   1 -15   38.70   13.10 
  -6  -1  15   54.29   14.10 
   6   1  15   40.50    9.80 
  -6  -1 -15   39.40   13.70 
   6   1 -15   49.10   13.20 
  -7  -1  15   87.59   17.50 
   7   1  15   55.39   10.90 
  -7  -1 -15   51.79   16.10 
   7   1 -15   67.19   15.00 
   8   1  15   -0.40    6.30 
  -8  -1  15   12.20    8.20 
  -8  -1 -15   11.90    9.70 
   8   1 -15   11.90    9.00 
  -9  -1  15   24.00   11.50 
   9   1  15   15.90    9.00 
   9   1 -15   28.30   10.90 
  -9  -1 -15   22.00   11.20 
  10   1  15   53.09   12.80 
 -10  -1  15   31.20   14.00 
  10   1 -15   42.00   13.50 
 -10  -1 -15   89.29   23.90 
 -10   1  16   -1.10    9.60 
  10  -1 -16   11.00   10.80 
 -10   1 -16   16.70   12.60 
  -9   1  16   -1.40   12.30 
   9  -1 -16   -1.60    9.30 
  -9   1 -16   17.20   12.50 
  -8   1  16   11.80    8.40 
  -8   1 -16    4.20    9.70 
   8  -1 -16   -4.00   10.10 
  -7   1  16  157.98   24.00 
   7  -1  16  184.68   22.80 
  -7   1 -16  184.78   23.70 
  -6   1  16  259.17   25.50 
  -6   1 -16  220.98   25.40 
   6  -1 -16  201.38   28.90 
  -5   1  16  327.57   28.50 
   5  -1  16  340.87   24.90 
  -5   1 -16  338.07   20.20 
   5  -1 -16  400.16   32.40 
  -5   1 -16  361.96   30.90 
   4  -1  16  259.77   19.20 
  -4   1  16  318.37   27.00 
   4  -1 -16  298.97   28.60 
  -4   1 -16  338.97   29.80 
  -4   1 -16  288.47   18.70 
  -3   1  16  296.57   25.20 
   3  -1  16  344.27   21.90 
  -3   1 -16  347.97   29.80 
   3  -1 -16  353.96   31.30 
  -3   1 -16  373.56   21.80 
  -2   1  16   43.50   12.10 
   2  -1  16   62.09   11.60 
  -2   1 -16   70.59   11.30 
   2  -1 -16   41.50   12.90 
  -1   1  16    3.90    7.40 
   1  -1  16   14.40    7.40 
  -1   1 -16   24.50   10.70 
   1  -1 -16   26.50   10.30 
   0   1  16   11.30    6.70 
   0  -1  16   -8.10    5.00 
   0   1 -16   -0.80    7.60 
   0  -1 -16   18.50    9.60 
  -1  -1  16   11.50    7.60 
   1   1  16   14.70    8.30 
  -2  -1  16   57.39   13.50 
   2   1  16   60.79   12.40 
  -2  -1 -16   39.90   14.20 
   2   1 -16   64.89   15.00 
  -3  -1  16  350.56   27.10 
   3   1  16  354.46   24.00 
   3   1 -16  384.56   30.90 
  -3  -1 -16  393.86   32.20 
  -4  -1  16  336.67   28.40 
   4   1  16  280.37   22.10 
   4   1 -16  294.37   27.90 
  -4  -1 -16  283.87   28.40 
   5   1  16  350.06   23.40 
  -5  -1  16  344.07   28.60 
   5   1 -16  344.67   30.10 
  -5  -1 -16  350.46   31.50 
  -6  -1  16  252.77   24.10 
   6   1  16  201.58   19.00 
  -6  -1 -16  199.28   25.10 
   6   1 -16  223.18   24.90 
  -7  -1  16  167.58   24.90 
   7   1  16  191.88   17.80 
  -7  -1 -16  163.48   26.20 
   7   1 -16  173.38   24.50 
   8   1  16   -0.40    7.40 
  -8  -1  16    4.70    9.30 
  -8  -1 -16    5.40   11.00 
   9   1  16   32.00   10.00 
   9   1 -16   30.60   11.10 
 -10  -1  16    9.50   10.30 
  10   1  16    8.20   10.10 
 -10  -1 -16   -1.70   10.50 
  10   1 -16   -2.80   11.00 
  -9   1  17   21.50   11.90 
  -9   1 -17   -0.90   10.10 
   9  -1 -17   -6.70   11.40 
  -8   1  17   11.00   11.00 
  -8   1 -17    1.50    9.40 
   8  -1 -17   -0.20    8.30 
  -7   1  17    2.90    7.70 
   7  -1  17   -3.60    6.50 
  -7   1 -17   -6.00    7.80 
   7  -1 -17   -3.60    8.70 
   6  -1  17   94.39   13.00 
  -6   1  17   76.09   17.60 
  -6   1 -17   50.29   15.90 
   6  -1 -17   81.29   20.10 
  -5   1  17    7.70    8.60 
   5  -1  17   36.80    7.80 
  -5   1 -17   27.50    7.70 
   5  -1 -17   26.60   13.00 
  -5   1 -17   17.40   11.20 
  -4   1  17    9.60    8.50 
   4  -1  17   11.00    6.90 
   4  -1 -17   -5.40    7.70 
  -4   1 -17   12.10    6.30 
  -4   1 -17    0.40    8.70 
   3  -1  17   15.70    7.20 
  -3   1  17   15.20    9.20 
   3  -1 -17    4.00    7.80 
  -3   1 -17    3.10    9.10 
  -2   1  17  314.37   26.20 
   2  -1  17  234.58   20.30 
   2  -1 -17  288.47   29.20 
  -2   1 -17  315.97   29.60 
  -1   1  17   46.60   12.70 
   1  -1  17   34.40   10.60 
   1  -1 -17   33.30   12.90 
  -1   1 -17   31.40   12.90 
   0   1  17  106.39   17.20 
   0  -1  17   78.99   14.10 
   0   1 -17   79.19   17.20 
   0  -1 -17   94.39   19.80 
  -1  -1  17   19.70    9.10 
   1   1  17   26.90    9.60 
  -1  -1 -17   25.30   11.20 
   1   1 -17    7.00   11.50 
  -2  -1  17  255.97   24.10 
   2   1  17  266.37   22.20 
   2   1 -17  242.48   26.20 
  -2  -1 -17  233.48   26.60 
   3   1  17   10.90    7.60 
  -3  -1  17    6.60    8.40 
   3   1 -17    4.00    7.90 
  -3  -1 -17   12.80    9.60 
   4   1  17    1.90    7.30 
  -4  -1  17   14.20    8.90 
  -4  -1 -17   17.50   11.60 
   4   1 -17   12.20    9.60 
  -5  -1  17   17.70   10.40 
   5   1  17   14.10    7.90 
   5   1 -17   20.50   11.50 
  -5  -1 -17   14.20   11.60 
   6   1  17   98.59   15.90 
  -6  -1  17   88.39   17.40 
  -6  -1 -17  111.89   21.80 
   6   1 -17   85.89   17.80 
  -7  -1  17  -10.40    6.90 
   7   1  17   13.10    8.10 
   7   1 -17    0.90   10.50 
  -7  -1 -17    8.60    9.70 
  -8  -1  17    0.60    9.30 
   8   1  17    5.70    7.60 
  -9  -1  17   15.00   10.70 
   9   1  17   -4.90    8.40 
  -9  -1 -17   25.50   13.30 
   9   1 -17  -13.00   10.70 
  -8   1  18  103.29   20.20 
   8  -1  18   58.69   14.20 
  -8   1 -18   55.79   16.60 
   8  -1 -18   80.69   19.50 
   7  -1  18   14.70    7.50 
  -7   1  18   16.80   11.90 
  -7   1 -18    3.60   11.00 
   7  -1 -18  -14.20   10.20 
   6  -1  18   50.49   10.80 
  -6   1  18   52.79   15.30 
  -6   1 -18   55.49   16.70 
   6  -1 -18   62.09   16.60 
  -5   1  18   11.30   10.30 
   5  -1  18    9.00    6.20 
  -5   1 -18   13.70    9.60 
   5  -1 -18    8.90   11.10 
   4  -1  18   31.30    9.00 
  -4   1  18   45.00   13.50 
  -4   1 -18   37.50   15.10 
   4  -1 -18    4.00   12.30 
   3  -1  18   20.70    8.70 
  -3   1  18   31.90   11.80 
  -3   1 -18   15.40   11.70 
   3  -1 -18   33.50   14.30 
   2  -1  18   60.09   12.60 
  -2   1  18   49.30   13.10 
   2  -1 -18   70.59   17.30 
  -2   1 -18   71.89   17.50 
   1  -1  18  178.28   18.80 
  -1   1  18  105.19   22.10 
  -1   1 -18  118.89   21.30 
   1  -1 -18  161.48   26.10 
   0   1  18   11.60    8.50 
   0  -1  18    7.10    7.40 
   0  -1 -18   -8.10    8.60 
   0   1 -18    7.90    8.10 
  -1  -1  18  148.99   20.80 
   1   1  18  151.78   17.90 
   1   1 -18  147.59   24.80 
  -1  -1 -18  164.58   26.10 
   2   1  18   46.20   12.30 
  -2  -1  18   40.40   13.60 
  -2  -1 -18   57.49   17.00 
   2   1 -18   59.29   16.60 
  -3  -1  18   11.10    8.90 
   3   1  18   -0.60    8.10 
   3   1 -18   25.90   12.90 
  -3  -1 -18   20.40   12.50 
   4   1  18   32.90   10.20 
  -4  -1  18   62.89   14.30 
   4   1 -18   45.10   14.60 
  -4  -1 -18   35.50   14.80 
  -5  -1  18   -1.70    8.10 
   5   1  18   -0.20    6.40 
  -5  -1 -18  -10.80    8.90 
   5   1 -18   -3.80    8.50 
  -6  -1  18   79.79   16.30 
   6   1  18   40.40   12.10 
   6   1 -18   29.30   11.70 
  -6  -1 -18   77.29   19.40 
  -7  -1  18   32.20   13.20 
   7   1  18   22.00    9.80 
   7   1 -18   48.80   14.00 
  -7  -1 -18   -5.50    9.90 
  -8  -1  18   77.59   18.30 
   8   1  18   49.99   13.20 
  -8  -1 -18   26.00   17.30 
   8   1 -18   63.89   16.10 
  -7   1  19   40.30   14.20 
   7  -1  19   35.10    9.60 
   7  -1 -19   20.80   13.20 
  -7   1 -19   35.90   14.90 
   6  -1  19   13.50    7.70 
  -6   1  19  -10.90    7.50 
   6  -1 -19    2.90   10.80 
  -6   1 -19   16.10   12.30 
   5  -1  19   29.00    9.40 
  -5   1  19    4.10   10.70 
   5  -1 -19    8.20   12.00 
  -5   1 -19   20.30   12.50 
  -4   1  19   17.10    9.50 
   4  -1  19    0.60    7.50 
  -4   1 -19    4.60    9.50 
   4  -1 -19    9.80   11.20 
   3  -1  19   19.10    8.90 
  -3   1  19   41.10   12.90 
   3  -1 -19   31.90   13.70 
  -3   1 -19   17.80   13.80 
  -2   1  19   42.90   12.40 
   2  -1  19   27.10    9.50 
  -2   1 -19   22.50   14.10 
   2  -1 -19   16.00   11.80 
  -1   1  19  252.57   24.70 
   1  -1  19  201.78   21.00 
  -1   1 -19  181.38   27.90 
   1  -1 -19  207.98   27.10 
   0  -1  19  101.99   17.40 
   0   1  19  128.99   19.80 
   0   1 -19  106.89   21.20 
   0  -1 -19   97.79   20.90 
   1   1  19  237.48   23.20 
  -1  -1  19  261.47   29.00 
   1   1 -19  256.17   29.10 
  -1  -1 -19  164.28   27.80 
  -2  -1  19   37.70   13.40 
   2   1  19   18.40   10.30 
  -2  -1 -19   24.40   15.40 
   2   1 -19    1.50   11.60 
   3   1  19   34.00   10.80 
  -3  -1  19   27.80   13.40 
   3   1 -19   16.80   11.30 
  -3  -1 -19   -3.50   11.10 
   4   1  19    1.40    8.80 
  -4  -1  19   22.30    9.90 
  -4  -1 -19    9.00   10.90 
   4   1 -19    0.30    9.30 
  -5  -1  19   28.00   11.30 
   5   1  19   -4.20    7.70 
  -5  -1 -19   48.20   19.30 
   5   1 -19   15.50   12.00 
   6   1  19   17.20    8.50 
  -6  -1  19   15.40   10.40 
  -6  -1 -19    6.80   12.40 
   6   1 -19    7.10    9.80 
   7   1  19   34.60   11.70 
  -7  -1  19   39.50   12.90 
  -7  -1 -19   35.80   15.50 
   7   1 -19   24.00   13.70 
   6  -1  20   16.00    9.70 
  -6   1  20    7.60   11.40 
  -6   1 -20    0.50   12.20 
   6  -1 -20   28.40   13.30 
   5  -1  20   11.10    8.10 
  -5   1  20    7.50   11.10 
  -5   1 -20   -4.20    8.90 
   5  -1 -20   11.60   13.20 
  -4   1  20    9.90    9.70 
   4  -1  20    6.30    8.90 
  -4   1 -20    4.30   17.90 
   4  -1 -20   15.00   13.20 
  -3   1  20    1.20   10.00 
   3  -1  20   15.10    8.70 
  -3   1 -20    3.00   10.40 
   3  -1 -20   16.20   14.10 
  -2   1  20  132.99   21.00 
   2  -1  20  142.39   17.60 
  -2   1 -20  119.19   24.60 
   2  -1 -20  139.29   24.40 
  -1   1  20   49.70   13.40 
   1  -1  20   45.10   10.90 
  -1   1 -20   21.00   11.70 
   1  -1 -20   53.79   15.70 
   0   1  20   40.00   13.30 
   0  -1 -20   14.90   11.30 
   0   1 -20   14.60   11.60 
  -1  -1  20   25.40   10.80 
   1   1  20   34.30   12.50 
   1   1 -20   50.59   15.40 
  -1  -1 -20   57.19   18.20 
   2   1  20  116.99   23.40 
  -2  -1  20   95.89   18.40 
  -2  -1 -20  137.19   25.20 
   2   1 -20  104.99   24.30 
  -3  -1  20   -5.00    8.50 
   3   1  20    1.80    8.70 
   3   1 -20   -5.00   12.20 
  -3  -1 -20   10.00   12.50 
   4   1  20    8.90    9.00 
  -4  -1  20   14.60   10.50 
   4   1 -20   28.60   13.70 
  -4  -1 -20   22.10   13.80 
  -5  -1  20   16.00   12.00 
   5   1  20   -2.50    8.20 
   5   1 -20   30.80   15.90 
  -5  -1 -20   -4.90    9.80 
   6   1  20   33.90   11.90 
  -6  -1  20   -7.50    9.00 
  -6  -1 -20    1.20   12.60 
   6   1 -20   -4.30   11.90 
  -4   1  21   -3.80   11.80 
   4  -1  21   15.40    9.30 
  -4   1 -21   14.00   12.70 
   4  -1 -21   33.70   14.60 
   3  -1  21    3.50    8.40 
  -3   1  21    3.90    9.80 
  -3   1 -21    7.40   12.50 
   3  -1 -21   -0.10    9.50 
  -2   1  21   23.80   13.50 
   2  -1  21   36.20   12.20 
   2  -1 -21   37.30   18.10 
  -2   1 -21   54.09   27.70 
  -1   1  21   27.50   11.90 
  -1   1 -21   -4.10    9.10 
   1  -1 -21    1.80   12.70 
   0  -1  21  144.49   22.70 
   0   1  21  191.38   23.60 
   0  -1 -21  147.09   28.90 
   0   1 -21  155.68   27.70 
   1   1  21    2.00   10.00 
  -1  -1  21   25.70   11.90 
   1   1 -21  -18.60   11.20 
   2   1  21   52.19   13.30 
  -2  -1  21   57.99   16.40 
  -2  -1 -21   46.60   17.40 
   2   1 -21   62.29   20.40 
   3   1  21    4.60    9.30 
  -3  -1  21   15.90   11.20 
  -3  -1 -21   11.90   12.40 
   3   1 -21  -17.40   11.90 
   4   1  21    9.40   10.50 
  -4  -1  21   -6.40   11.50 
   4   1 -21   22.20   14.20 
  -4  -1 -21   -2.80   10.30 
 -14   2   0   41.20   13.40 
 -14   2   0   63.39   14.80 
 -13   2   0   -0.70    8.30 
 -13   2   0   17.10    9.90 
 -12   2   0   54.19   13.50 
 -12   2   0   40.50   12.50 
 -11   2   0   -5.60    7.00 
 -11   2   0   11.80    8.70 
 -10   2   0  127.99   15.90 
  10  -2   0  111.39   14.50 
 -10   2   0  134.39   16.30 
   9  -2   0  148.39   14.80 
  -9   2   0  146.59   15.80 
  -9   2   0  141.29   15.10 
   9  -2   0  122.99   14.80 
  -9   2   0  151.38   15.30 
   8  -2   0 1648.64   59.99 
  -8   2   0 1783.72   53.59 
  -8   2   0 1733.53   52.79 
  -8   2   0 1707.63   51.09 
   8  -2   0 1683.63   51.99 
  -8   2   0 1714.83   59.19 
  -7   2   0    3.60    4.80 
  -7   2   0   -4.30    3.60 
   7  -2   0    0.20    3.50 
  -7   2   0   12.10    4.90 
   7  -2   0    7.00    5.80 
  -7   2   0    1.40    3.00 
   6  -2   0   31.80    7.40 
  -6   2   0   16.00    5.70 
  -6   2   0   30.10    6.70 
   6  -2   0   29.70    6.80 
  -6   2   0   28.40    7.10 
  -6   2   0   22.30    6.60 
  -5   2   0  626.14   24.60 
   5  -2   0  647.74   23.10 
  -5   2   0  653.93   23.30 
   5  -2   0  652.23   24.90 
  -5   2   0  688.73   23.40 
  -5   2   0  668.03   25.50 
  -4   2   0 1580.34   37.20 
   4  -2   0 1603.44   39.80 
  -4   2   0 1537.85   36.00 
  -4   2   0 1578.44   39.70 
  -3   2   0  148.09    8.00 
   3  -2   0  153.28    8.20 
  -3   2   0  153.88    8.50 
   3  -2   0  154.88    9.50 
  -3   2   0  144.69    9.30 
  -2   2   0 4166.78   72.09 
   2  -2   0 4131.59   71.89 
  -2   2   0 3791.42   70.49 
   2  -2   0 4206.48   67.59 
   2   2   0 4327.77   66.29 
  -2  -2   0 4181.18   73.29 
   2   2   0 4233.48   74.09 
  -2  -2   0 4177.58   65.89 
  -3  -2   0  157.68    9.80 
   3   2   0  162.88   10.00 
   3   2   0  163.78    7.10 
  -3  -2   0  160.78    7.10 
  -3  -2   0  163.58    7.00 
  -4  -2   0 1571.34   33.30 
   4   2   0 1577.64   33.30 
  -4  -2   0 1538.15   32.50 
   4   2   0 1547.45   40.00 
  -4  -2   0 1533.95   39.10 
  -5  -2   0  653.73   25.10 
  -5  -2   0  637.14   20.40 
   5   2   0  682.53   26.30 
  -5  -2   0  634.54   20.00 
  -6  -2   0   29.40    5.90 
   6   2   0   33.00    7.80 
  -6  -2   0   48.40    7.20 
  -6  -2   0   32.90    7.40 
  -7  -2   0   -0.90    2.90 
  -7  -2   0    0.20    3.80 
   7   2   0   -2.00    3.60 
  -7  -2   0   -0.20    2.90 
  -8  -2   0 1722.83   53.59 
   8   2   0 1768.12   55.69 
  -8  -2   0 1735.23   46.30 
  -8  -2   0 1747.73   47.30 
  -9  -2   0  160.18   13.80 
  -9  -2   0  117.29   12.50 
   9   2   0  145.79   16.40 
 -10  -2   0  116.79   13.60 
 -10  -2   0  116.29   17.80 
  10   2   0  114.69   18.50 
 -10  -2   0  134.09   13.10 
  11   2   0    4.90    8.40 
 -11  -2   0    3.70    6.60 
 -12  -2   0   27.00   10.60 
  12   2   0   42.60   13.10 
 -12  -2   0   35.70    9.80 
  13   2   0    0.50    9.10 
 -13  -2   0    9.80   10.60 
 -13  -2   0   12.80    8.20 
 -14  -2   0   46.40   12.10 
  14   2   0   38.60   13.70 
 -14  -2   0   35.40   12.40 
 -14   2   1    1.70    9.30 
 -14   2   1   -2.90    8.30 
 -14   2  -1   -9.20    7.70 
 -14   2  -1   -9.10    7.90 
 -13   2   1   27.30   10.30 
 -13   2   1   23.40   10.10 
 -13   2  -1   15.10   10.50 
 -13   2  -1   33.50   12.20 
 -12   2   1   35.70   10.90 
 -12   2   1   35.30   11.60 
 -12   2  -1   15.30    8.50 
 -12   2  -1   31.00   11.10 
 -11   2   1   49.30   13.10 
 -11   2   1   31.30   11.30 
 -11   2  -1   31.90   10.90 
  11  -2  -1   53.49   12.40 
 -11   2  -1   37.90   11.40 
 -10   2   1  314.87   24.00 
  10  -2   1  289.07   22.00 
 -10   2   1  313.67   24.20 
  10  -2  -1  326.37   24.30 
 -10   2  -1  301.97   22.10 
 -10   2  -1  332.87   24.20 
  -9   2   1  374.06   24.40 
  -9   2   1  355.26   23.50 
   9  -2   1  368.26   23.10 
  -9   2  -1  361.16   22.30 
   9  -2  -1  405.26   24.50 
  -9   2  -1  387.46   23.50 
  -9   2  -1  402.76   25.40 
  -8   2   1   42.10    9.70 
   8  -2   1   34.70    8.20 
  -8   2   1   32.90    8.70 
  -8   2   1   43.00    9.90 
   8  -2   1   25.70    7.90 
  -8   2   1   30.90    8.60 
  -8   2  -1   38.80    9.80 
  -8   2  -1   38.40    8.40 
   8  -2  -1   36.80    9.10 
  -8   2  -1   37.90    8.30 
  -8   2  -1   37.10    9.30 
  -7   2   1  431.76   22.70 
  -7   2   1  467.95   24.20 
  -7   2   1  450.65   22.90 
   7  -2   1  431.26   21.40 
   7  -2   1  409.56   27.30 
  -7   2   1  439.96   22.90 
  -7   2  -1  447.36   21.50 
  -7   2  -1  422.46   20.90 
  -7   2  -1  413.86   27.90 
   7  -2  -1  432.16   22.70 
   6  -2   1 1305.27   40.30 
   6  -2   1 1301.97   36.80 
  -6   2   1 1254.07   39.30 
  -6   2   1 1308.17   38.60 
  -6   2   1 1295.87   39.30 
  -6   2  -1 1309.47   40.30 
   6  -2  -1 1356.56   40.40 
  -6   2  -1 1312.07   40.50 
  -6   2  -1 1286.67   36.70 
  -6   2  -1 1300.77   36.40 
  -5   2   1 2451.65   54.99 
  -5   2   1 2411.46   56.89 
   5  -2   1 2425.96   52.69 
  -5   2   1 2486.25   56.59 
   5  -2   1 2477.95   57.49 
  -5   2  -1 2505.25   52.69 
   5  -2  -1 2540.25   57.29 
  -5   2  -1 2618.94   59.09 
  -5   2  -1 2469.75   53.09 
  -5   2  -1 2424.76   57.39 
  -4   2   1   81.39    7.90 
   4  -2   1   66.89    7.40 
  -4   2   1   80.09    7.40 
  -4   2   1   74.59    7.00 
   4  -2   1   81.09    6.50 
  -4   2  -1   70.09    7.40 
   4  -2  -1   64.79    7.10 
   4  -2  -1   69.69    6.80 
  -4   2  -1   79.69    6.40 
  -4   2  -1   67.59    7.50 
  -4   2  -1   78.29    7.90 
  -3   2  -1 9911.81  161.68 
  -2   2   1 7089.49  117.89 
  -2   2  -1 7218.78  117.39 
  -1   2   1 5118.69   84.49 
  -1   2  -1 4903.81   82.99 
  -1   2  -1 5116.49   82.79 
  -1  -2   1 5070.59   80.69 
  -1  -2  -1 5003.30   79.09 
   1   2  -1 4692.53   84.89 
  -2  -2   1 7211.98  118.09 
  -3  -2   1 9999.00  163.08 
  -4  -2   1   62.39    7.10 
   4   2   1   69.39    7.50 
   4   2   1   63.49    7.00 
  -4  -2   1   58.39    4.80 
  -4  -2   1   68.89    5.20 
  -4  -2  -1   80.99    6.30 
  -4  -2  -1   65.09    7.10 
   4   2  -1   79.19    8.20 
  -4  -2  -1   75.49    7.40 
   5   2   1 2431.96   51.19 
   5   2   1 2522.15   58.09 
  -5  -2   1 2502.95   48.60 
  -5  -2   1 2375.66   53.69 
  -5  -2   1 2381.26   57.29 
  -5  -2  -1 2324.57   55.19 
  -5  -2  -1 2397.86   50.19 
  -5  -2  -1 2517.25   51.89 
   5   2  -1 2462.05   58.79 
  -6  -2   1 1314.07   33.70 
  -6  -2   1 1310.07   33.20 
   6   2   1 1280.67   40.60 
  -6  -2   1 1249.47   40.30 
   6   2   1 1303.47   35.70 
  -6  -2  -1 1257.07   38.80 
  -6  -2  -1 1293.17   35.50 
  -6  -2  -1 1338.97   35.00 
   6   2  -1 1260.37   41.20 
  -7  -2   1  421.86   18.60 
  -7  -2   1  406.46   23.30 
  -7  -2   1  423.06   18.80 
  -7  -2  -1  424.66   23.10 
   7   2  -1  419.86   24.00 
  -7  -2  -1  389.76   19.20 
  -7  -2  -1  408.96   19.20 
   8   2   1   50.99   10.80 
  -8  -2   1   27.30    6.60 
  -8  -2   1   42.90    8.10 
  -8  -2  -1   40.20    7.90 
  -8  -2  -1   41.90    8.40 
   8   2  -1   28.70    8.90 
  -8  -2  -1   49.99    9.40 
  -9  -2   1  399.56   26.90 
  -9  -2   1  385.66   20.90 
   9   2   1  403.76   26.50 
  -9  -2   1  406.66   21.50 
  -9  -2  -1  353.26   24.90 
   9   2  -1  399.86   26.70 
 -10  -2   1  294.97   19.50 
 -10  -2   1  327.27   20.50 
 -10  -2   1  336.07   25.90 
  10   2   1  299.77   24.00 
  10   2  -1  285.17   24.40 
 -10  -2  -1  298.77   20.70 
 -10  -2  -1  322.37   21.10 
  11   2   1   40.70   11.50 
 -11  -2   1   53.99   11.10 
 -11  -2   1   52.09   13.40 
 -11  -2   1   41.30    9.90 
  11   2  -1   44.20   13.70 
 -11  -2  -1   35.20   11.10 
 -11  -2  -1   44.50   10.70 
 -12  -2   1   12.70    9.20 
  12   2   1   18.10    9.90 
 -12  -2   1   14.50    7.80 
 -12  -2  -1   37.30    9.80 
  12   2  -1   14.50    9.10 
 -12  -2  -1   21.40   10.90 
 -13  -2   1   13.30    8.50 
  13   2   1   20.80   11.10 
 -13  -2   1   20.40    9.10 
 -13  -2  -1   12.40    9.70 
  13   2  -1   11.80   10.20 
 -13  -2  -1   30.70   10.10 
 -14  -2   1   11.30    9.70 
 -14  -2   1   -3.30    7.00 
  14   2   1   -0.20   10.40 
  14   2  -1   24.20   12.70 
 -14  -2  -1    5.10    9.60 
 -14   2   2   37.80   11.80 
 -14   2   2   32.70   11.60 
 -14   2  -2   24.30   11.60 
 -14   2  -2    6.40    9.20 
 -13   2   2   93.39   18.10 
 -13   2   2  113.59   18.20 
 -13   2  -2  108.29   20.00 
 -13   2  -2  119.49   18.80 
 -12   2   2   76.69   14.70 
 -12   2   2  102.09   18.20 
 -12   2  -2  113.79   17.80 
  12  -2  -2   98.69   16.50 
  11  -2   2  532.25   30.50 
 -11   2   2  552.44   33.20 
 -11   2   2  591.34   34.40 
 -11   2  -2  570.54   34.10 
 -11   2  -2  547.25   31.20 
  11  -2  -2  545.95   32.00 
 -10   2   2  433.56   27.50 
  10  -2   2  426.46   26.00 
 -10   2   2  459.75   28.50 
 -10   2  -2  448.56   26.80 
  10  -2  -2  508.75   29.20 
 -10   2  -2  460.45   28.70 
  -9   2   2  361.36   24.10 
  -9   2   2  352.06   23.40 
   9  -2   2  360.26   22.30 
  -9   2  -2  317.17   20.80 
   9  -2  -2  362.26   23.20 
  -9   2  -2  353.26   21.90 
  -9   2  -2  319.37   23.10 
  -8   2   2    2.00    4.40 
   8  -2   2   17.00    6.60 
  -8   2   2   20.30    7.20 
  -8   2   2    7.10    5.60 
   8  -2  -2   16.50    6.80 
  -8   2  -2   30.80    8.70 
  -8   2  -2   12.50    5.70 
  -8   2  -2    8.90    4.80 
  -8   2  -2   21.70    6.90 
   7  -2   2  195.68   14.10 
  -7   2   2  192.88   15.00 
  -7   2   2  196.98   18.90 
  -7   2  -2  197.28   15.60 
   7  -2  -2  205.68   15.50 
  -7   2  -2  177.18   13.00 
  -7   2  -2  176.98   13.50 
  -7   2  -2  175.48   15.20 
  -6   2   2  339.87   19.00 
   6  -2   2  362.76   20.10 
  -6   2   2  367.36   20.10 
  -6   2   2  384.66   20.80 
   6  -2   2  345.97   17.00 
  -6   2  -2  364.96   17.20 
  -6   2  -2  384.96   20.60 
  -6   2  -2  361.56   20.40 
  -6   2  -2  370.16   17.20 
   6  -2  -2  384.06   20.00 
  -5   2   2 1654.73   43.30 
  -5   2   2 1674.13   44.70 
  -5   2   2 1651.43   44.30 
   5  -2   2 1741.53   45.30 
   5  -2   2 1632.44   38.70 
  -5   2  -2 1698.43   45.40 
  -5   2  -2 1662.63   44.90 
   5  -2  -2 1719.23   44.30 
   5  -2  -2 1634.74   43.80 
  -5   2  -2 1610.54   38.30 
  -5   2  -2 1670.43   38.80 
  -4   2   2  417.66   17.70 
  -4   2   2  429.06   18.40 
  -4   2   2  399.66   18.00 
   4  -2   2  432.36   18.70 
   4  -2   2  416.16   14.50 
  -4   2  -2  420.56   14.40 
   4  -2  -2  440.36   18.50 
   4  -2  -2  371.16   17.00 
  -4   2  -2  436.06   19.10 
  -4   2  -2  411.76   18.50 
  -4   2  -2  408.46   14.20 
   3  -2   2  368.56   11.20 
   3  -2   2  370.36   15.80 
  -3   2   2  369.46   14.90 
  -3   2   2  379.06   16.30 
   3  -2   2  373.86   16.10 
  -3   2  -2  355.96   15.60 
  -3   2  -2  377.76   16.10 
   3  -2  -2  354.46   15.40 
  -3   2  -2  361.26   11.00 
  -3   2  -2  361.96   11.10 
   3  -2  -2  350.06   14.70 
   0  -2   2 2833.02   45.70 
   0   2   2 2718.83   50.89 
   0   2   2 2781.62   49.70 
   0  -2   2 2812.12   47.20 
   0   2  -2 2760.32   45.70 
   0   2  -2 2756.42   46.90 
   0  -2  -2 2676.33   50.99 
   0  -2  -2 2747.63   49.70 
   3   2   2  355.06   14.80 
   3   2   2  371.66   13.70 
  -3  -2   2  370.86   16.20 
  -3  -2   2  366.06   10.30 
  -3  -2  -2  369.06   13.30 
   3   2  -2  389.66   10.10 
  -3  -2  -2  392.26   15.00 
   3   2  -2  383.46   16.50 
  -4  -2   2  423.96   19.10 
  -4  -2   2  423.96   13.00 
   4   2   2  412.46   16.20 
   4   2   2  415.36   17.90 
  -4  -2   2  433.26   13.40 
   4   2  -2  429.46   19.70 
   4   2  -2  429.66   13.20 
  -4  -2  -2  417.16   17.10 
  -4  -2  -2  427.76   15.90 
  -5  -2   2 1653.33   36.20 
  -5  -2   2 1668.73   46.00 
  -5  -2   2 1662.13   35.90 
   5   2   2 1688.73   44.40 
   5   2   2 1637.74   40.50 
  -5  -2  -2 1685.43   39.70 
  -5  -2  -2 1593.94   41.80 
  -5  -2  -2 1701.93   40.90 
   5   2  -2 1656.43   35.60 
   5   2  -2 1647.34   46.30 
   6   2   2  361.56   17.80 
  -6  -2   2  366.96   15.70 
  -6  -2   2  354.56   15.20 
   6   2   2  358.26   20.00 
  -6  -2   2  376.66   21.20 
   6   2  -2  373.46   15.40 
  -6  -2  -2  361.76   18.80 
   6   2  -2  373.16   21.50 
  -6  -2  -2  353.96   17.70 
  -6  -2  -2  360.66   17.30 
  -7  -2   2  177.78   11.90 
   7   2   2  196.68   16.10 
  -7  -2   2  176.88   11.90 
  -7  -2   2  187.58   16.30 
   7   2   2  160.48   12.70 
  -7  -2  -2  182.08   13.50 
  -7  -2  -2  176.18   13.60 
   7   2  -2  198.88   12.30 
   7   2  -2  170.08   15.80 
   8   2   2    8.20    5.90 
  -8  -2   2   20.50    6.20 
  -8  -2   2   14.30    7.60 
  -8  -2   2   19.30    5.60 
  -8  -2  -2    3.20    4.40 
  -8  -2  -2   -1.50    4.20 
   8   2  -2   16.10    7.70 
  -8  -2  -2   10.20    5.50 
  -9  -2   2  334.07   19.10 
   9   2   2  355.46   25.10 
  -9  -2   2  335.27   19.50 
  -9  -2   2  348.07   25.60 
  -9  -2  -2  349.57   21.30 
   9   2  -2  356.46   25.50 
  -9  -2  -2  319.37   20.00 
  10   2   2  460.75   30.40 
 -10  -2   2  491.85   32.60 
 -10  -2  -2  448.56   25.50 
 -10  -2  -2  441.36   31.60 
  10   2  -2  421.16   29.90 
 -11  -2   2  541.55   36.80 
 -11  -2   2  522.65   27.90 
 -11  -2   2  565.04   28.00 
  11   2   2  581.84   34.40 
  11   2  -2  543.15   34.90 
 -11  -2  -2  581.84   30.10 
 -12  -2   2   92.79   14.10 
 -12  -2   2  128.79   16.90 
 -12  -2  -2   92.49   14.90 
  12   2  -2   76.39   16.50 
 -12  -2  -2  106.79   22.50 
 -13  -2   2  128.19   14.40 
  13   2   2  122.89   20.70 
 -13  -2   2  114.89   20.60 
 -13  -2  -2   93.69   15.70 
 -13  -2  -2   93.79   18.40 
  13   2  -2  103.79   19.50 
  14   2   2   38.60   13.40 
 -14  -2   2   30.00    9.90 
 -14  -2  -2   20.00   12.20 
 -14  -2  -2   29.90    9.80 
  14   2  -2   16.00   13.20 
 -14   2   3   -7.60    7.20 
 -14   2   3   10.60    8.60 
 -14   2  -3    1.80    8.60 
 -14   2  -3   -4.10   10.00 
 -13   2   3   39.30   12.60 
 -13   2   3   36.00   12.50 
 -13   2  -3   71.49   14.30 
 -13   2  -3   46.10   13.80 
 -12   2   3  109.79   17.80 
 -12   2   3  155.78   23.20 
  12  -2   3  143.59   17.90 
 -12   2  -3  134.39   16.70 
 -12   2  -3  136.09   20.30 
  12  -2  -3  106.29   17.10 
 -11   2   3  165.98   19.40 
  11  -2   3  174.88   17.20 
 -11   2   3  172.68   19.40 
 -11   2  -3  197.88   18.60 
 -11   2  -3  175.68   18.80 
  11  -2  -3  207.38   19.50 
  10  -2   3  556.94   28.80 
 -10   2   3  575.34   31.80 
 -10   2   3  492.95   30.10 
  10  -2  -3  502.45   29.00 
 -10   2  -3  529.05   31.10 
 -10   2  -3  526.25   28.10 
 -10   2  -3  500.15   26.40 
  -9   2   3   79.89   14.00 
   9  -2   3  102.39   16.80 
  -9   2   3  117.19   17.40 
  -9   2   3  113.89   18.80 
  -9   2  -3   89.89   15.40 
   9  -2  -3   99.09   14.70 
  -9   2  -3  108.49   13.80 
  -9   2  -3  120.39   12.50 
   8  -2   3  164.08   13.90 
  -8   2   3  155.08   15.50 
  -8   2   3  147.39   15.00 
  -8   2   3  139.19   18.10 
  -8   2  -3  146.89   15.40 
   8  -2  -3  150.88   14.90 
  -8   2  -3  138.19   12.50 
  -8   2  -3  140.99   13.10 
  -7   2   3  663.93   29.40 
  -7   2   3  695.23   31.30 
  -7   2   3  675.63   30.00 
   7  -2   3  664.63   25.60 
  -7   2  -3  667.53   30.20 
  -7   2  -3  713.83   26.40 
   7  -2  -3  705.33   29.50 
  -7   2  -3  661.53   24.80 
  -7   2  -3  702.03   30.90 
  -6   2   3  116.09   11.70 
   6  -2   3   97.69    9.10 
  -6   2   3   95.99   10.30 
  -6   2   3  105.89   11.50 
  -6   2  -3  105.59    9.30 
   6  -2  -3  114.59   11.10 
  -6   2  -3  109.19   11.70 
  -6   2  -3  105.89   11.40 
  -6   2  -3   97.39    8.40 
  -5   2   3 1685.53   45.60 
  -5   2   3 1698.73   45.50 
  -5   2   3 1691.23   46.40 
   5  -2   3 1642.84   46.40 
   5  -2   3 1657.93   38.20 
   5  -2  -3 1702.33   46.00 
  -5   2  -3 1739.53   46.80 
  -5   2  -3 1697.63   37.70 
  -5   2  -3 1687.93   46.10 
   5  -2  -3 1765.92   45.60 
   4  -2   3  246.88   14.70 
  -4   2   3  229.58   14.00 
  -4   2   3  227.88   13.90 
   4  -2   3  234.48   10.00 
  -4   2   3  243.48   13.90 
  -4   2  -3  241.48    9.80 
  -4   2  -3  234.48   14.00 
  -4   2  -3  247.28   14.50 
   4  -2  -3  223.18   13.50 
   4  -2  -3  234.08   13.80 
   3  -2   3 1157.38   23.40 
  -3   2   3 1114.59   32.40 
   3  -2   3 1167.98   32.60 
  -3   2   3 1207.68   31.90 
  -3   2  -3 1207.28   23.00 
  -3   2  -3 1228.58   32.90 
   3  -2  -3 1224.48   33.00 
   3  -2  -3 1210.68   32.00 
  -3   2  -3 1170.98   32.40 
   1  -2   3 7320.17  119.29 
  -1   2   3 7206.58  122.39 
   1  -2  -3 7209.18  120.79 
   1  -2  -3 7571.94  123.39 
   0  -2   3 5504.05   88.39 
   0  -2   3 5705.23   90.79 
   0   2   3 5489.35   95.29 
   0  -2   3 5678.53   88.79 
   0   2   3 5649.13   93.89 
   0   2  -3 5686.03   88.79 
   0  -2  -3 5619.34   96.39 
   0  -2  -3 5596.44   93.79 
   0   2  -3 5563.24   90.29 
  -1  -2   3 7234.98  118.79 
   1   2   3 7351.46  120.19 
  -1  -2  -3 7446.65  121.59 
  -1  -2  -3 7471.35  119.49 
  -3  -2   3 1243.38   24.90 
   3   2   3 1212.08   30.80 
   3   2   3 1220.28   30.10 
  -3  -2   3 1227.68   33.80 
  -3  -2  -3 1158.78   29.40 
   3   2  -3 1171.78   24.20 
  -3  -2  -3 1151.18   29.40 
   3   2  -3 1196.28   33.30 
  -4  -2   3  233.68    9.90 
   4   2   3  257.47   13.80 
   4   2   3  239.08   12.90 
  -4  -2   3  232.08   14.50 
   4   2  -3  242.08    9.50 
  -4  -2  -3  215.58   12.10 
   4   2  -3  241.18   15.00 
  -4  -2  -3  249.88   12.70 
  -5  -2   3 1700.23   48.00 
  -5  -2   3 1687.43   47.40 
   5   2   3 1722.03   43.00 
  -5  -2   3 1710.43   37.50 
   5   2   3 1707.03   44.60 
  -5  -2  -3 1705.33   41.80 
   5   2  -3 1674.63   47.50 
  -5  -2  -3 1630.94   42.10 
   5   2  -3 1679.33   36.10 
  -6  -2   3   98.89   16.40 
  -6  -2   3  102.19    8.50 
   6   2   3  107.29   10.60 
  -6  -2   3  112.49    8.70 
   6   2   3  124.39   12.00 
  -6  -2  -3   97.29    9.80 
  -6  -2  -3   99.19    9.70 
   6   2  -3  104.49   22.00 
  -6  -2  -3   81.29    9.10 
   6   2  -3   93.89    7.90 
   7   2   3  680.13   29.90 
  -7  -2   3  666.03   24.20 
  -7  -2   3  647.34   23.30 
   7   2   3  638.44   27.00 
  -7  -2   3  689.13   32.20 
  -7  -2   3  625.34   30.60 
  -7  -2  -3  678.43   27.70 
   7   2  -3  677.13   31.80 
  -7  -2  -3  638.84   28.10 
   7   2  -3  656.13   23.00 
  -7  -2  -3  680.33   26.80 
  -8  -2   3  138.79   15.70 
  -8  -2   3  138.39   11.70 
   8   2   3  156.88   16.00 
   8   2   3  144.09   14.00 
  -8  -2   3  142.69   11.90 
   8   2  -3  145.09   11.30 
  -8  -2  -3  167.68   13.90 
  -8  -2  -3  149.39   14.50 
   8   2  -3  134.89   15.70 
   9   2   3  100.39   16.10 
  -9  -2   3  134.19   12.30 
  -9  -2   3   97.39   16.90 
  -9  -2   3  108.49   11.90 
   9   2  -3  106.19   17.20 
  -9  -2  -3  110.69   15.40 
  -9  -2  -3  100.09   14.20 
 -10  -2   3  543.65   34.00 
 -10  -2   3  532.85   27.40 
  10   2   3  555.04   32.60 
 -10  -2   3  515.55   25.10 
  10   2  -3  524.45   33.30 
 -10  -2  -3  557.34   28.60 
 -11  -2   3  187.28   20.90 
 -11  -2   3  180.38   16.00 
  11   2   3  205.98   21.00 
 -11  -2   3  179.58   15.70 
  11   2  -3  132.49   24.90 
 -11  -2  -3  155.98   17.10 
 -12  -2   3  123.09   14.50 
 -12  -2   3  110.39   20.70 
  12   2   3  129.69   24.00 
 -12  -2  -3  124.19   16.20 
  12   2  -3  115.89   20.80 
  13   2   3   80.09   16.70 
 -13  -2   3   49.20   11.40 
 -13  -2   3   44.00   13.90 
  13   2  -3   46.30   14.40 
 -13  -2  -3   50.89   13.00 
 -13  -2  -3   70.99   15.50 
  14   2   3   17.20   10.70 
 -14  -2   3    7.50   10.80 
 -14  -2   3   20.30    8.50 
  14   2  -3    8.70   11.50 
 -14  -2  -3   18.60   10.20 
 -14  -2  -3    0.10    7.90 
 -14   2   4   66.99   15.40 
 -14   2   4   94.49   19.30 
 -14   2  -4  109.49   19.90 
 -14   2  -4  113.69   18.10 
 -13   2   4   86.29   17.80 
 -13   2   4   55.99   15.10 
  13  -2  -4   67.29   14.80 
 -13   2  -4   65.29   15.80 
 -13   2  -4   77.69   14.70 
 -12   2   4  114.49   18.80 
  12  -2   4  134.89   16.50 
 -12   2   4  109.69   19.40 
  12  -2  -4   86.69   16.20 
 -12   2  -4  120.39   18.50 
 -12   2  -4  122.09   15.20 
 -11   2   4   62.49   12.80 
  11  -2   4   45.70   10.10 
 -11   2   4   40.10   11.80 
 -11   2  -4   50.79   10.80 
  11  -2  -4   63.79   13.40 
 -11   2  -4   52.89   13.00 
 -10   2   4  609.54   34.40 
  10  -2   4  589.64   29.40 
 -10   2   4  620.04   33.80 
 -10   2  -4  609.04   29.90 
 -10   2  -4  553.34   26.90 
  10  -2  -4  562.54   30.80 
 -10   2  -4  596.54   33.30 
   9  -2   4 1072.99   38.20 
  -9   2   4 1102.99   45.00 
  -9   2  -4 1037.60   37.20 
   9  -2  -4 1131.49   42.90 
  -9   2  -4 1099.89   38.90 
  -9   2  -4 1144.49   45.10 
  -8   2   4    3.80    5.90 
  -8   2   4   24.60    6.70 
   8  -2   4    3.50    4.50 
  -8   2  -4   13.30    4.80 
   8  -2  -4   -8.10    4.50 
  -8   2  -4    2.60    5.20 
  -8   2  -4    2.60    4.50 
   7  -2   4 1102.89   33.70 
  -7   2   4 1132.79   40.80 
  -7   2   4 1106.09   41.80 
  -7   2   4 1071.59   39.10 
  -7   2  -4 1091.29   33.60 
  -7   2  -4 1115.29   40.50 
  -7   2  -4 1060.89   31.70 
  -7   2  -4 1108.69   40.80 
   7  -2  -4 1134.99   39.10 
  -6   2   4  613.54   27.20 
   6  -2   4  658.23   22.60 
   6  -2   4  642.14   29.30 
  -6   2   4  637.64   34.00 
  -6   2  -4  657.83   21.50 
   6  -2  -4  674.33   27.70 
  -6   2  -4  648.54   29.60 
  -5   2   4 2992.10   68.59 
  -5   2   4 3069.09   69.69 
  -5   2   4 2986.90   69.99 
   5  -2   4 2959.20   69.89 
   5  -2   4 2988.10   58.09 
   5  -2  -4 3201.08   69.09 
   5  -2  -4 2996.20   69.69 
  -5   2  -4 3132.89   70.09 
  -5   2  -4 3073.79   70.29 
  -4   2   4   36.90    7.10 
  -4   2   4   29.00    6.60 
   4  -2   4   29.10    3.70 
  -4   2   4   27.10    6.00 
   4  -2   4   30.70    6.20 
   4  -2  -4   27.10    6.10 
  -4   2  -4   28.60    3.60 
  -4   2  -4   21.50    5.60 
  -4   2  -4   27.90    6.20 
   4  -2  -4   20.80    5.50 
   3  -2   4  659.83   24.00 
  -3   2   4  715.33   25.10 
   3  -2   4  696.63   15.30 
  -3   2   4  705.93   24.10 
  -3   2  -4  649.54   14.30 
  -3   2  -4  664.23   23.80 
   3  -2  -4  665.73   24.20 
   3  -2  -4  652.13   23.40 
  -3   2  -4  633.04   23.40 
   0   2   4 6750.72  113.99 
   0  -2   4 6946.10  108.49 
   0   2   4 6627.44  115.39 
   0  -2   4 6901.91  110.69 
   0   2  -4 6869.51  110.49 
   0   2  -4 6772.62  107.99 
   0  -2  -4 6946.71  118.09 
   0  -2  -4 6634.14  113.39 
  -3  -2   4  614.64   23.20 
  -3  -2   4  606.34   23.30 
   3   2   4  684.43   21.90 
   3   2   4  688.03   22.40 
  -3  -2   4  650.73   17.50 
   3   2  -4  656.33   18.50 
  -3  -2  -4  689.63   21.20 
   3   2  -4  671.23   24.10 
  -3  -2  -4  697.13   22.70 
  -4  -2   4   36.10    4.60 
   4   2   4   26.30    5.70 
   4   2   4   25.90    5.60 
  -4  -2   4   28.00    6.60 
   4   2  -4   30.70    6.90 
  -4  -2  -4   43.20    7.10 
  -4  -2  -4   18.80    4.70 
   4   2  -4   31.70    4.60 
   5   2   4 3061.89   66.39 
  -5  -2   4 3031.30   59.59 
   5   2   4 3011.60   65.99 
  -5  -2   4 3008.00   70.99 
  -5  -2   4 2994.50   70.99 
  -5  -2  -4 2899.91   62.79 
   5   2  -4 3029.60   70.89 
   5   2  -4 2997.40   57.19 
  -5  -2  -4 3110.19   64.99 
  -6  -2   4  657.03   30.40 
   6   2   4  694.43   27.90 
   6   2   4  655.63   26.80 
  -6  -2   4  673.23   22.80 
  -6  -2   4  723.23   31.80 
   6   2  -4  652.43   21.40 
  -6  -2  -4  641.04   25.50 
   6   2  -4  716.83   31.40 
  -6  -2  -4  649.43   25.30 
  -7  -2   4 1099.59   42.30 
  -7  -2   4 1048.80   32.10 
   7   2   4 1137.29   39.20 
  -7  -2   4 1062.29   31.50 
  -7  -2   4 1060.19   42.50 
   7   2   4 1031.20   36.80 
   7   2  -4 1066.69   41.60 
   7   2  -4 1082.49   30.90 
  -7  -2  -4 1134.79   36.80 
  -7  -2  -4 1051.29   37.00 
  -7  -2  -4  972.70   35.30 
  -8  -2   4    7.50    4.10 
   8   2   4   27.80    7.50 
  -8  -2   4    6.10    7.10 
  -8  -2   4    5.40    4.60 
   8   2   4    2.30    5.10 
   8   2  -4    3.70    4.00 
  -8  -2  -4   17.30    6.00 
   8   2  -4    3.40    6.40 
  -8  -2  -4    7.20    6.10 
  -8  -2  -4   13.80    5.50 
  -9  -2   4 1057.09   36.50 
  -9  -2   4 1060.19   35.40 
  -9  -2   4 1142.09   47.80 
   9   2   4 1064.09   42.90 
  -9  -2  -4 1045.70   39.70 
   9   2  -4 1074.89   35.10 
   9   2  -4 1083.59   46.60 
 -10  -2   4  573.74   26.40 
  10   2   4  578.84   32.90 
 -10  -2   4  547.45   34.20 
 -10  -2   4  539.05   26.90 
  10   2  -4  540.35   25.10 
 -10  -2  -4  600.34   30.90 
  10   2  -4  573.54   35.00 
  11   2   4   65.59   13.10 
 -11  -2   4   57.39   11.10 
 -11  -2   4   61.79   14.80 
 -11  -2   4   46.70   10.00 
  11   2  -4   40.20   12.90 
 -11  -2  -4   42.40   11.10 
 -12  -2   4   97.49   19.00 
 -12  -2   4   91.19   13.30 
  12   2   4   85.69   15.90 
 -12  -2  -4  109.69   17.10 
  12   2  -4   62.59   16.40 
 -13  -2   4   56.89   15.70 
 -13  -2   4   83.09   14.00 
  13   2   4   88.99   17.40 
 -13  -2  -4   56.09   13.90 
 -13  -2  -4   60.59   13.80 
  13   2  -4   73.49   17.60 
  14   2   4   83.29   18.60 
 -14  -2   4  130.69   22.80 
 -14  -2   4   94.69   15.10 
 -14  -2  -4   56.29   14.30 
 -14  -2  -4  111.59   18.50 
 -14   2   5   76.89   18.00 
 -14   2   5   66.29   15.40 
 -14   2  -5   32.80   12.80 
  14  -2  -5   75.59   15.80 
 -14   2  -5   99.39   20.00 
  13  -2   5   13.10    8.70 
 -13   2   5   12.20   10.60 
 -13   2   5    6.90    9.00 
 -13   2  -5   22.20    9.20 
 -13   2  -5   15.90   11.30 
  13  -2  -5   19.50   10.40 
 -12   2   5   33.50   11.80 
 -12   2   5   23.60   10.00 
  12  -2   5   27.80    9.10 
  12  -2  -5    8.20    8.20 
 -12   2  -5   23.70    8.50 
 -11   2   5   15.60    8.60 
 -11   2   5    2.30    7.70 
  11  -2   5    7.20    6.90 
  11  -2  -5    3.70    6.90 
 -11   2  -5    7.60    6.60 
 -10   2   5  132.29   16.60 
  10  -2   5  102.19   13.20 
 -10   2  -5  108.39   12.00 
 -10   2  -5  104.99   12.90 
  10  -2  -5  115.89   14.10 
 -10   2  -5  117.69   17.70 
  -9   2   5    8.50    6.90 
   9  -2   5    0.90    4.90 
  -9   2  -5   15.20    5.70 
   9  -2  -5    2.60    6.10 
  -9   2  -5    2.80    4.80 
  -9   2  -5    7.00    6.20 
  -8   2   5  429.16   26.70 
   8  -2   5  421.76   21.20 
  -8   2   5  440.76   26.20 
  -8   2  -5  472.05   27.60 
   8  -2  -5  454.05   25.50 
  -8   2  -5  440.26   21.70 
  -8   2  -5  411.56   19.30 
   7  -2   5 2427.96   74.59 
  -7   2   5 2455.65   81.49 
  -7   2   5 2660.23   69.59 
   7  -2   5 2644.04   58.19 
  -7   2  -5 2531.05   70.79 
  -7   2  -5 2740.63   69.89 
   7  -2  -5 2651.63   76.69 
  -7   2  -5 2588.74   55.29 
   6  -2   5   25.00    5.20 
  -6   2   5   28.10    7.90 
   6  -2   5   18.80    5.80 
  -6   2   5   29.70    8.10 
  -6   2   5   27.80    7.50 
   6  -2  -5   26.70    7.10 
  -6   2  -5   23.40    4.70 
  -6   2  -5   23.90    7.00 
   6  -2  -5   20.30    6.40 
  -6   2  -5   30.20    7.90 
   5  -2   5  690.43   20.40 
  -5   2   5  733.53   29.00 
  -5   2   5  723.83   29.70 
  -5   2   5  684.73   28.10 
   5  -2   5  638.04   27.80 
  -5   2  -5  655.33   18.70 
  -5   2  -5  681.73   28.10 
   5  -2  -5  743.33   28.70 
   5  -2  -5  600.04   26.80 
  -5   2  -5  668.93   28.30 
   4  -2   5 2629.14   61.59 
  -4   2   5 2553.84   59.59 
   4  -2   5 2570.74   46.40 
  -4   2   5 2450.95   59.99 
  -4   2   5 2433.26   59.49 
   4  -2  -5 2517.15   59.59 
  -4   2  -5 2494.45   59.59 
  -4   2  -5 2485.45   58.89 
  -4   2  -5 2450.25   44.40 
   4  -2  -5 2459.05   59.19 
   3  -2   5  189.28   12.90 
   3  -2   5  178.58    6.90 
  -3   2   5  159.58   12.50 
  -3   2   5  167.28   12.10 
   3  -2  -5  149.09   11.50 
  -3   2  -5  192.08    6.90 
  -3   2  -5  190.18   12.60 
   3  -2  -5  194.68   13.40 
  -2   2   5 7393.06  126.49 
  -2   2   5 7169.78  127.79 
   2  -2   5 7028.30  124.99 
   2  -2   5 7167.58  110.49 
  -2   2  -5 7225.58  124.49 
  -2   2  -5 7367.86  110.69 
   2  -2  -5 7120.29  125.09 
   2  -2  -5 7288.77  128.79 
  -1   2   5 3319.17   65.59 
  -1   2   5 3304.07   67.09 
   1  -2   5 3264.47   55.39 
   1  -2   5 3254.27   63.49 
   1  -2  -5 3222.88   68.09 
   1  -2  -5 3366.06   65.59 
  -1   2  -5 3329.67   63.49 
  -1   2  -5 3207.18   54.99 
   0   2   5  113.39    8.60 
   0  -2   5  124.69    7.10 
   0  -2   5  112.49    7.60 
   0   2   5  120.59    9.20 
   0  -2   5  112.79    6.90 
   0   2  -5  122.69    8.10 
   0   2  -5  108.29    6.60 
   0  -2  -5  101.69    8.00 
   0  -2  -5  110.19    9.50 
  -1  -2   5 3374.06   63.59 
   1   2   5 3477.85   67.19 
  -1  -2   5 3226.68   59.49 
  -1  -2   5 3340.47   62.49 
   1   2   5 3303.07   63.99 
  -1  -2  -5 3314.67   63.99 
   1   2  -5 3291.37   61.59 
   1   2  -5 3207.88   62.39 
  -1  -2  -5 3458.75   68.49 
  -2  -2   5 7217.78  117.39 
  -2  -2   5 7224.58  125.99 
   2   2   5 7527.25  123.09 
   2   2   5 6987.30  124.09 
  -2  -2   5 7204.48  124.89 
  -2  -2  -5 7351.96  127.09 
  -2  -2  -5 7269.37  122.89 
   2   2  -5 7407.86  125.99 
   2   2  -5 7396.16  120.49 
   3   2   5  187.68   11.30 
  -3  -2   5  182.78   12.50 
   3   2   5  168.48   11.40 
  -3  -2   5  174.88   12.60 
  -3  -2   5  186.98    9.40 
  -3  -2  -5  184.78   12.30 
   3   2  -5  174.88    9.70 
  -3  -2  -5  158.48   10.30 
   3   2  -5  193.68   13.10 
   4   2   5 2395.76   56.19 
   4   2   5 2516.85   55.29 
  -4  -2   5 2453.25   60.19 
  -4  -2   5 2470.65   49.70 
  -4  -2   5 2510.15   59.99 
  -4  -2  -5 2501.65   56.49 
   4   2  -5 2590.64   50.49 
   4   2  -5 2491.05   60.19 
  -4  -2  -5 2452.45   52.99 
  -5  -2   5  674.33   22.20 
  -5  -2   5  663.73   29.00 
   5   2   5  707.93   26.30 
  -5  -2   5  710.83   29.60 
   5   2   5  677.23   26.60 
   5   2  -5  672.53   29.10 
   5   2  -5  698.73   21.70 
  -5  -2  -5  670.83   24.30 
  -5  -2  -5  698.23   26.50 
   6   2   5   29.40    7.40 
  -6  -2   5   28.10    5.70 
  -6  -2   5   17.10    6.50 
  -6  -2   5   27.90    8.10 
   6   2   5   35.60    7.50 
   6   2  -5   18.10    4.60 
   6   2  -5   26.70    7.40 
  -6  -2  -5   28.10    7.10 
  -6  -2  -5   23.70    5.80 
   7   2   5 2584.54   66.59 
   7   2   5 2644.64   66.29 
  -7  -2   5 2622.44   71.69 
  -7  -2   5 2561.64   58.39 
   7   2  -5 2622.64   56.59 
   7   2  -5 2578.84   71.29 
  -7  -2  -5 2668.13   64.79 
  -7  -2  -5 2545.85   65.79 
  -7  -2  -5 2492.05   62.59 
  -8  -2   5  457.65   29.00 
   8   2   5  385.36   23.40 
   8   2   5  435.46   25.00 
  -8  -2   5  415.06   20.70 
  -8  -2  -5  415.36   24.00 
   8   2  -5  435.46   20.00 
   8   2  -5  390.56   27.00 
  -8  -2  -5  438.06   22.90 
  -8  -2  -5  455.55   24.40 
  -9  -2   5    7.30    4.80 
  -9  -2   5   18.30    9.30 
  -9  -2   5   11.10    5.80 
   9   2   5    1.60    6.30 
   9   2  -5    3.10    4.70 
   9   2  -5    3.60    6.90 
  -9  -2  -5    7.00    7.10 
 -10  -2   5  115.59   12.80 
 -10  -2   5  111.69   12.70 
  10   2   5  143.69   16.30 
 -10  -2   5  115.79   19.70 
  10   2  -5  122.79   12.50 
 -10  -2  -5  113.69   16.80 
  10   2  -5  120.59   20.10 
 -11  -2   5   20.80    7.60 
 -11  -2   5   20.80   10.00 
 -11  -2   5   18.40    6.60 
  11   2   5   19.90    9.80 
 -11  -2  -5   16.90    8.60 
  11   2  -5   12.80    8.50 
  12   2   5   25.50   10.00 
 -12  -2   5    6.60    6.90 
 -12  -2   5   23.60   13.70 
 -12  -2   5   14.30   10.50 
  12   2  -5   30.40   12.40 
 -12  -2  -5   16.30    9.20 
 -13  -2   5   26.60    8.10 
  13   2   5   -7.30    8.20 
 -13  -2   5   40.50   13.20 
 -13  -2  -5   16.70   10.50 
 -13  -2  -5   23.60   10.50 
 -14  -2   5   23.50   16.80 
 -14  -2   5   33.00   10.30 
  14   2   5   38.70   14.40 
 -14  -2  -5   60.69   15.60 
 -14  -2  -5   26.80   13.20 
 -14   2   6   15.50   11.80 
 -14   2  -6   21.10   10.30 
  14  -2  -6   -2.60   10.00 
 -14   2  -6   -0.90    9.50 
  13  -2   6   26.80   10.50 
 -13   2   6   31.30   13.20 
 -13   2   6   11.00    8.40 
 -13   2  -6   18.40    9.40 
  13  -2  -6   13.00    8.40 
 -13   2  -6   30.80    9.60 
 -12   2   6   16.40   10.50 
 -12   2   6  -10.10    6.00 
  12  -2   6    9.90    7.80 
 -12   2  -6   10.80    9.70 
  12  -2  -6    7.60    8.20 
 -12   2  -6   14.40    7.10 
  11  -2   6   19.30    7.30 
 -11   2   6   -2.00    6.60 
  11  -2  -6   37.30    9.80 
 -11   2  -6   20.00    8.00 
 -10   2   6   54.29   13.10 
  10  -2   6   55.59   10.60 
 -10   2  -6   67.49   14.10 
 -10   2  -6   58.19    9.70 
 -10   2  -6   54.69   10.50 
  10  -2  -6   71.79   13.60 
   9  -2   6  149.09   13.70 
  -9   2   6  148.59   17.60 
  -9   2  -6  135.39   19.20 
   9  -2  -6  139.89   16.00 
  -9   2  -6  129.79   12.10 
  -9   2  -6  147.49   13.30 
   8  -2   6   65.19    9.80 
  -8   2   6   55.49   11.70 
  -8   2   6   61.99   13.30 
   8  -2  -6   86.19   13.80 
  -8   2  -6   74.29   14.10 
  -8   2  -6   66.19    8.00 
  -7   2   6  134.69   15.10 
   7  -2   6  135.19   10.90 
  -7   2   6  156.68   15.00 
  -7   2  -6  114.39   14.20 
   7  -2  -6  157.68   14.70 
  -7   2  -6  154.48   10.30 
  -6   2   6  410.26   24.40 
   6  -2   6  399.46   23.60 
  -6   2   6  408.36   23.10 
  -6   2   6  434.66   24.20 
   6  -2   6  415.96   16.90 
   6  -2  -6  416.86   22.60 
   6  -2  -6  383.06   23.10 
  -6   2  -6  376.96   23.00 
  -6   2  -6  396.66   15.20 
  -6   2  -6  417.96   23.80 
  -5   2   6   30.10    7.70 
   5  -2   6   32.10    4.90 
  -5   2   6   25.40    7.50 
   5  -2   6   21.40    6.40 
  -5   2   6   26.20    6.40 
   5  -2  -6   38.00    8.20 
  -5   2  -6   31.70    4.60 
  -5   2  -6   25.20    7.10 
  -5   2  -6   28.40    7.50 
   5  -2  -6   20.80    6.20 
   4  -2   6   50.29    8.80 
   4  -2   6   60.29    5.10 
  -4   2   6   69.69   10.50 
  -4   2   6   59.89   10.00 
  -4   2  -6   58.29    9.60 
  -4   2  -6   59.29    4.90 
   4  -2  -6   62.49   10.20 
   4  -2  -6   66.49    8.80 
  -3   2   6 2065.59   52.89 
   3  -2   6 2114.39   38.60 
   3  -2   6 2091.89   52.39 
  -3   2   6 2143.79   52.79 
  -3   2  -6 2059.09   38.10 
   3  -2  -6 2036.60   51.59 
  -3   2  -6 2125.29   51.49 
   3  -2  -6 2169.78   54.29 
   2  -2   6 2611.64   47.50 
   2  -2   6 2660.43   58.89 
  -2   2   6 2662.33   60.79 
  -2   2   6 2763.92   60.39 
   2  -2  -6 2752.62   62.89 
  -2   2  -6 2606.04   46.50 
  -2   2  -6 2718.43   58.49 
   2  -2  -6 2661.13   59.39 
  -1   2   6   79.39    8.30 
   1  -2   6   90.69    6.00 
   1  -2   6   84.89    8.10 
  -1   2   6   86.49    8.80 
  -1   2  -6   89.29    5.80 
   1  -2  -6   93.69    8.60 
   1  -2  -6   85.09    9.40 
  -1   2  -6   88.39    8.00 
   0   2   6 2854.21   59.39 
   0  -2   6 2837.92   54.99 
   0  -2   6 2740.53   53.19 
   0   2   6 2756.52   60.29 
   0  -2   6 2810.72   56.19 
   0  -2  -6 2757.82   58.09 
   0   2  -6 2779.82   53.39 
   0   2  -6 2896.51   57.59 
   0  -2  -6 2856.71   63.19 
   1   2   6   83.89    8.30 
  -1  -2   6   83.59    7.20 
  -1  -2   6   96.19    8.00 
  -1  -2   6   92.59    7.30 
   1   2   6   89.99    8.10 
  -1  -2  -6   91.19    8.20 
  -1  -2  -6   90.59    9.40 
   1   2  -6   87.49    7.40 
   1   2  -6   92.09    7.90 
  -2  -2   6 2610.74   56.89 
  -2  -2   6 2651.73   58.39 
   2   2   6 2714.53   55.89 
   2   2   6 2627.24   57.59 
  -2  -2   6 2629.54   51.69 
   2   2  -6 2608.44   57.49 
  -2  -2  -6 2679.43   60.39 
  -2  -2  -6 2614.54   55.49 
   2   2  -6 2738.63   55.39 
  -3  -2   6 2114.09   51.79 
  -3  -2   6 2126.09   44.40 
   3   2   6 2111.19   50.49 
   3   2   6 2171.98   48.40 
  -3  -2   6 2102.29   52.59 
  -3  -2  -6 2100.59   51.89 
   3   2  -6 2062.19   46.50 
  -3  -2  -6 2075.39   47.40 
  -4  -2   6   54.39    9.60 
   4   2   6   66.79    8.50 
  -4  -2   6   63.19    6.80 
  -4  -2   6   77.69    9.60 
   4   2   6   60.49    8.70 
   4   2  -6   52.79    9.40 
  -4  -2  -6   68.39    7.70 
  -4  -2  -6   67.49    9.80 
   4   2  -6   59.29    6.60 
  -5  -2   6   27.90    7.80 
   5   2   6   26.20    7.00 
  -5  -2   6   20.70    6.60 
  -5  -2   6   33.50    5.80 
   5   2   6   25.90    6.40 
  -5  -2  -6   33.10    6.60 
   5   2  -6   24.40    7.70 
  -5  -2  -6   28.00    7.10 
   5   2  -6   27.10    5.50 
  -6  -2   6  417.66   24.70 
  -6  -2   6  406.16   24.70 
   6   2   6  405.06   21.20 
  -6  -2   6  401.76   18.50 
   6   2   6  406.46   22.60 
  -6  -2  -6  418.86   22.20 
   6   2  -6  429.96   25.40 
  -6  -2  -6  417.76   19.80 
   6   2  -6  439.06   18.40 
  -7  -2   6  145.69   12.00 
   7   2   6  125.49   13.40 
  -7  -2   6  137.69   15.70 
   7   2   6  145.59   14.50 
  -7  -2  -6  156.58   14.60 
   7   2  -6  175.98   17.30 
   7   2  -6  136.09   11.00 
  -8  -2   6   52.69   12.60 
   8   2   6   60.39   11.70 
  -8  -2   6   61.89    9.80 
  -8  -2  -6   65.19   12.00 
   8   2  -6   57.69    9.30 
  -8  -2  -6   67.29   10.60 
   8   2  -6   65.09   13.30 
  -9  -2   6  148.09   13.10 
  -9  -2   6  169.18   19.30 
  -9  -2   6  106.69   12.00 
   9   2   6  118.09   15.40 
  -9  -2  -6  169.28   16.60 
   9   2  -6  138.39   12.40 
   9   2  -6  160.68   18.50 
 -10  -2   6   46.50    9.40 
  10   2   6   56.99   12.50 
 -10  -2   6   55.59   10.30 
 -10  -2   6   64.59   18.20 
  10   2  -6   57.39   10.30 
 -10  -2  -6   51.79   12.60 
  10   2  -6   49.60   16.10 
  11   2   6   20.90    9.90 
 -11  -2   6    6.00    9.80 
 -11  -2   6    3.50    6.20 
 -11  -2   6   17.60    7.20 
 -11  -2  -6    4.10    7.90 
  11   2  -6   21.50    6.90 
  12   2   6   -1.90    7.30 
 -12  -2   6    7.80    6.60 
 -12  -2   6    0.40    7.60 
 -12  -2   6   13.90    8.40 
 -12  -2  -6   -1.40    7.60 
  13   2   6   22.00   11.70 
 -13  -2   6   29.60    8.40 
 -13  -2   6   14.80   12.20 
 -13  -2  -6   -1.80    7.70 
 -14  -2   6    8.30   12.30 
  14   2   6   17.80   11.50 
 -14  -2  -6   20.80   10.50 
 -14  -2  -6   17.40   10.90 
 -14   2   7   31.30   11.60 
 -14   2   7   55.19   17.40 
  14  -2  -7   33.30   13.80 
 -14   2  -7   29.80   10.70 
 -13   2   7    6.70    7.00 
 -13   2   7    0.50    9.60 
  13  -2   7    4.50    8.10 
 -13   2  -7   -8.50    7.80 
 -13   2  -7   14.30    8.10 
  13  -2  -7   -2.30    7.60 
 -12   2   7   35.10   11.50 
 -12   2   7   70.99   14.30 
  12  -2   7   58.19   12.40 
 -12   2  -7   44.80   11.50 
 -12   2  -7   59.69   11.10 
  12  -2  -7   41.60   12.00 
 -11   2   7   40.70   12.70 
  11  -2   7   46.60   10.50 
  11  -2  -7   44.50   11.20 
 -11   2  -7   44.00   13.00 
 -11   2  -7   62.09   11.40 
 -11   2  -7   54.39    9.00 
 -10   2   7  100.59   17.80 
 -10   2  -7   91.19   10.40 
  10  -2  -7   95.49   15.90 
 -10   2  -7   97.99   14.70 
 -10   2  -7   83.69   20.00 
   9  -2   7  310.67   18.40 
  -9   2   7  290.67   24.70 
  -9   2  -7  268.47   22.70 
  -9   2  -7  235.88   15.10 
   9  -2  -7  299.87   22.20 
  -8   2   7  122.79   16.00 
  -8   2   7  111.49   14.10 
   8  -2   7  123.09   11.10 
  -8   2  -7  147.89   11.10 
  -8   2  -7  109.39   17.30 
   8  -2  -7  113.99   13.80 
  -7   2   7  610.34   31.60 
  -7   2   7  508.15   27.40 
   7  -2   7  528.25   21.00 
   7  -2  -7  567.74   28.50 
  -7   2  -7  524.05   28.90 
  -7   2  -7  515.15   19.10 
  -6   2   7  222.98   18.20 
   6  -2   7  222.68   12.20 
  -6   2  -7  223.38   18.00 
   6  -2  -7  251.07   18.90 
  -6   2  -7  234.38   11.40 
   5  -2   7  197.58   16.00 
  -5   2   7  180.48   15.60 
  -5   2   7  163.78   14.30 
   5  -2   7  195.48   10.20 
  -5   2   7  177.38   15.40 
  -5   2  -7  195.18   15.70 
  -5   2  -7  198.38    9.90 
   5  -2  -7  181.08   15.20 
   5  -2  -7  187.38   15.60 
  -4   2   7 1018.90   36.40 
   4  -2   7 1071.59   24.80 
  -4   2   7 1019.30   42.60 
   4  -2  -7 1102.39   38.30 
  -4   2  -7 1058.79   24.60 
  -4   2  -7 1009.00   36.70 
   3  -2   7  781.22   29.50 
   3  -2   7  739.83   18.80 
  -3   2   7  751.22   29.60 
  -3   2   7  720.23   28.80 
  -3   2  -7  774.32   28.90 
   3  -2  -7  784.42   31.10 
   3  -2  -7  788.02   29.50 
  -3   2  -7  817.42   19.60 
  -2   2   7   -1.60    2.90 
  -2   2   7    5.60    4.10 
   2  -2  -7   -0.60    3.20 
  -2   2  -7    8.70    4.40 
   2  -2  -7   22.50    5.70 
  -1   2   7 1064.59   34.20 
   1  -2   7 1131.59   27.30 
  -1   2   7 1140.09   34.30 
   1  -2   7 1075.29   32.00 
   1  -2  -7 1029.30   32.20 
   1  -2  -7 1126.79   37.10 
  -1   2  -7 1091.59   26.40 
  -1   2  -7 1150.88   33.10 
   0  -2   7  960.10   26.30 
   0   2   7  955.40   30.20 
   0   2   7  918.81   30.60 
   0  -2   7  960.50   26.50 
   0  -2   7  924.21   27.90 
   0   2  -7  953.10   25.90 
   0   2  -7  963.90   29.50 
   0  -2  -7  928.41   29.10 
   0  -2  -7  946.11   33.10 
   1   2   7 1078.59   33.30 
   1   2   7 1117.79   32.60 
  -1  -2   7 1167.08   31.50 
  -1  -2   7 1118.89   31.70 
  -1  -2   7 1107.19   29.80 
  -1  -2  -7 1103.79   32.20 
   1   2  -7 1171.18   33.20 
   1   2  -7 1088.29   30.80 
  -1  -2  -7 1134.49   36.60 
  -2  -2   7    2.60    3.60 
  -2  -2   7    3.60    3.10 
  -2  -2   7   -0.10    2.90 
   2   2   7   -0.60    2.70 
   2   2   7   -1.00    2.60 
   2   2  -7   10.00    4.00 
   2   2  -7    3.40    3.70 
  -2  -2  -7    2.60    3.70 
  -2  -2  -7    0.50    3.10 
   3   2   7  803.92   26.50 
  -3  -2   7  769.12   23.80 
  -3  -2   7  775.32   28.60 
  -3  -2   7  744.33   28.90 
   3   2   7  760.02   28.00 
  -3  -2  -7  800.62   26.50 
  -3  -2  -7  754.82   29.50 
   3   2  -7  747.33   26.10 
  -4  -2   7 1068.89   37.80 
   4   2   7 1032.70   35.20 
  -4  -2   7 1091.59   37.20 
   4   2   7 1057.09   32.60 
  -4  -2   7 1027.70   29.70 
  -4  -2  -7 1118.29   37.00 
   4   2  -7 1051.29   31.70 
  -4  -2  -7 1034.40   31.70 
  -5  -2   7  172.68   11.90 
   5   2   7  190.38   15.00 
  -5  -2   7  196.08   16.10 
  -5  -2   7  194.28   16.10 
   5   2   7  184.68   13.40 
   5   2  -7  184.68   12.30 
  -5  -2  -7  174.58   14.70 
  -5  -2  -7  182.88   12.60 
   6   2   7  247.78   16.50 
   6   2   7  225.48   17.60 
  -6  -2   7  234.98   18.80 
  -6  -2   7  223.78   14.40 
  -6  -2  -7  229.08   14.90 
  -6  -2  -7  244.58   17.80 
   6   2  -7  247.18   14.50 
  -7  -2   7  508.15   22.70 
  -7  -2   7  538.15   30.40 
  -7  -2  -7  536.05   28.60 
  -7  -2  -7  569.34   28.20 
   7   2  -7  545.35   30.50 
   7   2  -7  519.75   22.40 
  -8  -2   7  110.89   11.30 
   8   2   7  143.49   15.40 
  -8  -2   7  128.19   16.90 
   8   2  -7  120.59   11.50 
  -8  -2  -7  116.69   15.00 
  -8  -2  -7  113.49   12.20 
  -9  -2   7  248.98   18.10 
   9   2   7  304.27   22.40 
  -9  -2   7  314.07   26.20 
  -9  -2  -7  322.27   23.40 
   9   2  -7  305.87   18.00 
  10   2   7  104.49   16.20 
 -10  -2   7   86.29   12.40 
 -10  -2   7  108.79   19.90 
 -10  -2   7  102.59   13.10 
 -10  -2  -7  125.79   15.60 
  10   2  -7  105.29   11.90 
 -11  -2   7   47.80   13.90 
 -11  -2   7   59.09   11.00 
  11   2   7   60.49   13.10 
 -11  -2   7   46.40   10.50 
 -11  -2  -7   50.39   13.10 
  11   2  -7   52.09   10.00 
 -12  -2   7   52.49   10.30 
 -12  -2   7   39.10   16.40 
 -12  -2   7   62.99   16.30 
  12   2   7   77.29   15.20 
 -12  -2  -7   24.60   10.90 
  12   2  -7   63.79   11.10 
  13   2   7   -3.10    8.70 
 -13  -2   7   -1.40    6.60 
 -13  -2   7   11.60   10.40 
 -13  -2  -7   -2.30    8.60 
 -14  -2   7   66.89   13.10 
  14   2   7   23.90   14.40 
 -14  -2   7   57.39   17.20 
 -14  -2  -7   36.40   14.10 
 -14  -2  -7    9.30   11.30 
  13  -2   8   12.20    9.30 
 -13   2   8    8.80   10.20 
 -13   2   8   19.90   10.00 
 -13   2  -8   28.10    9.20 
 -13   2  -8  -15.50    8.40 
  13  -2  -8   25.00   11.20 
 -12   2   8    1.40    7.40 
  12  -2   8    2.50    6.50 
  12  -2  -8   -9.70    5.20 
 -12   2  -8   16.30    9.40 
 -12   2  -8    6.10    7.30 
 -11   2   8  189.18   22.40 
  11  -2   8  151.78   15.20 
  11  -2  -8  146.19   18.00 
 -11   2  -8  137.69   12.60 
 -11   2  -8  170.18   16.10 
 -11   2  -8  122.99   20.20 
 -10   2   8  117.59   19.60 
  10  -2   8  115.39   12.70 
  10  -2  -8  110.49   17.50 
 -10   2  -8  104.49   16.10 
 -10   2  -8  113.09   18.60 
   9  -2   8   23.40    6.20 
  -9   2   8   21.90    9.60 
  -9   2  -8    4.70    7.10 
   9  -2  -8    4.50    7.60 
  -9   2  -8   16.40    5.50 
  -8   2   8  402.26   27.70 
   8  -2   8  373.16   18.80 
  -8   2  -8  406.56   17.80 
  -8   2  -8  402.16   26.80 
   8  -2  -8  400.26   26.00 
   7  -2   8  336.77   16.60 
  -7   2   8  363.46   24.10 
  -7   2   8  386.06   25.80 
  -7   2  -8  340.47   15.40 
  -7   2  -8  381.76   25.00 
   7  -2  -8  324.77   22.60 
   6  -2   8  298.27   14.30 
  -6   2   8  305.17   21.90 
  -6   2   8  311.27   21.00 
  -6   2  -8  338.57   14.20 
  -6   2  -8  330.37   22.20 
   6  -2  -8  336.17   22.00 
  -5   2   8  941.91   37.60 
  -5   2   8  922.51   37.70 
   5  -2   8  948.61   37.60 
  -5   2   8  879.71   42.50 
   5  -2   8  958.60   25.20 
  -5   2  -8  962.90   36.90 
   5  -2  -8  948.01   37.30 
   5  -2  -8  848.52   36.00 
  -4   2   8 1567.24   48.50 
  -4   2   8 1563.34   48.70 
   4  -2   8 1591.54   49.00 
   4  -2   8 1635.74   34.60 
  -4   2  -8 1604.14   34.40 
   4  -2  -8 1540.45   48.20 
   4  -2  -8 1619.84   50.29 
  -4   2  -8 1672.73   48.70 
   3  -2   8 1499.65   32.40 
  -3   2   8 1501.75   45.40 
  -3   2   8 1487.45   45.30 
   3  -2   8 1506.65   51.79 
   3  -2  -8 1404.26   50.39 
  -3   2  -8 1483.15   32.10 
   3  -2  -8 1475.65   47.00 
  -3   2  -8 1525.45   44.50 
  -2   2   8  700.93   28.60 
   2  -2   8  738.93   21.20 
   2  -2   8  693.73   27.30 
  -2   2   8  720.93   28.60 
  -2   2  -8  685.33   27.20 
   2  -2  -8  669.33   27.20 
  -2   2  -8  735.73   20.40 
   2  -2  -8  783.92   32.20 
  -1   2   8   75.09    9.00 
  -1   2   8   84.29   10.00 
   1  -2   8   68.99    8.20 
   1  -2   8   71.09    6.80 
  -1   2  -8   67.09    6.40 
   1  -2  -8   60.69    7.90 
   1  -2  -8   66.89   11.00 
  -1   2  -8   77.99    9.00 
   0  -2   8 1163.68   33.60 
   0   2   8 1099.99   35.80 
   0   2   8 1199.38   36.30 
   0  -2   8 1171.38   31.70 
   0  -2   8 1208.98   32.20 
   0   2  -8 1146.39   31.10 
   0  -2  -8 1131.69   34.50 
   0   2  -8 1202.98   35.90 
   0  -2  -8 1197.88   39.90 
  -1  -2   8   63.39    7.80 
  -1  -2   8   71.79    7.80 
   1   2   8   81.89    9.20 
  -1  -2   8   64.79    7.40 
   1   2   8   74.49    8.60 
  -1  -2  -8   58.39    7.60 
   1   2  -8   67.19    7.70 
  -1  -2  -8   77.59   11.60 
   1   2  -8   64.09    9.40 
  -2  -2   8  669.93   25.70 
  -2  -2   8  697.33   26.90 
   2   2   8  730.33   26.00 
  -2  -2   8  697.03   23.70 
   2   2   8  666.33   26.50 
  -2  -2  -8  715.23   30.20 
   2   2  -8  710.33   26.60 
  -2  -2  -8  731.73   26.00 
   2   2  -8  727.03   27.20 
  -3  -2   8 1547.55   44.80 
  -3  -2   8 1507.95   38.80 
  -3  -2   8 1557.44   45.90 
   3   2   8 1440.76   49.80 
   3   2   8 1537.65   41.10 
  -3  -2  -8 1516.95   41.10 
   3   2  -8 1501.95   44.60 
   3   2  -8 1601.54   43.50 
  -3  -2  -8 1531.05   46.60 
  -4  -2   8 1622.74   50.49 
  -4  -2   8 1631.84   41.30 
   4   2   8 1571.84   47.20 
  -4  -2   8 1637.44   50.09 
   4   2   8 1599.74   43.50 
  -4  -2  -8 1682.53   49.99 
  -4  -2  -8 1610.04   43.00 
   4   2  -8 1657.93   44.70 
  -5  -2   8  959.10   38.50 
  -5  -2   8  909.21   29.90 
   5   2   8  971.70   33.40 
  -5  -2   8  947.81   37.40 
   5   2   8  904.11   35.50 
  -5  -2  -8  918.31   31.20 
  -5  -2  -8  944.81   36.50 
   5   2  -8  979.00   32.30 
  -6  -2   8  313.27   17.20 
  -6  -2   8  320.27   22.50 
   6   2   8  317.77   19.50 
  -6  -2  -8  337.17   18.40 
  -6  -2  -8  328.77   22.30 
   6   2  -8  340.27   18.20 
  -7  -2   8  385.96   26.40 
  -7  -2   8  374.96   19.60 
   7   2   8  360.76   22.80 
  -7  -2  -8  377.16   24.10 
  -7  -2  -8  349.96   19.90 
   7   2  -8  366.26   19.30 
   8   2   8  402.06   24.40 
  -8  -2   8  391.56   28.20 
  -8  -2   8  371.06   20.50 
  -8  -2  -8  375.96   21.10 
  -8  -2  -8  427.56   26.30 
   8   2  -8  351.46   19.60 
  -9  -2   8   13.80    5.60 
  -9  -2   8   19.50   10.30 
   9   2   8   13.90    7.10 
   9   2  -8   18.40    7.30 
  -9  -2  -8    1.50    6.00 
 -10  -2   8  111.19   22.00 
  10   2   8   82.69   15.20 
 -10  -2   8  113.39   20.10 
 -10  -2  -8   88.09   15.20 
 -11  -2   8  153.18   24.60 
 -11  -2   8  123.69   14.60 
 -11  -2   8  154.88   14.90 
  11   2   8  152.48   18.50 
  11   2  -8  172.48   14.90 
 -11  -2  -8  131.69   20.00 
 -12  -2   8    6.90    8.80 
 -12  -2   8   -3.30    5.90 
  12   2   8   14.60    8.50 
  12   2  -8    8.10    6.20 
 -12  -2  -8    4.40    7.80 
  13   2   8    0.50    9.40 
 -13  -2   8   20.20    8.60 
 -13  -2  -8    1.80    9.50 
 -13   2   9   42.10   15.10 
  13  -2   9   22.80    9.60 
 -13   2   9   36.80   12.90 
 -13   2  -9   41.20   14.20 
  13  -2  -9   32.00   11.60 
 -13   2  -9   44.60    9.20 
 -12   2   9   91.99   18.80 
  12  -2   9   55.29   11.40 
 -12   2  -9   60.89   11.80 
 -12   2  -9   46.70   14.50 
  11  -2   9  126.79   12.90 
 -11   2   9   79.19   16.90 
  11  -2  -9   77.19   15.70 
 -11   2  -9   80.69   10.60 
 -11   2  -9   86.69   17.60 
 -11   2  -9   70.19   12.40 
 -10   2   9   39.50   12.40 
  10  -2   9   27.80    8.20 
  10  -2  -9   54.29   12.60 
 -10   2  -9   32.10    6.90 
 -10   2  -9   39.40   11.80 
 -10   2  -9   47.50    9.20 
  -9   2   9   79.09   16.60 
   9  -2   9   77.99   11.20 
  -9   2  -9   79.99    8.80 
   9  -2  -9   64.79   13.10 
   8  -2   9  170.58   13.00 
  -8   2   9  196.98   20.40 
  -8   2  -9  180.18   12.30 
   8  -2  -9  195.28   18.30 
  -8   2  -9  165.18   18.60 
  -7   2   9  222.58   20.50 
   7  -2   9  163.58   11.60 
  -7   2   9  199.98   20.40 
  -7   2  -9  211.68   19.60 
   7  -2  -9  168.88   17.60 
  -7   2  -9  184.68   11.70 
  -6   2   9  598.24   30.40 
   6  -2   9  570.84   20.30 
  -6   2   9  589.24   31.50 
  -6   2  -9  574.34   30.20 
  -6   2  -9  564.34   19.60 
   6  -2  -9  628.14   31.70 
   5  -2   9   60.09    6.40 
  -5   2   9   54.59   10.50 
  -5   2   9   63.19   12.20 
  -5   2  -9   71.69   12.50 
   5  -2  -9   61.39   12.20 
  -5   2  -9   61.59    6.40 
   4  -2   9  243.18   11.50 
   4  -2   9  209.38   16.90 
  -4   2   9  227.58   18.50 
  -4   2   9  230.48   18.00 
  -4   2  -9  250.57   18.50 
   4  -2  -9  234.28   18.00 
   3  -2   9   36.00    8.40 
   3  -2   9   25.60    4.70 
  -3   2   9   36.90    8.60 
  -3   2   9   30.90    7.70 
  -3   2  -9   39.00    6.20 
   3  -2  -9   31.40    7.60 
  -3   2  -9   35.10    8.40 
   3  -2  -9   35.70    9.30 
  -2   2   9   34.20    8.30 
  -2   2   9   44.90    9.00 
   2  -2   9   49.50    6.90 
  -2   2  -9   34.30    8.40 
   2  -2  -9   32.60    8.50 
   2  -2  -9   44.70    9.70 
  -2   2  -9   30.00    5.20 
  -1   2   9  365.66   20.40 
   1  -2   9  374.06   16.50 
  -1   2   9  364.96   20.40 
   1  -2   9  359.96   19.10 
   1  -2  -9  395.06   23.40 
   1  -2  -9  333.17   18.60 
  -1   2  -9  379.56   20.40 
  -1   2  -9  346.07   15.40 
   0   2   9  910.51   32.10 
   0  -2   9  878.41   27.90 
   0  -2   9  842.92   29.20 
   0   2   9  845.72   31.90 
   0  -2  -9  915.31   36.00 
   0   2  -9  823.82   26.80 
   0   2  -9  827.72   31.30 
   0  -2  -9  852.01   30.20 
  -1  -2   9  370.66   17.90 
  -1  -2   9  366.66   18.60 
   1   2   9  376.36   19.60 
  -1  -2   9  370.46   18.40 
   1   2  -9  335.67   17.40 
  -1  -2  -9  385.76   23.70 
   1   2  -9  346.07   19.50 
  -1  -2  -9  349.57   18.30 
   2   2   9   35.10    7.70 
  -2  -2   9   44.20    8.30 
   2   2   9   31.10    7.00 
  -2  -2   9   34.90    6.70 
  -2  -2   9   30.20    7.10 
   2   2  -9   47.50    8.50 
   2   2  -9   61.59   10.20 
  -2  -2  -9   33.40    9.10 
  -2  -2  -9   32.00    7.20 
   3   2   9   35.30    8.10 
  -3  -2   9   28.80    6.40 
   3   2   9   35.40    7.60 
  -3  -2   9   41.00    9.00 
  -3  -2   9   54.79    9.90 
   3   2  -9   34.40    8.00 
   3   2  -9   35.10    7.90 
  -3  -2  -9   39.50    9.50 
  -3  -2  -9   27.70    6.90 
  -4  -2   9  243.08   18.20 
   4   2   9  216.18   14.90 
   4   2   9  251.37   18.00 
  -4  -2   9  241.08   18.40 
  -4  -2   9  209.48   13.90 
   4   2  -9  225.48   16.20 
  -4  -2  -9  236.38   15.20 
  -4  -2  -9  228.88   18.50 
  -5  -2   9   57.99    9.30 
  -5  -2   9   82.19   13.20 
   5   2   9   84.79   11.80 
   5   2  -9   61.99   10.30 
  -5  -2  -9   55.39    9.20 
  -5  -2  -9   73.59   12.80 
  -6  -2   9  569.64   24.50 
   6   2   9  588.34   27.30 
  -6  -2   9  619.44   32.10 
   6   2  -9  581.74   26.10 
  -6  -2  -9  600.44   26.60 
  -6  -2  -9  579.74   30.50 
  -7  -2   9  207.88   15.00 
  -7  -2   9  154.78   17.70 
   7   2   9  182.38   16.50 
  -7  -2  -9  166.38   14.40 
  -7  -2  -9  198.78   19.20 
   7   2  -9  156.38   14.10 
  -8  -2   9  178.38   19.70 
   8   2   9  196.88   17.40 
  -8  -2   9  186.18   14.90 
  -8  -2  -9  200.38   19.30 
   8   2  -9  215.38   15.80 
  -8  -2  -9  170.88   14.80 
  -9  -2   9   83.19   17.20 
  -9  -2   9   44.60   10.00 
   9   2   9   84.79   14.60 
  -9  -2  -9   59.49   12.70 
   9   2  -9   75.59   11.50 
 -10  -2   9   28.90    8.50 
 -10  -2   9   58.49   15.20 
  10   2   9   44.50   11.80 
 -10  -2  -9   23.50   10.40 
  10   2  -9   47.20    9.30 
 -11  -2   9   62.89   16.40 
 -11  -2   9   85.49   13.20 
  11   2   9   80.69   15.70 
 -11  -2   9   63.89   11.90 
  11   2  -9   70.19   11.60 
 -11  -2  -9   73.39   15.70 
 -12  -2   9   74.89   17.30 
 -12  -2   9   67.79   12.30 
  12   2   9   75.99   15.90 
 -12  -2  -9   83.79   18.40 
  12   2  -9   81.39   13.00 
 -13  -2   9   11.60    7.90 
 -13  -2   9   44.50   15.50 
  13   2   9   23.50   10.80 
 -13  -2  -9    3.60   10.90 
  13   2  -9    3.90    7.70 
 -13   2  10   71.29   20.70 
  13  -2  10  104.29   15.80 
 -13   2 -10   81.69   13.80 
  13  -2 -10  103.89   17.00 
 -13   2 -10   91.29   18.10 
 -12   2  10   51.19   15.90 
  12  -2  10   50.49   10.40 
  12  -2 -10   34.10   13.00 
 -12   2 -10   63.29   16.20 
 -12   2 -10   52.19   10.40 
  11  -2  10   35.90    9.60 
 -11   2  10   15.30   11.10 
 -11   2 -10   22.20    7.20 
  11  -2 -10   25.40   10.60 
 -11   2 -10   45.50   10.70 
 -11   2 -10   42.50   13.50 
 -10   2  10  208.38   23.60 
  10  -2  10  163.58   14.20 
 -10   2 -10  183.88   13.30 
 -10   2 -10  177.68   21.40 
  10  -2 -10  164.68   19.00 
  -9   2  10  208.78   22.80 
   9  -2  10  201.88   14.40 
  -9   2 -10  182.18   13.20 
  -9   2 -10  196.28   21.10 
   9  -2 -10  207.08   20.00 
  -8   2  10   39.00   12.40 
   8  -2  10   40.40    7.30 
  -8   2 -10   46.50   12.30 
  -8   2 -10   60.69    8.50 
   8  -2 -10   50.09   12.20 
  -7   2  10  196.08   20.80 
   7  -2  10  175.28   12.10 
   7  -2 -10  197.08   18.70 
  -7   2 -10  223.88   12.70 
  -7   2 -10  197.38   19.20 
   6  -2  10  105.79    9.00 
  -6   2  10  122.19   16.00 
  -6   2  10  154.58   18.70 
   6  -2 -10  117.79   15.30 
  -6   2 -10  133.39   16.00 
  -6   2 -10  115.69    9.20 
   5  -2  10  316.87   14.40 
  -5   2  10  326.47   23.40 
  -5   2  10  295.37   21.70 
   5  -2 -10  309.87   22.90 
  -5   2 -10  315.37   22.00 
  -5   2 -10  326.47   14.20 
   4  -2  10  231.38   12.10 
  -4   2  10  240.78   19.40 
  -4   2  10  247.78   18.90 
  -4   2 -10  237.08   18.90 
   4  -2 -10  275.57   21.00 
  -4   2 -10  261.27   12.50 
  -3   2  10 1164.28   41.40 
   3  -2  10 1121.49   30.00 
  -3   2  10 1157.78   41.60 
   3  -2  10 1058.49   39.60 
  -3   2 -10 1137.79   29.40 
  -3   2 -10 1141.69   40.50 
   3  -2 -10 1066.79   39.90 
   3  -2 -10 1075.09   43.10 
   2  -2  10 1137.09   31.90 
  -2   2  10 1113.39   40.00 
   2  -2  10 1134.59   39.10 
  -2   2  10 1159.78   40.60 
   2  -2 -10 1108.19   38.80 
   2  -2 -10 1165.18   44.30 
  -2   2 -10 1134.59   30.60 
  -2   2 -10 1200.58   41.00 
  -1   2  10  399.66   27.60 
   1  -2  10  464.55   19.90 
  -1   2  10  420.66   23.10 
   1  -2  10  445.46   22.20 
  -1   2 -10  432.36   18.40 
   1  -2 -10  446.86   26.40 
   1  -2 -10  455.55   27.80 
   0   2  10 1141.99   38.80 
   0  -2  10 1180.38   34.90 
   0  -2  10 1089.99   35.80 
   0   2  10 1122.99   38.30 
   0  -2 -10 1144.49   42.90 
   0   2 -10 1060.09   32.90 
   0  -2 -10 1105.69   36.60 
   0   2 -10 1162.18   39.90 
   1   2  10  397.46   22.20 
  -1  -2  10  458.15   21.10 
   1   2  10  465.45   23.20 
  -1  -2  10  494.15   22.30 
  -1  -2  10  486.45   22.30 
   1   2 -10  431.76   20.80 
  -1  -2 -10  442.26   26.00 
  -1  -2 -10  445.26   22.00 
   1   2 -10  473.95   24.70 
   2   2  10 1126.89   36.80 
  -2  -2  10 1184.08   38.90 
  -2  -2  10 1154.68   37.90 
  -2  -2  10 1066.09   34.20 
   2   2  10 1117.79   38.60 
  -2  -2 -10 1053.49   35.30 
   2   2 -10 1133.79   39.80 
  -2  -2 -10 1159.08   43.70 
   2   2 -10 1088.49   37.40 
   3   2  10 1022.70   39.60 
  -3  -2  10 1142.69   39.50 
   3   2  10 1109.29   36.10 
  -3  -2  10 1100.29   34.30 
  -3  -2  10 1097.79   39.90 
  -3  -2 -10 1095.29   36.10 
   3   2 -10 1152.38   40.40 
   3   2 -10 1112.79   39.30 
  -3  -2 -10 1112.39   42.60 
  -4  -2  10  256.47   19.00 
  -4  -2  10  254.27   15.70 
  -4  -2  10  232.78   18.50 
   4   2  10  250.17   16.70 
  -4  -2 -10  204.08   18.40 
   4   2 -10  296.57   19.60 
   4   2 -10  249.38   18.80 
  -4  -2 -10  219.88   15.70 
   5   2  10  310.27   19.50 
  -5  -2  10  320.27   18.30 
  -5  -2  10  314.67   22.50 
  -5  -2 -10  297.17   18.20 
   5   2 -10  361.46   21.40 
  -5  -2 -10  361.26   24.70 
   6   2  10  108.59   17.10 
  -6  -2  10  139.09   16.00 
  -6  -2  10  112.89   12.10 
   6   2 -10  134.19   13.50 
  -6  -2 -10  126.69   16.00 
  -6  -2 -10  140.09   13.10 
  -7  -2  10  215.68   15.70 
  -7  -2  10  216.38   21.00 
   7   2  10  194.38   17.00 
   7   2 -10  199.18   16.00 
  -7  -2 -10  216.28   16.10 
  -7  -2 -10  186.98   20.20 
   8   2  10   41.20    9.80 
  -8  -2  10   58.19   13.90 
  -8  -2  10   31.80    7.90 
  -8  -2 -10   44.20    8.70 
   8   2 -10   59.39   10.40 
  -8  -2 -10   38.80   10.80 
   9   2  10  205.78   18.80 
  -9  -2  10  217.38   16.90 
  -9  -2  10  190.98   22.00 
   9   2 -10  184.88   27.50 
  10   2  10  150.18   17.30 
 -10  -2  10  163.88   21.30 
 -10  -2  10  198.88   16.50 
 -10  -2 -10  147.19   18.90 
  10   2 -10  186.58   16.50 
  11   2  10   43.30   11.60 
 -11  -2  10   40.50   10.20 
 -11  -2  10   26.30   12.40 
 -11  -2 -10   20.70   11.60 
  11   2 -10   40.70    9.30 
  12   2  10   29.80   11.20 
 -12  -2  10   51.09   18.00 
 -12  -2  10   54.99   10.70 
  12   2 -10   49.99   11.10 
 -12  -2 -10   47.00   13.00 
  13   2  10  130.59   21.00 
 -13  -2  10  102.59   21.30 
 -13  -2 -10   98.79   20.10 
  13   2 -10   92.49   14.60 
 -12   2  11   33.00   14.70 
  12  -2  11   34.90    9.60 
  12  -2 -11   35.70   12.70 
 -12   2 -11   60.59   11.20 
 -12   2 -11   34.70   13.40 
 -11   2  11   90.79   18.50 
 -11   2 -11   91.29   18.00 
  11  -2 -11  104.79   18.60 
 -11   2 -11  112.09   14.40 
  10  -2  11   53.89    9.70 
 -10   2  11   56.39   14.40 
  10  -2 -11   79.89   15.60 
 -10   2 -11   52.79   14.30 
 -10   2 -11   63.69    9.40 
  -9   2  11  129.09   21.80 
   9  -2  11  156.78   12.80 
  -9   2 -11  127.29   11.10 
  -9   2 -11  104.49   18.20 
   9  -2 -11  119.39   18.50 
  -8   2  11   32.10   11.70 
   8  -2  11   41.50    7.30 
   8  -2 -11   29.10   10.20 
  -8   2 -11   43.70   12.90 
  -8   2 -11   55.59    8.20 
   7  -2  11   69.69    8.20 
  -7   2  11   62.99   13.90 
   7  -2 -11   57.59   13.90 
  -7   2 -11   64.29    8.00 
  -7   2 -11   72.09   14.30 
  -6   2  11    0.20    6.10 
   6  -2  11    1.40    3.70 
  -6   2 -11   10.90    7.90 
  -6   2 -11   -1.20    3.50 
   6  -2 -11    8.40    7.80 
   5  -2  11  200.58   11.70 
  -5   2  11  175.08   18.80 
  -5   2 -11  196.98   11.50 
  -5   2 -11  159.88   17.30 
   5  -2 -11  209.18   20.60 
   4  -2  11  145.39   10.20 
  -4   2  11  151.38   15.90 
  -4   2  11  137.99   15.90 
  -4   2 -11  147.99   10.10 
   4  -2 -11  153.38   17.50 
  -4   2 -11  171.68   17.00 
   3  -2  11  205.58   12.50 
  -3   2  11  269.97   20.60 
  -3   2  11  199.48   17.10 
   3  -2 -11  218.28   20.30 
  -3   2 -11  226.98   19.00 
  -3   2 -11  208.98   12.20 
   2  -2  11   64.99    8.20 
   2  -2  11   73.39   12.00 
  -2   2  11   72.09   11.50 
  -2   2  11   48.10   10.60 
   2  -2 -11   72.19   13.20 
  -2   2 -11   70.19   12.50 
  -2   2 -11   69.69    7.90 
   2  -2 -11   56.69    9.80 
  -1   2  11   69.49   11.70 
   1  -2  11   87.29   10.00 
  -1   2  11   69.69   11.10 
   1  -2  11   79.39    9.90 
   1  -2 -11   65.29   10.80 
  -1   2 -11   60.59   11.90 
   1  -2 -11   75.79   13.90 
  -1   2 -11   55.49    7.40 
   0  -2  11  566.14   24.20 
   0   2  11  547.05   27.10 
   0  -2  11  528.55   25.20 
   0  -2  11  524.65   23.50 
   0   2  11  604.84   28.20 
   0   2 -11  590.64   29.10 
   0   2 -11  552.04   23.40 
   0  -2 -11  619.64   32.20 
   0  -2 -11  554.54   25.90 
  -1  -2  11   60.79   10.20 
  -1  -2  11   75.19   11.20 
   1   2  11   59.09   10.70 
  -1  -2  11   71.49    9.40 
   1   2 -11   97.19   10.40 
  -1  -2 -11   76.49   13.90 
  -2  -2  11   59.89    9.20 
   2   2  11   71.79    9.40 
  -2  -2  11   58.89   12.40 
  -2  -2  11   63.09   10.20 
   2   2 -11   82.79   13.30 
  -2  -2 -11   70.99   13.50 
  -2  -2 -11   57.89    9.80 
   2   2 -11   87.99   10.10 
  -3  -2  11  205.78   14.90 
  -3  -2  11  208.88   17.20 
  -3  -2  11  232.28   17.70 
   3   2  11  223.58   16.00 
   3   2 -11  207.68   17.60 
  -3  -2 -11  221.18   19.80 
  -3  -2 -11  206.88   15.30 
   3   2 -11  218.48   17.10 
  -4  -2  11  154.08   12.80 
  -4  -2  11  152.28   16.30 
   4   2  11  154.38   14.40 
   4   2 -11  151.78   15.40 
  -4  -2 -11  134.99   15.80 
  -4  -2 -11  147.99   17.70 
  -5  -2  11  174.48   14.50 
  -5  -2  11  160.68   17.00 
  -5  -2 -11  161.18   18.60 
  -5  -2 -11  193.18   15.20 
   5   2 -11  181.18   16.60 
   6   2  11   -0.40    5.30 
  -6  -2  11   -8.70    4.50 
  -6  -2  11   12.30    8.10 
  -6  -2 -11    0.20    7.20 
  -6  -2 -11    4.20    4.70 
   6   2 -11    5.40    5.80 
   7   2  11   41.50    9.80 
  -7  -2  11   70.09   14.40 
   7   2 -11   78.09   12.40 
  -7  -2 -11   66.49   11.00 
  -7  -2 -11   85.29   16.00 
   8   2  11   49.40   10.70 
  -8  -2  11   26.50    8.30 
  -8  -2  11   25.90   10.50 
  -8  -2 -11   31.10   10.80 
   8   2 -11   29.60    8.90 
  -9  -2  11  160.78   14.80 
   9   2  11  159.18   17.50 
  -9  -2  11  135.69   21.80 
  -9  -2 -11  143.09   21.80 
   9   2 -11  129.39   14.30 
 -10  -2  11   56.59   15.90 
 -10  -2  11   50.79    9.90 
  10   2  11   50.29   11.70 
 -10  -2 -11   70.29   15.20 
  10   2 -11   50.39   10.90 
 -11  -2  11   93.59   19.40 
  11   2  11  101.79   16.90 
 -11  -2 -11  102.59   19.70 
  11   2 -11  129.49   14.90 
  12   2  11   29.70   13.00 
 -12  -2  11   40.50   15.20 
 -12  -2  11   31.90    9.80 
  12   2 -11   39.50   10.70 
 -12  -2 -11   37.50   14.10 
  12  -2  12   23.90    8.50 
 -12   2  12    6.20   10.80 
 -12   2 -12    4.30    7.90 
  12  -2 -12   27.50   10.00 
 -11   2  12   48.40   16.90 
  11  -2  12   63.59   15.80 
 -11   2 -12   55.09   15.50 
  11  -2 -12   62.49   14.40 
  10  -2  12  142.09   13.00 
 -10   2  12  141.69   23.60 
  10  -2 -12  117.99   19.10 
 -10   2 -12  122.59   21.20 
   9  -2  12   85.69   10.10 
  -9   2  12   68.69   16.80 
  -9   2 -12   65.79   16.00 
   9  -2 -12   71.59   15.40 
  -9   2 -12   65.59    9.30 
   8  -2  12   41.10    7.30 
  -8   2  12   49.70   12.60 
  -8   2 -12   44.60    7.50 
   8  -2 -12   36.00   10.40 
  -8   2 -12   27.90   10.40 
  -7   2  12  102.79   18.70 
   7  -2  12   94.09    9.50 
  -7   2 -12   87.09    9.10 
   7  -2 -12  130.29   16.50 
  -7   2 -12   89.19   17.10 
  -6   2  12 1454.25   56.29 
   6  -2  12 1442.76   37.70 
   6  -2 -12 1408.06   56.39 
  -6   2 -12 1457.75   37.20 
  -6   2 -12 1421.26   54.09 
   5  -2  12   86.39    9.10 
  -5   2  12   96.99   16.40 
  -5   2 -12   79.89    8.50 
   5  -2 -12   97.09   16.90 
  -5   2 -12   73.19   14.90 
   4  -2  12  366.46   17.20 
  -4   2  12  369.76   25.80 
  -4   2 -12  400.76   27.10 
  -4   2 -12  357.56   16.40 
   4  -2 -12  372.46   27.80 
  -3   2  12  169.68   17.10 
   3  -2  12  190.98   13.00 
  -3   2 -12  205.98   12.60 
  -3   2 -12  210.28   19.10 
   3  -2 -12  185.78   19.40 
   2  -2  12   16.50    5.70 
  -2   2  12    7.10    6.30 
   2  -2 -12    9.70    6.80 
  -2   2 -12   20.00    5.00 
  -2   2 -12   25.50    8.40 
  -1   2  12    9.00    6.90 
   1  -2  12   13.60    5.50 
   1  -2 -12   13.80    6.10 
   1  -2 -12    6.50    7.70 
  -1   2 -12   18.90    5.70 
  -1   2 -12   12.50    6.70 
   0  -2  12 1500.05   44.50 
   0   2  12 1418.06   47.90 
   0  -2  12 1485.45   43.70 
   0  -2  12 1404.86   45.40 
   0  -2 -12 1461.65   54.19 
   0   2 -12 1475.95   51.19 
   0   2 -12 1382.96   42.00 
   0  -2 -12 1428.66   45.80 
  -1  -2  12   -4.40    4.90 
  -1  -2  12    8.20    5.10 
   1   2  12    8.40    6.50 
  -1  -2  12   15.80    7.40 
   1   2 -12    7.20    6.60 
  -1  -2 -12   15.70    5.80 
  -1  -2 -12    5.80    7.20 
  -2  -2  12   16.60    5.70 
  -2  -2  12    8.90    6.70 
  -2  -2  12   17.50    6.50 
   2   2  12   14.30    6.60 
   2   2 -12   10.40    5.20 
   2   2 -12   10.10    6.70 
  -2  -2 -12   -0.70    5.20 
  -2  -2 -12    1.10    6.50 
  -3  -2  12  227.28   19.00 
  -3  -2  12  198.08   15.30 
   3   2  12  212.08   16.90 
   3   2 -12  193.28   18.50 
  -3  -2 -12  194.88   15.40 
  -3  -2 -12  192.48   20.10 
  -4  -2  12  349.37   20.50 
   4   2  12  415.96   23.30 
  -4  -2  12  393.56   25.20 
  -4  -2 -12  349.87   21.30 
  -4  -2 -12  421.66   28.30 
   4   2 -12  407.66   26.30 
  -5  -2  12   78.39   12.10 
  -5  -2  12   91.89   15.70 
   5   2  12   97.39   14.30 
   5   2 -12   91.49   15.10 
  -5  -2 -12   78.69   16.10 
  -5  -2 -12   95.79   11.70 
   6   2  12 1437.86   48.10 
  -6  -2  12 1398.26   44.70 
  -6  -2  12 1386.96   54.09 
   6   2 -12 1555.94   52.49 
  -6  -2 -12 1420.16   56.19 
  -6  -2 -12 1433.26   46.60 
  -7  -2  12  108.89   21.50 
   7   2  12   83.59   13.60 
  -7  -2  12   81.89   12.50 
  -7  -2 -12  103.09   12.60 
   7   2 -12  101.69   15.60 
  -7  -2 -12   81.99   16.60 
  -8  -2  12   54.49   10.00 
  -8  -2  12   51.99   13.90 
   8   2  12   42.50   10.40 
  -8  -2 -12   31.60   11.30 
   8   2 -12   41.60    9.70 
   9   2  12   56.19   12.90 
  -9  -2  12   66.99   10.70 
  -9  -2  12   66.39   16.30 
  -9  -2 -12   82.59   17.50 
   9   2 -12   62.49   11.80 
  10   2  12  161.58   18.90 
 -10  -2  12  122.89   22.10 
 -10  -2 -12  148.89   23.40 
  10   2 -12  157.58   15.60 
  11   2  12   75.89   14.40 
 -11  -2  12   61.49   16.70 
  11   2 -12   59.89   11.80 
 -11  -2 -12   59.99   18.10 
 -12  -2  12    0.00    9.80 
  12   2  12  -24.10    9.20 
 -12  -2 -12   34.70   12.50 
  12   2 -12   18.30    8.40 
 -11   2  13  203.78   25.70 
  11  -2  13  162.48   14.70 
  11  -2 -13  172.58   21.50 
 -11   2 -13  169.28   20.00 
 -10   2  13   78.89   18.30 
  10  -2  13  107.29   11.00 
  10  -2 -13   99.99   20.20 
 -10   2 -13   96.49   19.70 
   9  -2  13   31.30    7.90 
  -9   2  13   20.50   11.20 
   9  -2 -13   33.30   12.90 
  -9   2 -13   13.50    5.90 
  -9   2 -13   29.90   12.40 
   8  -2  13   28.40    6.20 
  -8   2  13   25.50   11.40 
  -8   2 -13   35.90    6.70 
  -8   2 -13    5.20    8.50 
   8  -2 -13   25.70   10.30 
  -7   2  13   11.90    8.70 
   7  -2  13   10.70    4.80 
   7  -2 -13   -6.70    7.10 
  -7   2 -13    3.70    8.80 
  -7   2 -13   12.20    5.30 
   6  -2  13  270.67   15.20 
  -6   2 -13  272.97   29.90 
  -6   2 -13  256.87   14.70 
   6  -2 -13  338.87   28.10 
   5  -2  13   57.09    8.60 
  -5   2  13   71.39   15.50 
  -5   2 -13   55.29    8.00 
   5  -2 -13   77.69   15.80 
  -5   2 -13   66.09   14.60 
   4  -2  13   83.29    9.70 
  -4   2  13   91.89   16.80 
  -4   2 -13  105.99   16.90 
  -4   2 -13   99.29    9.70 
   4  -2 -13  109.69   18.20 
  -3   2  13   82.29   15.00 
   3  -2  13   75.89    9.00 
  -3   2 -13   94.39   16.00 
  -3   2 -13   83.29    9.00 
   3  -2 -13  124.09   20.10 
   2  -2  13  213.98   15.10 
  -2   2  13  245.88   20.80 
   2  -2 -13  241.48   22.40 
  -2   2 -13  241.18   21.80 
  -2   2 -13  230.18   14.80 
   1  -2  13  368.06   20.50 
  -1   2  13  347.37   23.90 
   1  -2 -13  331.57   26.60 
  -1   2 -13  338.47   18.80 
  -1   2 -13  308.27   23.60 
   0   2  13  713.23   33.90 
   0  -2  13  687.63   30.30 
   0   2 -13  751.62   36.60 
   0  -2 -13  708.63   38.30 
   1   2  13  374.06   23.70 
  -1  -2  13  316.57   21.20 
  -1  -2  13  359.26   21.60 
   1   2 -13  381.66   25.80 
   1   2 -13  318.37   20.10 
  -1  -2 -13  341.07   21.30 
  -1  -2 -13  325.77   26.30 
  -2  -2  13  230.88   17.60 
   2   2  13  227.68   18.50 
  -2  -2  13  239.28   19.20 
  -2  -2  13  243.68   22.00 
   2   2 -13  216.58   17.80 
  -2  -2 -13  237.88   22.30 
  -2  -2 -13  223.08   17.50 
   2   2 -13  221.08   20.60 
   3   2  13   76.79   12.70 
  -3  -2  13   93.89   13.00 
  -3  -2  13   70.29   12.80 
  -3  -2 -13   75.89   11.50 
  -3  -2 -13   88.79   17.00 
   3   2 -13   80.29   15.00 
  -4  -2  13  111.49   11.80 
   4   2  13   85.59   13.10 
  -4  -2  13   98.59   15.80 
  -4  -2 -13   96.99   12.00 
  -4  -2 -13   88.79   17.00 
   4   2 -13   87.79   15.50 
   5   2  13   81.99   13.00 
  -5  -2  13   88.19   11.20 
  -5  -2  13   61.49   14.60 
  -5  -2 -13   65.49   11.80 
   5   2 -13   72.29   14.10 
  -5  -2 -13   52.39   14.30 
  -6  -2  13  282.37   23.90 
   6   2  13  274.57   20.80 
  -6  -2  13  237.18   18.30 
  -6  -2 -13  242.68   19.40 
   6   2 -13  267.47   23.10 
  -7  -2  13   12.40    6.10 
   7   2  13   13.10    6.20 
  -7  -2  13   10.40    8.40 
  -7  -2 -13   -4.00    8.10 
   7   2 -13    1.50    6.60 
  -8  -2  13    9.60   10.30 
   8   2  13   29.40    8.90 
   8   2 -13   46.00   10.10 
  -8  -2 -13   38.60   11.40 
  -9  -2  13   23.00   12.00 
   9   2  13   40.90   11.10 
   9   2 -13   29.60    9.00 
  -9  -2 -13   17.80   11.50 
 -10  -2  13  118.19   22.10 
  10   2  13   80.19   14.70 
  10   2 -13   92.09   14.90 
 -10  -2 -13  105.59   20.90 
 -11  -2  13  207.28   27.40 
  11   2  13  192.68   20.80 
 -11  -2 -13  200.68   24.70 
  11   2 -13  182.98   18.40 
  12   2 -13    3.20   10.00 
 -11   2  14   36.10   14.30 
 -11   2 -14   27.10   12.90 
 -10   2  14   -3.10    9.30 
  10  -2  14   30.60    7.20 
  10  -2 -14    5.90   10.90 
 -10   2 -14   20.30   10.50 
   9  -2  14   23.40    6.80 
  -9   2  14   31.20   12.70 
   9  -2 -14   24.30   12.80 
  -9   2 -14    6.30    9.40 
   8  -2  14    5.90    4.50 
  -8   2  14   -6.80    6.70 
  -8   2 -14   -6.80    4.30 
  -8   2 -14    5.70    7.20 
   8  -2 -14   18.60   10.70 
   7  -2  14   76.59    9.80 
  -7   2  14   77.69   16.60 
  -7   2 -14   67.19   14.90 
   7  -2 -14   80.79   17.00 
  -7   2 -14   82.29    9.30 
  -6   2  14  256.77   25.10 
   6  -2  14  242.08   14.60 
  -6   2 -14  230.88   14.10 
   6  -2 -14  218.48   25.10 
  -6   2 -14  235.78   24.50 
  -5   2  14  606.14   38.20 
   5  -2  14  619.34   24.40 
   5  -2 -14  636.84   39.00 
  -5   2 -14  630.74   23.80 
  -5   2 -14  600.94   43.90 
   4  -2  14   65.39    9.50 
  -4   2  14   44.70   12.30 
  -4   2 -14   70.49   15.50 
  -4   2 -14   37.50    7.30 
   4  -2 -14   50.99   13.70 
   3  -2  14  330.47   18.80 
  -3   2  14  374.46   26.90 
  -3   2 -14  366.56   18.70 
  -3   2 -14  350.16   27.50 
   3  -2 -14  331.97   27.50 
   2  -2  14   34.50    8.10 
  -2   2  14   44.30   11.30 
  -2   2 -14   38.30    7.50 
   2  -2 -14   40.70   13.30 
  -2   2 -14   25.30   10.80 
   1  -2  14   92.19   12.10 
  -1   2  14   90.39   14.90 
  -1   2 -14   83.79   15.90 
   1  -2 -14   74.89   15.70 
   0   2  14  190.48   18.50 
   0  -2  14  226.58   16.90 
   0  -2  14  212.48   17.40 
   0   2 -14  210.38   16.10 
   0  -2 -14  220.58   22.90 
   0   2 -14  256.07   22.40 
  -1  -2  14   88.39   13.10 
   1   2  14   77.69   13.50 
  -1  -2  14   74.69   12.80 
  -1  -2 -14   80.79   16.30 
   1   2 -14   94.39   17.90 
   1   2 -14   68.09   11.30 
   2   2  14   32.90    9.10 
  -2  -2  14   30.50    9.10 
  -2  -2 -14   16.00    9.30 
   2   2 -14   30.20    9.90 
  -3  -2  14  345.37   24.20 
   3   2  14  314.67   22.00 
   3   2 -14  321.47   25.10 
  -3  -2 -14  290.37   26.20 
   4   2  14   53.89   11.10 
  -4  -2  14   38.10   10.60 
   4   2 -14   48.10   12.50 
  -4  -2 -14   55.29   14.10 
  -5  -2  14  623.34   35.40 
   5   2  14  615.34   30.60 
  -5  -2 -14  546.75   37.50 
   5   2 -14  613.34   35.30 
  -6  -2  14  257.47   24.50 
   6   2  14  220.58   19.20 
   6   2 -14  242.48   22.50 
  -6  -2 -14  239.48   25.30 
  -7  -2  14   66.99   16.20 
   7   2  14   65.49   12.80 
  -7  -2 -14   91.59   18.10 
   7   2 -14   70.29   14.00 
  -8  -2  14    2.20    7.50 
  -8  -2 -14   -7.40    8.00 
   8   2 -14    7.60    6.60 
   9   2  14   31.90   10.10 
  -9  -2  14   21.90   11.20 
   9   2 -14   32.30    9.20 
  -9  -2 -14   42.30   13.20 
 -10  -2  14    8.20    8.60 
 -10  -2 -14   42.10   13.70 
  10   2 -14   24.20    9.70 
  11   2  14   38.10   13.50 
 -11  -2  14   34.40   13.00 
 -11  -2 -14   47.50   14.80 
  11   2 -14   18.60   10.60 
 -10   2  15   71.69   19.10 
  10  -2 -15   87.79   19.50 
 -10   2 -15   61.89   17.20 
  -9   2  15   10.80   10.10 
   9  -2  15   16.70    5.90 
  -9   2 -15    3.80   10.20 
   9  -2 -15   22.70   11.20 
   8  -2  15   13.10    5.00 
  -8   2  15    6.10   11.10 
   8  -2 -15   -8.90    8.10 
  -8   2 -15   -8.20    6.40 
   7  -2  15  117.39   11.30 
  -7   2  15   89.89   18.30 
  -7   2 -15   94.39    9.50 
   7  -2 -15  100.59   19.00 
  -7   2 -15   95.99   19.50 
   6  -2  15  117.19   10.80 
  -6   2  15  112.19   19.90 
   6  -2 -15  112.59   19.90 
  -6   2 -15  101.49    9.80 
  -6   2 -15  112.49   20.70 
  -5   2  15  151.78   23.10 
   5  -2  15  165.98   13.70 
  -5   2 -15  189.58   22.40 
   5  -2 -15  239.18   25.20 
  -5   2 -15  174.68   13.00 
  -4   2  15  354.76   29.00 
   4  -2  15  332.07   19.10 
  -4   2 -15  347.57   28.90 
  -4   2 -15  341.87   18.30 
   4  -2 -15  342.67   29.30 
   3  -2  15   26.70    7.50 
  -3   2  15   21.70    9.80 
   3  -2 -15    3.50    7.80 
  -3   2 -15   17.40    6.50 
  -3   2 -15   44.00   14.20 
   2  -2  15  164.58   18.10 
  -2   2  15  156.38   19.50 
  -2   2 -15  168.08   20.10 
   2  -2 -15  172.78   21.60 
   1  -2  15  129.99   14.20 
  -1   2  15  161.08   17.70 
   1  -2  15  155.78   14.10 
   1  -2 -15  134.89   22.10 
  -1   2 -15  147.19   18.50 
  -1   2 -15  122.49   13.00 
   0  -2  15    6.90    6.30 
   0   2  15    1.30    6.20 
   0  -2  15    3.10    6.00 
   0   2 -15    8.10    5.50 
   0   2 -15   -8.20    5.60 
   0  -2 -15   -4.90    6.20 
   1   2  15  156.18   17.20 
  -1  -2  15  162.58   17.10 
   1   2 -15  125.09   19.60 
  -1  -2 -15  121.99   20.70 
   2   2  15  171.08   17.70 
  -2  -2  15  197.08   18.10 
   2   2 -15  152.68   19.00 
  -2  -2 -15  216.68   24.00 
  -3  -2  15   25.70   10.10 
   3   2  15    3.20    6.30 
   3   2 -15    8.00    8.00 
   4   2  15  321.27   22.80 
  -4  -2  15  372.16   27.50 
   4   2 -15  337.77   28.10 
  -4  -2 -15  355.46   30.20 
   5   2  15  191.68   18.10 
  -5  -2  15  235.18   26.90 
   5   2 -15  164.48   20.70 
  -5  -2 -15  202.58   25.40 
   6   2  15  123.19   15.90 
  -6  -2  15  101.59   18.70 
  -6  -2 -15   86.79   18.60 
   6   2 -15  107.79   18.80 
  -7  -2  15  148.49   19.50 
   7   2  15   86.79   14.90 
   7   2 -15   84.69   16.30 
  -7  -2 -15   80.19   18.30 
  -8  -2  15    0.20    8.00 
   8   2  15   14.20    8.40 
  -8  -2 -15   22.10   10.70 
   8   2 -15    6.20    6.60 
  -9  -2  15    0.00    9.30 
   9   2  15   34.50   10.10 
   9   2 -15   -6.20    8.50 
  -9  -2 -15   19.50   11.40 
 -10  -2  15   46.80   15.00 
  10   2  15   47.60   12.90 
 -10  -2 -15   28.40   14.50 
  10   2 -15   28.90   12.00 
 -10   2  16   43.80   14.90 
 -10   2 -16   75.29   19.90 
  10  -2 -16   30.20   16.40 
  -9   2  16  -13.10    8.00 
   9  -2  16    6.40    6.10 
   9  -2 -16   -2.50   10.50 
  -8   2  16   71.49   16.80 
   8  -2  16   79.39   10.20 
  -8   2 -16   73.19   17.70 
   8  -2 -16  103.29   20.50 
   7  -2  16   41.50    7.90 
  -7   2  16   27.80   11.40 
  -7   2 -16   10.50    9.40 
   7  -2 -16   32.20   11.40 
  -6   2  16   28.20   12.00 
   6  -2  16   26.40    6.60 
  -6   2 -16   24.00    6.40 
  -6   2 -16   36.70   13.60 
   6  -2 -16   24.50   10.60 
   5  -2  16   50.39    8.90 
  -5   2  16   95.79   18.70 
  -5   2 -16   68.59    9.50 
  -5   2 -16   65.49   16.10 
   4  -2  16  508.05   24.30 
  -4   2  16  496.95   34.70 
  -4   2 -16  537.55   36.50 
  -4   2 -16  524.05   23.70 
   4  -2 -16  576.94   40.70 
  -3   2  16   41.20   15.90 
  -3   2 -16   76.89   16.30 
   3  -2 -16   73.29   18.50 
  -3   2 -16   64.99   10.40 
  -2   2  16   48.30   12.10 
   2  -2  16   52.39   10.90 
   2  -2 -16   26.10   12.50 
  -2   2 -16   46.00    9.10 
   1  -2  16  107.59   12.80 
   1  -2  16  109.49   14.00 
  -1   2  16   82.29   15.70 
  -1   2 -16   55.29   16.40 
   1  -2 -16   79.79   18.30 
  -1   2 -16   60.69   11.00 
   0  -2  16  135.29   15.50 
   0   2  16  135.89   20.00 
   0   2 -16  141.19   21.90 
   1   2  16   92.69   16.10 
  -1  -2  16   98.89   16.30 
  -1  -2 -16   85.59   18.10 
   1   2 -16   96.09   19.80 
   2   2  16   45.90   11.30 
  -2  -2  16   20.70    9.70 
   2   2 -16   42.30   12.90 
  -2  -2 -16   68.99   17.10 
  -3  -2  16   38.00   11.60 
   3   2  16   70.29   13.40 
   3   2 -16   69.59   15.70 
  -3  -2 -16   44.70   13.40 
   4   2  16  489.75   29.70 
  -4  -2  16  507.45   33.00 
   4   2 -16  521.95   36.20 
  -4  -2 -16  504.55   37.70 
  -5  -2  16   67.19   15.00 
   5   2  16   56.59   12.60 
   5   2 -16   76.79   16.20 
  -5  -2 -16   49.50   16.60 
   6   2  16   42.10   10.40 
  -6  -2  16   36.80   11.60 
   6   2 -16   36.70   12.30 
  -6  -2 -16   21.40   11.50 
  -7  -2  16   52.39   13.80 
   7   2  16   20.20    9.90 
  -7  -2 -16   21.70   10.90 
   7   2 -16   10.80   10.20 
  -8  -2  16   71.39   17.20 
   8   2  16   75.19   13.80 
  -8  -2 -16   95.59   20.50 
   8   2 -16   80.29   17.10 
   9   2  16   20.10   10.50 
   9   2 -16   18.40   10.50 
 -10  -2  16   87.29   19.70 
  10   2  16   57.29   14.30 
 -10  -2 -16   45.50   16.20 
  10   2 -16   88.39   15.80 
  -9   2  17    2.00    8.60 
  -9   2 -17   14.10   10.30 
   9  -2 -17  -10.70   10.60 
   8  -2  17    7.80    6.00 
   8  -2 -17    0.30    9.80 
  -7   2  17   77.89   18.30 
   7  -2  17  128.39   12.10 
  -7   2 -17   97.39   21.10 
   7  -2 -17  104.29   20.50 
  -6   2  17   43.50   13.50 
   6  -2  17   39.20    8.20 
  -6   2 -17   35.20   12.80 
   6  -2 -17   62.19   16.00 
   5  -2  17  163.58   14.60 
  -5   2  17  173.38   22.70 
  -5   2 -17  150.38   24.40 
  -5   2 -17  181.18   14.40 
   5  -2 -17  210.18   24.40 
   4  -2  17    4.50    9.40 
  -4   2  17    8.00    9.10 
   4  -2 -17    3.20    9.50 
  -4   2 -17   19.40    7.10 
  -4   2 -17    4.90    9.50 
   3  -2  17   46.30    9.60 
  -3   2  17   32.60   11.70 
  -3   2 -17   63.19   10.00 
  -3   2 -17   44.30   14.20 
   3  -2 -17   39.40   12.90 
   2  -2  17   40.30   10.40 
   2  -2  17   60.59   16.20 
  -2   2 -17   45.50   14.00 
  -2   2 -17   25.30    8.20 
   2  -2 -17   20.30   12.40 
   1  -2  17  422.76   26.60 
  -1   2  17  397.66   29.20 
   1  -2 -17  442.16   35.60 
  -1   2 -17  405.26   32.10 
   0   2  17   12.90    8.20 
   0  -2  17   -1.20    7.00 
   0  -2 -17    4.90    9.60 
   1   2  17  390.76   27.90 
  -1  -2  17  415.46   28.30 
   1   2 -17  389.26   31.80 
  -1  -2 -17  448.16   35.90 
  -2  -2  17   13.40    8.90 
   2   2  17   35.40   11.20 
  -2  -2 -17   25.50   13.40 
   2   2 -17   55.29   13.60 
   3   2  17   46.80   12.00 
  -3  -2  17   80.29   15.90 
  -3  -2 -17   47.60   14.80 
   3   2 -17   48.50   14.20 
   4   2  17   11.90    8.20 
  -4  -2  17    1.80    8.60 
  -4  -2 -17   22.80   12.70 
   4   2 -17   13.10   11.30 
  -5  -2  17  177.48   22.10 
   5   2  17  163.18   18.00 
   5   2 -17  185.38   22.90 
  -5  -2 -17  206.78   25.50 
  -6  -2  17   40.50   12.60 
   6   2  17   41.10   12.00 
   6   2 -17   60.39   14.20 
  -6  -2 -17   41.80   14.60 
  -7  -2  17  100.89   21.50 
   7   2  17  120.29   17.60 
  -7  -2 -17  121.59   23.50 
   7   2 -17  115.09   20.30 
  -8  -2  17   12.60   11.00 
   8   2  17   17.20    9.40 
   8   2 -17  -18.50    8.50 
  -8  -2 -17    5.80   12.00 
   9   2  17   -2.60    8.00 
  -9  -2  17    3.50   10.90 
   9   2 -17   -3.40   10.10 
  -9  -2 -17  -11.20   10.20 
  -8   2  18   18.50   12.70 
  -8   2 -18   16.90   12.10 
   8  -2 -18   37.20   14.50 
   7  -2  18   37.30    7.90 
  -7   2 -18   57.59   15.70 
   7  -2 -18   25.40   13.20 
   6  -2  18   15.10    7.80 
  -6   2  18    3.40    9.70 
  -6   2 -18   23.40   13.30 
   6  -2 -18   16.40   12.30 
  -5   2  18  288.47   28.30 
  -5   2 -18  183.58   28.40 
   5  -2 -18  266.17   28.90 
   4  -2  18   59.99   11.60 
  -4   2  18   32.20   13.30 
  -4   2 -18   55.19    9.80 
  -4   2 -18   47.40   14.80 
   4  -2 -18   38.30   14.20 
  -3   2  18   32.40   13.10 
   3  -2  18   39.20   11.00 
   3  -2 -18   51.59   14.30 
  -3   2 -18   81.29   19.40 
   2  -2  18    1.70    6.50 
  -2   2  18    7.60    8.00 
  -2   2 -18   14.70   10.10 
   2  -2 -18    2.60    8.70 
   1  -2  18  211.28   19.70 
  -1   2  18  229.18   23.50 
  -1   2 -18  185.68   27.30 
   1  -2 -18  202.38   26.40 
   0   2  18  174.98   20.60 
   0  -2  18  183.38   19.30 
   0  -2 -18  171.18   27.40 
   0   2 -18  188.98   24.40 
  -1  -2  18  196.18   20.80 
   1   2  18  235.58   22.90 
  -1  -2 -18  225.18   27.60 
   1   2 -18  218.78   25.70 
  -2  -2  18   22.30   10.60 
  -2  -2 -18    4.40    8.80 
   2   2 -18   42.10   13.10 
  -3  -2  18   61.19   14.40 
   3   2  18   35.80   11.20 
   3   2 -18   59.09   16.50 
  -3  -2 -18   64.49   17.30 
   4   2  18   26.70   10.90 
  -4  -2  18   70.69   15.30 
  -4  -2 -18   61.39   17.60 
  -5  -2  18  221.68   24.80 
   5   2  18  200.88   20.40 
  -5  -2 -18  161.48   25.80 
   6   2  18   34.80   10.60 
  -6  -2  18   26.30   13.20 
  -6  -2 -18   23.40   13.10 
  -7  -2  18   41.90   15.10 
   7   2  18   49.00   13.20 
  -7  -2 -18   30.50   15.50 
   8   2  18   17.90   10.50 
  -8  -2  18   24.90   11.90 
   8   2 -18   16.20   12.10 
  -8  -2 -18   14.80   13.00 
  -7   2  19   52.49   15.70 
   7  -2 -19   21.10   12.90 
  -7   2 -19    6.90   11.50 
   6  -2 -19   38.10   14.00 
  -6   2 -19   26.80   14.00 
  -5   2  19   41.70   16.10 
   5  -2  19   36.80    8.90 
   5  -2 -19   81.49   20.00 
  -5   2 -19   54.19   16.00 
  -4   2  19   51.99   15.20 
   4  -2  19   52.19   11.50 
  -4   2 -19   34.80   13.70 
   4  -2 -19   25.90   13.60 
   3  -2  19   47.00   11.20 
  -3   2  19   61.19   16.00 
  -3   2 -19   34.80   15.40 
   3  -2 -19   44.10   15.70 
  -2   2  19  134.59   20.90 
   2  -2  19  109.69   16.00 
  -2   2 -19   85.59   20.50 
   2  -2 -19  103.19   21.90 
   1  -2  19   -1.30    7.30 
  -1   2  19  -18.50    7.10 
  -1   2 -19   -2.50    7.40 
   1  -2 -19    6.30    9.40 
   0   2  19  149.99   22.30 
   0  -2  19  139.49   17.80 
   0  -2 -19  156.48   26.30 
   0   2 -19   95.09   19.40 
  -1  -2  19   11.70   10.00 
   1   2  19    1.60    8.20 
  -1  -2 -19   38.10   15.70 
   1   2 -19    1.20    8.70 
   2   2  19   95.79   20.30 
  -2  -2  19   84.79   17.80 
   2   2 -19   66.69   18.60 
  -2  -2 -19  115.49   23.20 
   3   2  19   45.10   12.40 
  -3  -2  19   65.49   16.40 
   3   2 -19   18.80   13.70 
  -3  -2 -19   75.09   18.50 
  -4  -2  19   54.39   15.20 
   4   2  19   54.19   13.80 
   4   2 -19   45.00   14.90 
  -4  -2 -19   62.59   18.40 
  -5  -2  19   50.39   14.50 
   5   2  19   67.49   13.90 
   5   2 -19   34.90   14.70 
   6   2  19   36.50   11.70 
  -6  -2  19   11.90   11.00 
  -6  -2 -19   20.50   13.80 
   6   2 -19   10.70   11.90 
   7   2  19   30.10   13.00 
  -7  -2  19    9.40   11.40 
   7   2 -19   19.50   12.70 
  -7  -2 -19   25.40   15.20 
  -6   2  20   -1.60   10.50 
   6  -2 -20   13.80   11.50 
  -6   2 -20   -1.40    9.20 
  -5   2  20  -17.60   16.70 
   5  -2  20   20.50    8.50 
   5  -2 -20   -0.10   12.80 
  -5   2 -20   13.00   11.80 
   4  -2  20   17.00    9.30 
  -4   2  20   12.20   11.90 
   4  -2 -20   35.40   17.80 
   3  -2  20   50.09   12.10 
  -3   2  20   57.49   15.70 
  -3   2 -20   55.89   15.60 
   3  -2 -20   70.89   18.70 
   2  -2  20   -0.40    7.30 
  -2   2  20    5.50    8.90 
   2  -2 -20  -10.20   12.40 
  -2   2 -20    6.30   13.10 
  -1   2  20   25.60   12.40 
   1  -2  20   34.50    9.70 
   1  -2 -20   36.00   16.10 
  -1   2 -20   62.19   16.60 
   0   2  20   53.69   14.70 
   0  -2  20   39.00   11.10 
   0   2 -20   27.90   14.80 
   0  -2 -20   47.50   17.00 
  -1  -2  20   38.40   12.40 
   1   2  20   23.50   11.80 
   1   2 -20   42.00   16.30 
  -1  -2 -20   38.50   16.50 
   2   2  20   14.20   10.90 
  -2  -2  20   12.70    9.80 
   2   2 -20  -16.00    8.40 
  -2  -2 -20  -10.40   10.30 
  -3  -2  20   62.39   15.90 
   3   2  20   61.49   14.70 
   3   2 -20   19.20   16.20 
  -4  -2  20   23.00   12.00 
   4   2  20   31.90   11.70 
  -4  -2 -20   12.60   12.60 
   4   2 -20    4.00   14.60 
  -5  -2  20   -6.30    8.10 
   5   2  20   11.20   10.00 
   5   2 -20    6.50   13.70 
  -5  -2 -20    8.20   10.80 
   6   2  20    5.70   10.80 
   6   2 -20    7.30    9.40 
  -6  -2 -20  -10.90    9.60 
  -4   2  21   38.70   15.80 
   4  -2  21   31.20   10.40 
   4  -2 -21   11.70   15.60 
  -4   2 -21   28.00   16.00 
  -3   2  21   15.30   10.00 
   3  -2  21   16.30    9.00 
   3  -2 -21    0.40   11.70 
  -3   2 -21    3.80   10.30 
   2  -2  21   -3.00    8.70 
  -2   2  21   24.80   11.80 
   2  -2 -21   -0.70    9.10 
  -1   2  21   36.00   13.90 
   1  -2  21   64.29   13.20 
  -1   2 -21   66.19   18.80 
   1  -2 -21   65.59   21.00 
   0   2  21    5.00    8.80 
   0  -2  21   16.00    9.10 
   0   2 -21  -23.30   10.30 
   1   2  21   62.09   16.10 
  -1  -2  21   39.40   12.60 
   1   2 -21   15.30   13.00 
  -1  -2 -21   84.29   20.20 
   2   2  21   11.30    9.40 
  -2  -2  21   22.40   11.60 
   2   2 -21   29.40   14.90 
  -2  -2 -21    9.00   11.30 
   3   2  21    0.90    8.80 
  -3  -2  21   19.60   10.70 
   3   2 -21   -0.80   12.00 
  -3  -2 -21   11.10   11.90 
  -4  -2  21   41.80   14.60 
   4   2  21   17.90   12.50 
  -4  -2 -21   14.00   14.40 
   4   2 -21   40.90   14.80 
 -14   3   0   27.20   11.60 
 -14   3   0    6.60    9.30 
 -13   3   0  100.69   16.80 
 -13   3   0   84.29   16.70 
 -12   3   0   71.99   15.30 
 -11   3   0  129.29   19.60 
 -11   3   0  117.29   17.50 
 -10   3   0    7.80    7.40 
 -10   3   0   -8.90    3.90 
  10  -3   0    2.80    5.80 
  -9   3   0  362.46   22.70 
   9  -3   0  357.46   24.00 
  -9   3   0  345.77   21.90 
  -9   3   0  339.27   24.50 
   8  -3   0  439.66   25.50 
  -8   3   0  474.65   27.30 
  -8   3   0  491.25   26.80 
  -7   3   0  672.03   30.20 
  -7   3   0  729.23   28.10 
   7  -3   0  723.53   31.10 
  -7   3   0  692.83   28.10 
  -7   3   0  712.73   31.60 
  -6   3   0  268.87   15.50 
  -6   3   0  267.27   17.40 
  -6   3   0  280.27   18.40 
  -6   3   0  290.27   16.50 
   6  -3   0  294.37   18.30 
  -5   3   0  249.08   15.70 
   5  -3   0  241.98   15.60 
  -5   3   0  255.67   13.50 
  -5   3   0  235.28   13.50 
   4  -3   0 6703.93  113.89 
   4  -3   0 6662.63  120.09 
  -4   3   0 6833.42  114.79 
  -4   3   0 6538.25  119.99 
  -4   3   0 6822.32  113.19 
   3  -3   0 1627.24   39.90 
  -3   3   0 1592.34   39.80 
   3  -3   0 1663.33   35.00 
  -3   3   0 1709.13   35.00 
   2  -3   0   52.29    4.30 
  -2   3   0   54.29    4.40 
   2  -3   0   62.29    5.90 
  -2   3   0   62.79    5.90 
   1  -3   0  491.25   15.40 
   1  -3   0  499.25   13.50 
  -1   3   0  450.75   15.10 
  -1   3   0  474.15   15.30 
   0  -3   0    1.50    1.20 
   0  -3   0    0.40    1.10 
   0   3   0   -0.10    0.90 
   1   3   0  505.85   15.20 
   1   3   0  529.45   13.00 
  -1  -3   0  508.55   12.80 
  -1  -3   0  496.15   14.90 
  -2  -3   0   59.89    3.70 
   2   3   0   61.29    3.50 
  -2  -3   0   68.59    5.90 
   2   3   0   53.09    5.60 
   3   3   0 1588.54   30.10 
   3   3   0 1672.13   40.40 
  -3  -3   0 1611.14   38.50 
  -3  -3   0 1599.74   29.90 
   4   3   0 6508.55  107.19 
  -4  -3   0 6755.62  107.89 
  -4  -3   0 6717.63  119.19 
   4   3   0 6801.52  120.89 
  -4  -3   0 6614.84  106.49 
   5   3   0  232.78   12.30 
   5   3   0  267.57   16.60 
  -5  -3   0  223.98   12.70 
  -5  -3   0  233.58   10.60 
  -5  -3   0  226.88   15.00 
  -6  -3   0  263.37   17.50 
  -6  -3   0  296.97   13.40 
  -6  -3   0  263.77   13.30 
   6   3   0  264.07   18.30 
  -7  -3   0  688.33   23.50 
  -7  -3   0  719.43   24.80 
   7   3   0  693.53   31.80 
  -7  -3   0  660.73   29.60 
   8   3   0  482.25   27.80 
  -8  -3   0  437.96   20.60 
  -8  -3   0  484.15   20.80 
   9   3   0  336.57   25.40 
  -9  -3   0  350.36   19.70 
  -9  -3   0  336.47   18.80 
 -10  -3   0    4.10    4.80 
 -10  -3   0   13.40    7.20 
  10   3   0    4.00    7.40 
 -11  -3   0  110.89   15.10 
 -11  -3   0  132.29   14.50 
  11   3   0  107.19   18.70 
 -11  -3   0  111.99   19.50 
  12   3   0   91.09   17.50 
 -12  -3   0   92.79   17.50 
 -12  -3   0   88.39   13.70 
 -13  -3   0   96.19   19.50 
  13   3   0   79.09   17.30 
 -13  -3   0  114.99   13.90 
  14   3   0   30.30   12.60 
 -14  -3   0   13.20    9.20 
 -14  -3   0   20.70   11.70 
 -14   3   1    0.80    6.80 
 -14   3   1  -13.00    7.80 
 -14   3  -1   -2.10   10.90 
 -14   3  -1   -4.80    7.20 
 -13   3   1  -11.50    6.80 
 -13   3   1   20.00    9.60 
 -13   3  -1    3.40    9.10 
 -12   3   1   18.40   11.40 
 -12   3   1    7.00    6.30 
 -12   3  -1   12.00    9.00 
 -12   3  -1   18.70    9.00 
 -11   3   1  123.89   16.30 
 -11   3   1   97.29   16.60 
 -11   3  -1   94.79   15.20 
  11  -3  -1   94.39   15.50 
 -11   3  -1   92.49   16.60 
 -10   3   1  220.38   19.50 
 -10   3   1  197.98   20.20 
  10  -3  -1  218.88   21.00 
 -10   3  -1  231.98   21.80 
 -10   3  -1  193.18   17.40 
   9  -3   1   50.49   12.10 
  -9   3   1   60.19   12.30 
  -9   3   1   53.59   11.10 
   9  -3  -1   56.79   12.20 
  -9   3  -1   63.29   11.60 
  -9   3  -1   76.19   12.50 
  -9   3  -1   75.09   14.00 
  -8   3   1  107.49   12.10 
  -8   3   1   88.39   13.40 
   8  -3   1  120.09   13.80 
  -8   3   1   87.69   13.80 
  -8   3   1  125.49   13.40 
  -8   3  -1  112.09   13.90 
  -8   3  -1  104.39   17.60 
   8  -3  -1   99.79   12.90 
  -8   3  -1  104.09   11.80 
  -8   3  -1  105.09   11.50 
   7  -3   1  960.80   36.60 
  -7   3   1  928.11   34.40 
  -7   3   1  986.70   37.50 
  -7   3   1  947.21   36.30 
  -7   3   1  927.51   33.60 
  -7   3  -1  904.91   35.80 
   7  -3  -1  944.81   36.10 
  -7   3  -1  956.20   32.70 
  -7   3  -1  969.90   37.20 
  -7   3  -1  962.70   32.10 
   6  -3   1 3812.42   82.69 
  -6   3   1 3757.02   77.89 
  -6   3   1 3761.62   79.59 
  -6   3   1 3655.23   81.79 
  -6   3  -1 3688.23   75.39 
   6  -3  -1 3658.43   81.29 
  -6   3  -1 3651.93   81.99 
  -6   3  -1 3731.03   83.09 
  -6   3  -1 3768.92   74.49 
   5  -3   1  940.71   32.30 
  -5   3   1  951.00   29.30 
  -5   3   1  960.20   30.50 
  -5   3   1  962.60   32.60 
   5  -3  -1  931.81   32.00 
   5  -3  -1  926.91   29.70 
  -5   3  -1  944.01   26.90 
  -5   3  -1  981.30   27.90 
  -5   3  -1  919.31   32.00 
  -5   3  -1 1014.90   33.70 
  -4   3   1  801.32   24.50 
  -4   3   1  771.32   24.90 
   4  -3   1  796.72   27.40 
  -4   3   1  754.02   26.90 
   4  -3  -1  843.62   28.20 
  -4   3  -1  844.32   28.10 
  -4   3  -1  845.32   23.20 
  -4   3  -1  902.01   29.30 
   4  -3  -1  830.52   25.30 
  -4   3  -1  797.22   22.00 
  -3   3   1 4878.71   90.89 
   3  -3   1 4882.61   90.29 
  -3   3   1 4928.81   85.89 
   3  -3   1 4925.21   81.49 
  -3   3  -1 4865.81   90.19 
  -3   3  -1 4991.60   81.09 
   3  -3  -1 4870.91   86.09 
   3  -3  -1 4927.71   90.69 
  -3   3  -1 4946.51   81.99 
  -3   3  -1 5007.60   91.39 
   2  -3   1   35.30    3.20 
   2  -3   1   38.80    4.80 
  -2   3   1   45.30    5.40 
  -2   3   1   58.39    5.10 
   2  -3  -1   26.70    4.80 
  -2   3  -1   43.20    5.10 
  -2   3  -1   42.90    3.40 
   2  -3  -1   34.00    4.30 
   1  -3   1 1182.98   27.20 
  -1   3   1 1200.98   26.50 
   1  -3   1 1190.38   22.90 
  -1   3   1 1223.08   29.20 
  -1   3  -1 1161.28   27.00 
  -1   3  -1 1211.78   22.50 
   1  -3  -1 1194.08   28.70 
   1  -3  -1 1178.78   26.50 
   0   3   1 7505.85  120.89 
  -1  -3   1 1173.28   21.30 
   1   3   1 1186.68   26.90 
   1   3   1 1199.88   25.70 
  -1  -3   1 1161.88   26.20 
   1   3  -1 1205.48   21.80 
  -1  -3  -1 1229.68   27.40 
   1   3  -1 1177.08   26.70 
   2   3   1   38.10    4.70 
   2   3   1   31.90    3.50 
  -2  -3   1   28.50    4.70 
  -2  -3  -1   40.70    4.70 
   2   3  -1   38.50    4.80 
  -3  -3   1 4905.81   75.19 
   3   3   1 4910.91   80.69 
  -3  -3   1 4834.62   74.59 
   3   3   1 4903.91   89.09 
  -3  -3   1 4748.62   88.69 
  -3  -3  -1 4855.41   80.59 
  -3  -3  -1 4843.82   87.79 
   3   3  -1 4921.51   90.39 
  -4  -3   1  834.42   27.90 
   4   3   1  857.71   28.20 
  -4  -3   1  847.42   19.10 
  -4  -3   1  834.42   18.60 
   4   3   1  875.11   22.60 
   4   3  -1  791.92   28.00 
  -4  -3  -1  795.52   21.10 
  -4  -3  -1  780.12   26.10 
  -5  -3   1 1008.50   24.20 
   5   3   1 1018.90   33.70 
  -5  -3   1  966.90   23.30 
   5   3   1  988.10   26.80 
  -5  -3   1  932.21   32.30 
  -5  -3  -1  954.70   25.60 
   5   3  -1  957.80   33.70 
  -5  -3  -1  940.01   26.40 
  -5  -3  -1  918.71   31.20 
  -6  -3   1 3676.43   68.29 
  -6  -3   1 3676.63   84.09 
   6   3   1 3671.33   82.79 
  -6  -3   1 3691.93   69.29 
   6   3   1 3640.84   72.19 
  -6  -3  -1 3863.71   71.79 
  -6  -3  -1 3638.84   80.09 
  -6  -3  -1 3793.82   73.29 
   6   3  -1 3878.11   85.89 
  -7  -3   1  945.91   28.50 
  -7  -3   1  950.40   27.60 
   7   3   1  926.71   36.90 
  -7  -3   1  950.50   37.10 
  -7  -3  -1  946.31   35.30 
   7   3  -1  939.81   37.80 
  -7  -3  -1  901.71   28.80 
  -7  -3  -1  924.21   30.10 
  -8  -3   1   91.59    9.60 
   8   3   1  108.99   14.20 
  -8  -3   1  102.79   10.10 
  -8  -3  -1  114.39   10.70 
  -8  -3  -1   98.19   10.40 
   8   3  -1  105.89   13.90 
  -9  -3   1   60.39    9.50 
   9   3   1   53.89   12.90 
  -9  -3   1   74.79   10.30 
   9   3  -1   68.19   13.50 
  -9  -3  -1   63.49   10.30 
  -9  -3  -1   61.69   10.30 
 -10  -3   1  186.58   15.10 
 -10  -3   1  232.18   22.30 
 -10  -3   1  209.28   16.00 
  10   3   1  194.38   20.70 
  10   3  -1  204.58   21.30 
 -10  -3  -1  195.08   16.20 
 -10  -3  -1  204.48   16.70 
 -11  -3   1  101.39   11.80 
 -11  -3   1  106.89   12.60 
 -11  -3   1   97.39   20.70 
  11   3   1  103.89   17.70 
 -11  -3  -1  111.39   13.00 
  11   3  -1  111.79   19.60 
  12   3   1   14.10    8.90 
 -12  -3   1   17.70    8.50 
 -12  -3   1    7.40    6.60 
 -12  -3  -1   -0.80    6.60 
  12   3  -1   17.90    9.90 
 -12  -3  -1   11.00    7.10 
  13   3   1    0.10    8.60 
 -13  -3   1    1.10    7.20 
 -13  -3   1   -0.20    6.40 
  13   3  -1   13.00    8.70 
 -13  -3  -1    2.40    6.90 
 -13  -3  -1   19.80    9.40 
 -14  -3   1   -4.10   10.00 
 -14  -3   1   -5.10    7.10 
  14   3   1   -0.60    9.40 
 -14  -3  -1    2.90    7.60 
  14   3  -1  -11.20    9.60 
 -14   3   2   41.00   11.70 
 -14   3   2    9.00    9.00 
 -14   3  -2   16.80   10.70 
 -14   3  -2   15.10    9.70 
 -13   3   2    4.20    8.50 
 -13   3   2   23.90   10.60 
 -13   3  -2    6.50   10.10 
 -13   3  -2   -4.30    6.90 
 -12   3   2   31.30   10.90 
 -12   3  -2   33.60   10.10 
 -12   3  -2   37.90   12.50 
  12  -3  -2    5.70    8.80 
 -11   3   2   46.70   13.20 
 -11   3   2   69.79   14.30 
 -11   3  -2   88.49   14.60 
  11  -3  -2   74.59   15.40 
 -11   3  -2   78.49   16.10 
 -10   3   2  431.86   28.50 
 -10   3   2  451.75   27.80 
 -10   3  -2  432.36   25.10 
 -10   3  -2  497.85   30.80 
  10  -3  -2  419.86   28.10 
 -10   3  -2  486.05   26.80 
  -9   3   2  256.77   20.60 
  -9   3   2  276.87   22.00 
  -9   3  -2  288.67   22.40 
   9  -3  -2  256.87   20.80 
  -9   3  -2  246.48   18.70 
  -9   3  -2  288.97   19.10 
  -8   3   2  522.95   27.70 
  -8   3   2  511.95   27.00 
  -8   3   2  484.25   26.20 
  -8   3  -2  506.35   23.70 
  -8   3  -2  497.95   23.40 
   8  -3  -2  507.25   27.40 
  -8   3  -2  534.55   28.70 
   7  -3   2   84.49   12.80 
   7  -3   2   65.19    9.60 
  -7   3   2   85.49   13.00 
  -7   3   2   87.29   10.60 
  -7   3  -2   79.49   12.00 
  -7   3  -2   78.09    9.00 
  -7   3  -2   77.29   12.60 
  -7   3  -2   58.69    8.90 
   7  -3  -2   96.39   13.90 
   6  -3   2 2968.90   70.29 
  -6   3   2 2969.50   66.99 
  -6   3   2 2934.61   68.89 
  -6   3   2 2892.61   69.99 
  -6   3  -2 2925.81   70.59 
  -6   3  -2 2841.12   60.89 
   6  -3  -2 3000.50   69.59 
  -6   3  -2 2873.41   69.99 
  -6   3  -2 2969.50   60.79 
   6  -3  -2 2849.81   67.49 
  -5   3   2 1496.45   41.40 
  -5   3   2 1541.35   40.70 
  -5   3   2 1461.65   42.90 
   5  -3   2 1467.35   42.80 
  -5   3  -2 1545.35   44.20 
  -5   3  -2 1445.46   42.90 
  -5   3  -2 1439.16   34.90 
  -5   3  -2 1474.65   34.50 
   5  -3  -2 1442.16   40.70 
   5  -3  -2 1483.05   42.30 
  -4   3   2 2142.59   52.59 
   4  -3   2 2242.78   52.79 
  -4   3   2 2199.98   49.50 
  -4   3   2 2171.08   50.39 
   4  -3  -2 2170.18   49.80 
   4  -3  -2 2310.07   53.09 
  -4   3  -2 2207.88   42.50 
  -4   3  -2 2223.28   52.59 
  -4   3  -2 2183.78   43.10 
  -4   3  -2 2195.78   52.79 
  -3   3   2  665.43   21.50 
   3  -3   2  646.64   22.80 
  -3   3   2  653.33   23.60 
  -3   3  -2  685.43   23.50 
   3  -3  -2  664.53   21.60 
  -3   3  -2  652.33   22.80 
   3  -3  -2  705.73   23.90 
  -3   3  -2  662.23   16.00 
  -3   3  -2  665.73   15.60 
  -2   3   2 5862.91  103.69 
   2  -3   2 5951.00  101.39 
   2  -3   2 5984.10   88.79 
  -2   3   2 5859.91   99.49 
  -2   3  -2 5615.94  100.49 
   2  -3  -2 5768.72  102.69 
   2  -3  -2 5721.43   98.99 
  -2   3  -2 5769.62  101.19 
  -2   3  -2 5957.90   88.79 
   1  -3   2 3691.03   56.79 
  -1   3   2 3545.05   74.99 
   1  -3   2 3705.63   65.19 
  -1   3   2 3643.84   65.49 
   1  -3  -2 3596.94   68.19 
   1  -3  -2 3557.54   65.29 
  -1   3  -2 3599.24   64.89 
  -1   3  -2 3704.73   56.69 
  -1   3  -2 3637.64   65.19 
   1   3   2 3631.34   65.19 
  -1  -3   2 3652.93   64.39 
   1   3   2 3584.94   65.29 
   1   3  -2 3694.63   57.99 
  -1  -3  -2 3674.43   66.19 
   1   3  -2 3701.33   64.99 
   1   3  -2 3697.93   57.99 
   2   3   2 5706.73   96.09 
  -2  -3   2 5850.21  100.49 
   2   3   2 5792.42   99.79 
  -2  -3  -2 5874.91   97.59 
  -2  -3  -2 5864.41   99.39 
   2   3  -2 5902.91  101.09 
  -3  -3   2  663.03   12.10 
   3   3   2  662.13   22.20 
   3   3   2  653.13   19.30 
  -3  -3   2  648.24   22.60 
  -3  -3   2  660.93   11.50 
   3   3  -2  647.54   23.10 
  -3  -3  -2  650.83   19.20 
  -3  -3  -2  607.94   20.70 
   4   3   2 2171.48   45.70 
   4   3   2 2191.08   51.49 
  -4  -3   2 2182.28   37.90 
  -4  -3   2 2174.48   38.60 
  -4  -3   2 2167.18   52.29 
   4   3  -2 2167.28   53.19 
  -4  -3  -2 2310.17   45.80 
  -4  -3  -2 2177.58   49.80 
   5   3   2 1515.85   42.60 
  -5  -3   2 1387.36   42.00 
   5   3   2 1422.16   36.20 
  -5  -3   2 1436.46   30.10 
  -5  -3   2 1409.36   30.60 
   5   3  -2 1536.35   45.00 
  -5  -3  -2 1450.25   40.00 
  -5  -3  -2 1483.55   35.60 
  -6  -3   2 2997.00   55.99 
  -6  -3   2 2833.02   79.09 
   6   3   2 2901.31   62.49 
   6   3   2 2974.90   70.49 
  -6  -3  -2 2915.81   62.59 
  -6  -3  -2 3007.60   61.39 
  -6  -3  -2 2859.61   66.59 
   7   3   2   85.09   13.30 
  -7  -3   2   86.49    8.20 
   7   3   2   68.29    8.50 
  -7  -3   2   71.49    7.40 
  -7  -3   2   78.69   12.30 
  -7  -3  -2   77.49   10.00 
  -7  -3  -2   67.39    9.60 
   7   3  -2   83.19   13.20 
  -7  -3  -2   73.19    8.90 
  -8  -3   2  486.15   20.00 
  -8  -3   2  483.45   20.40 
   8   3   2  497.85   28.00 
   8   3  -2  517.95   29.30 
  -8  -3  -2  442.16   25.40 
  -8  -3  -2  477.35   23.00 
  -8  -3  -2  495.35   22.70 
  -9  -3   2  286.17   17.00 
   9   3   2  265.77   22.50 
  -9  -3   2  273.67   16.30 
  -9  -3   2  271.27   23.80 
   9   3  -2  289.47   23.90 
  -9  -3  -2  264.57   18.20 
  -9  -3  -2  268.37   21.50 
  10   3   2  414.86   29.00 
 -10  -3   2  451.85   31.10 
 -10  -3   2  411.76   21.40 
 -10  -3   2  449.56   23.10 
 -10  -3  -2  441.76   24.70 
  10   3  -2  449.95   31.30 
 -10  -3  -2  454.95   24.70 
  11   3   2   64.99   15.10 
 -11  -3   2   55.69   13.60 
 -11  -3   2   66.19   11.10 
 -11  -3   2   74.09   11.40 
  11   3  -2   49.60   13.60 
 -11  -3  -2   68.59   12.10 
 -12  -3   2   24.20    8.50 
 -12  -3   2   26.00    9.40 
  12   3   2    7.60    9.70 
 -12  -3   2   15.10   10.20 
 -12  -3  -2   19.70    8.60 
  12   3  -2   26.90   11.20 
 -13  -3   2   -5.70    7.10 
 -13  -3   2    7.20    7.10 
  13   3   2   16.90   10.10 
 -13  -3  -2   15.00    7.40 
 -13  -3  -2   16.90    8.40 
  13   3  -2   16.10    8.50 
 -14  -3   2   33.10   12.70 
 -14  -3   2   18.90    8.20 
  14   3   2    9.20    9.60 
 -14  -3  -2   19.50   11.60 
  14   3  -2    6.30    9.60 
 -14  -3  -2   21.40   11.30 
 -14   3   3    2.00    9.10 
 -14   3   3   21.50   12.20 
 -14   3  -3   16.70   11.10 
 -14   3  -3   29.60   10.60 
 -13   3   3   81.69   16.50 
 -13   3   3   66.99   15.10 
 -13   3  -3   71.49   15.90 
  13  -3  -3   83.09   17.50 
 -13   3  -3   86.99   14.90 
 -12   3   3   57.19   14.30 
 -12   3   3   70.99   15.00 
  12  -3  -3   56.09   14.60 
 -12   3  -3   95.49   17.60 
 -12   3  -3   97.59   15.50 
 -11   3   3  238.88   22.20 
 -11   3   3  237.98   22.80 
  11  -3  -3  214.78   20.40 
 -11   3  -3  260.57   20.30 
 -11   3  -3  239.98   22.80 
 -10   3   3   15.40    8.30 
 -10   3   3   19.80    9.00 
 -10   3  -3   29.80    9.00 
  10  -3  -3   19.20    9.50 
 -10   3  -3   15.60    6.60 
 -10   3  -3   18.70    9.70 
   9  -3   3 2510.35   63.59 
  -9   3   3 2560.64   71.49 
   9  -3  -3 2470.45   70.79 
  -9   3  -3 2445.96   62.79 
  -9   3  -3 2498.45   63.79 
  -9   3  -3 2610.94   74.39 
  -8   3   3   52.29   11.10 
  -8   3   3   48.80   10.20 
   8  -3   3   59.09    9.80 
  -8   3  -3   29.10    9.40 
  -8   3  -3   44.10    8.70 
  -8   3  -3   42.50    8.10 
   8  -3  -3   33.50    9.50 
  -7   3   3  609.84   28.00 
  -7   3   3  584.74   28.50 
   7  -3   3  631.14   23.80 
  -7   3   3  605.34   28.90 
   7  -3  -3  647.74   29.20 
  -7   3  -3  601.04   23.10 
  -7   3  -3  575.24   28.60 
  -7   3  -3  632.04   30.10 
  -7   3  -3  607.44   23.30 
  -6   3   3  573.84   26.90 
   6  -3   3  596.54   21.10 
  -6   3   3  634.84   28.20 
  -6   3   3  608.84   26.40 
  -6   3  -3  650.93   29.60 
   6  -3  -3  583.54   26.50 
   6  -3  -3  598.74   26.90 
  -6   3  -3  591.44   20.80 
  -6   3  -3  661.53   21.70 
  -5   3   3  380.36   19.20 
   5  -3   3  394.16   14.60 
  -5   3   3  397.26   20.70 
  -5   3   3  353.96   19.30 
   5  -3  -3  376.06   19.80 
   5  -3  -3  346.07   18.90 
  -5   3  -3  401.46   20.70 
  -5   3  -3  386.76   20.50 
  -5   3  -3  367.56   14.00 
  -5   3  -3  374.46   14.60 
  -4   3   3 3620.04   77.69 
  -4   3   3 3758.42   74.99 
   4  -3   3 3654.13   77.49 
  -4   3  -3 3692.43   62.89 
  -4   3  -3 3702.53   62.79 
   4  -3  -3 3666.13   76.79 
   4  -3  -3 3594.44   74.59 
  -4   3  -3 3826.62   77.89 
  -4   3  -3 3741.33   77.39 
  -3   3   3 1231.28   35.40 
  -3   3   3 1221.18   32.70 
   3  -3   3 1159.18   33.60 
  -3   3  -3 1167.18   33.30 
  -3   3  -3 1138.99   21.50 
   3  -3  -3 1148.69   31.90 
  -3   3  -3 1155.78   33.30 
  -3   3  -3 1192.88   21.50 
   3  -3  -3 1146.29   33.80 
   2  -3   3 3093.19   62.19 
  -2   3   3 3136.39   64.79 
  -2   3   3 3195.48   61.79 
  -2   3  -3 3114.59   61.89 
  -2   3  -3 3186.58   62.19 
   2  -3  -3 3090.89   61.19 
   2  -3  -3 3058.99   64.09 
   0  -3   3 4239.88   70.99 
   0  -3   3 4214.58   68.49 
   0   3   3 4176.58   74.69 
   0   3   3 3989.00   76.09 
   0   3  -3 4226.78   70.59 
   0  -3  -3 4034.10   74.39 
   0  -3  -3 4205.68   77.49 
   0   3  -3 4100.79   68.59 
   0   3  -3 4163.68   70.39 
   2   3   3 3079.89   59.09 
  -2  -3   3 3171.98   49.50 
  -2  -3   3 3177.88   61.89 
   2   3   3 3227.88   60.89 
   2   3  -3 3128.69   61.79 
   2   3  -3 3094.29   50.19 
  -2  -3  -3 3102.69   60.69 
  -2  -3  -3 3116.29   59.99 
  -3  -3   3 1179.38   20.90 
   3   3   3 1169.18   29.60 
   3   3   3 1195.68   32.30 
  -3  -3   3 1165.48   33.40 
  -3  -3  -3 1185.78   30.50 
  -3  -3  -3 1169.08   31.10 
   3   3  -3 1198.98   33.80 
   3   3  -3 1164.98   20.80 
   4   3   3 3641.34   70.79 
   4   3   3 3887.11   76.19 
  -4  -3   3 3670.73   61.39 
  -4  -3   3 3597.14   77.29 
   4   3  -3 3669.63   60.39 
   4   3  -3 3812.32   78.89 
  -4  -3  -3 3797.82   71.29 
  -4  -3  -3 3657.23   73.09 
  -5  -3   3  376.46   13.00 
  -5  -3   3  367.56   20.10 
   5   3   3  376.06   19.70 
  -5  -3   3  376.96   12.40 
   5   3   3  360.36   17.00 
   5   3  -3  373.56   20.90 
   5   3  -3  378.26   12.30 
  -5  -3  -3  403.96   17.40 
  -5  -3  -3  366.76   18.00 
   6   3   3  619.74   24.30 
  -6  -3   3  592.64   28.00 
  -6  -3   3  622.04   19.60 
   6   3   3  654.53   28.10 
  -6  -3   3  575.74   18.30 
  -6  -3  -3  579.74   22.90 
   6   3  -3  592.24   18.20 
  -6  -3  -3  624.24   25.70 
   6   3  -3  606.04   28.70 
   7   3   3  622.04   29.30 
  -7  -3   3  589.64   21.00 
   7   3   3  597.74   25.30 
  -7  -3   3  621.84   20.70 
  -7  -3   3  571.24   29.10 
   7   3  -3  617.04   31.40 
  -7  -3  -3  542.95   25.50 
  -7  -3  -3  607.34   25.60 
  -7  -3  -3  618.04   24.90 
  -8  -3   3   34.20    6.70 
   8   3   3   41.60    8.30 
   8   3   3   31.70    9.10 
  -8  -3   3   38.60   10.50 
  -8  -3   3   29.70    6.80 
  -8  -3  -3   34.80    8.60 
  -8  -3  -3   31.50    8.10 
   8   3  -3   33.30    9.90 
  -8  -3  -3   49.20   10.00 
   9   3   3 2510.05   73.19 
  -9  -3   3 2484.95   57.89 
  -9  -3   3 2477.75   59.69 
  -9  -3   3 2609.24   77.89 
  -9  -3  -3 2544.65   66.39 
   9   3  -3 2577.34   76.99 
  -9  -3  -3 2522.05   63.99 
 -10  -3   3   13.20    8.30 
 -10  -3   3   23.50    7.20 
  10   3   3    5.10    7.70 
 -10  -3   3   11.70    5.80 
 -10  -3  -3    8.50    7.20 
  10   3  -3    5.00    7.60 
  11   3   3  234.58   22.70 
 -11  -3   3  191.88   22.00 
  11   3  -3  211.48   23.40 
 -11  -3  -3  229.68   18.80 
 -12  -3   3   75.19   17.20 
 -12  -3   3   94.69   13.10 
  12   3   3   86.09   17.30 
 -12  -3   3  105.69   15.20 
  12   3  -3   58.09   15.20 
 -12  -3  -3   94.29   14.70 
 -13  -3   3   93.39   13.70 
  13   3   3   84.89   17.10 
 -13  -3   3   55.29   16.10 
 -13  -3  -3   75.49   15.60 
  13   3  -3   72.69   18.50 
 -13  -3  -3   87.99   15.20 
 -14  -3   3   14.60    8.00 
 -14  -3   3    6.70    8.40 
  14   3   3    4.70   11.70 
 -14  -3  -3   19.80    8.70 
 -14  -3  -3   18.80   10.50 
  14   3  -3    9.70   10.70 
 -14   3   4   37.70   13.70 
 -14   3   4   35.90   13.10 
  14  -3  -4   55.89   15.20 
 -14   3  -4   43.30   15.10 
 -14   3  -4   49.50   12.10 
 -13   3   4   61.49   15.60 
 -13   3   4   58.09   15.60 
 -13   3  -4   72.79   13.80 
 -13   3  -4   59.29   15.30 
  13  -3  -4   77.39   15.80 
 -12   3   4   44.60   13.80 
 -12   3   4   47.20   13.10 
 -12   3  -4   62.79   14.40 
  12  -3  -4   79.69   16.10 
 -12   3  -4   59.09   11.30 
 -11   3   4  182.78   20.80 
 -11   3   4  189.28   20.80 
 -11   3  -4  161.08   16.70 
  11  -3  -4  196.68   20.20 
 -10   3   4   11.50    7.80 
  10  -3   4   27.30    8.10 
  10  -3  -4    7.00    8.00 
 -10   3  -4   13.60    8.30 
 -10   3  -4   19.00    7.10 
 -10   3  -4    7.70    6.10 
  -9   3   4 1663.43   56.49 
   9  -3   4 1681.43   47.60 
   9  -3  -4 1572.74   53.99 
  -9   3  -4 1619.84   47.00 
  -9   3  -4 1561.94   45.00 
  -9   3  -4 1588.34   56.49 
   8  -3   4  880.81   30.50 
  -8   3   4  929.61   38.30 
  -8   3   4  848.52   37.50 
   8  -3  -4  870.01   36.70 
  -8   3  -4  881.21   30.50 
  -8   3  -4  885.11   29.60 
  -8   3  -4  912.71   39.20 
  -7   3   4  401.96   24.10 
  -7   3   4  415.46   23.60 
  -7   3   4  384.36   23.40 
   7  -3   4  438.96   18.90 
  -7   3  -4  407.66   17.60 
   7  -3  -4  407.86   24.00 
  -7   3  -4  390.76   24.10 
  -7   3  -4  440.66   18.80 
  -7   3  -4  401.46   23.80 
   7  -3  -4  375.06   22.50 
  -6   3   4  541.75   31.10 
  -6   3   4  566.04   27.20 
   6  -3   4  573.44   19.70 
   6  -3  -4  587.04   27.20 
  -6   3  -4  555.34   27.10 
  -6   3  -4  566.74   18.90 
  -6   3  -4  578.74   19.60 
   6  -3  -4  560.24   27.50 
  -6   3  -4  590.34   28.00 
  -5   3   4 1825.12   50.99 
  -5   3   4 1840.02   49.00 
   5  -3   4 1787.62   50.59 
  -5   3   4 1767.92   49.50 
   5  -3   4 1818.22   37.40 
   5  -3  -4 1794.12   49.20 
  -5   3  -4 1807.62   50.49 
   5  -3  -4 1815.42   49.80 
  -5   3  -4 1803.12   50.29 
  -5   3  -4 1774.12   36.90 
  -5   3  -4 1756.82   36.30 
   4  -3   4 1104.59   35.20 
  -4   3   4 1169.18   34.80 
  -4   3   4 1019.70   34.80 
   4  -3   4 1092.89   22.60 
   4  -3  -4 1071.59   34.80 
   4  -3  -4 1033.10   33.20 
  -4   3  -4 1051.79   34.40 
  -4   3  -4 1048.00   22.20 
  -4   3  -4 1039.70   21.70 
  -4   3  -4 1079.59   34.70 
   3  -3   4 4689.43   91.69 
  -3   3   4 4945.51   91.39 
  -3   3   4 4770.32   93.99 
   3  -3  -4 4827.32   93.59 
  -3   3  -4 4678.13   91.19 
  -3   3  -4 4867.71   71.59 
   3  -3  -4 4645.94   89.99 
  -3   3  -4 4786.52   91.49 
  -3   3  -4 4742.53   71.79 
   0  -3   4  697.03   19.90 
   0  -3   4  700.73   18.00 
   0  -3   4  709.83   18.10 
   0   3   4  741.73   22.90 
   0   3   4  784.02   25.00 
   0   3  -4  686.33   19.20 
   0  -3  -4  701.73   22.40 
   0   3  -4  687.13   18.00 
   0  -3  -4  731.53   24.70 
  -3  -3   4 4803.92   76.59 
   3   3   4 4670.33   87.39 
  -3  -3   4 4774.02   92.29 
   3   3   4 5011.00   90.29 
  -3  -3  -4 4760.12   89.19 
   3   3  -4 4853.11   78.19 
   3   3  -4 4921.21   93.09 
  -3  -3  -4 4844.62   88.39 
   4   3   4 1034.20   31.00 
  -4  -3   4 1048.10   34.60 
   4   3   4 1089.99   32.60 
  -4  -3   4 1073.09   23.30 
   4   3  -4 1070.79   22.90 
  -4  -3  -4 1095.79   31.70 
   4   3  -4 1051.29   34.90 
  -4  -3  -4 1093.79   31.70 
  -5  -3   4 1819.22   37.40 
   5   3   4 1871.21   49.00 
   5   3   4 1764.72   45.50 
  -5  -3   4 1780.72   50.99 
  -5  -3   4 1801.62   51.69 
  -5  -3  -4 1736.63   45.00 
   5   3  -4 1883.61   52.29 
   5   3  -4 1814.72   36.00 
  -5  -3  -4 1797.72   45.00 
  -6  -3   4  597.14   29.20 
  -6  -3   4  547.85   27.60 
  -6  -3   4  566.34   18.90 
   6   3   4  578.54   26.40 
  -6  -3   4  597.54   18.60 
   6   3   4  555.14   24.20 
   6   3  -4  555.94   17.70 
  -6  -3  -4  534.35   23.40 
   6   3  -4  605.94   29.20 
  -6  -3  -4  619.14   24.30 
  -7  -3   4  386.56   16.90 
   7   3   4  369.76   20.80 
  -7  -3   4  408.36   16.50 
  -7  -3   4  466.95   27.30 
   7   3   4  448.16   24.70 
   7   3  -4  427.26   25.80 
   7   3  -4  396.46   16.10 
  -7  -3  -4  398.76   21.90 
  -7  -3  -4  409.86   21.00 
  -7  -3  -4  427.06   21.90 
  -8  -3   4  876.01   28.80 
  -8  -3   4  873.21   27.50 
   8   3   4  918.11   38.20 
  -8  -3   4  934.01   41.40 
   8   3   4  821.82   33.50 
   8   3  -4  911.31   40.80 
  -8  -3  -4  857.91   33.90 
  -8  -3  -4  824.42   33.70 
   8   3  -4  858.51   26.90 
  -8  -3  -4  835.42   32.30 
  -9  -3   4 1548.25   42.20 
  -9  -3   4 1653.53   60.29 
   9   3   4 1578.74   51.19 
  -9  -3   4 1637.94   44.90 
   9   3   4 1613.24   56.19 
  -9  -3  -4 1698.03   50.59 
  -9  -3  -4 1555.74   50.89 
   9   3  -4 1529.75   57.99 
 -10  -3   4   18.20    9.60 
 -10  -3   4    9.20    5.10 
 -10  -3   4   16.80    6.20 
  10   3   4   18.90    8.90 
 -10  -3  -4   11.50    7.30 
  10   3  -4    6.60    8.10 
 -11  -3   4  163.28   20.10 
 -11  -3   4  148.59   14.80 
  11   3   4  155.68   19.60 
 -11  -3   4  186.38   15.30 
 -11  -3  -4  185.08   18.00 
  11   3  -4  160.08   21.00 
  12   3   4   68.69   15.10 
 -12  -3   4   77.29   12.20 
 -12  -3   4   49.50   15.40 
 -12  -3   4   59.29   11.10 
  12   3  -4   57.89   15.40 
 -12  -3  -4   48.00   11.40 
  13   3   4   60.79   14.20 
 -13  -3   4   80.69   18.60 
 -13  -3   4   87.29   12.80 
 -13  -3  -4   62.59   17.80 
  13   3  -4   72.59   17.90 
 -14  -3   4   36.10    9.70 
  14   3   4   35.60   13.80 
 -14  -3  -4   62.69   15.90 
 -14  -3  -4   37.30   11.60 
 -14   3   5   27.70   12.80 
 -14   3   5   49.00   14.70 
 -14   3  -5   51.19   15.80 
 -14   3  -5   54.69   12.70 
  14  -3  -5   66.39   15.90 
 -13   3   5   14.20   10.90 
 -13   3   5   24.90   10.70 
 -13   3  -5   14.40    9.30 
  13  -3  -5   32.60   10.90 
 -13   3  -5   11.60    8.70 
 -12   3   5    9.60    8.90 
 -12   3   5   10.10    8.90 
  12  -3  -5   31.90   11.30 
 -12   3  -5   30.70   10.40 
 -12   3  -5   28.20   10.10 
 -11   3   5   48.70   12.40 
 -11   3   5   51.79   13.00 
  11  -3  -5   61.49   13.00 
 -11   3  -5   59.89   14.00 
 -11   3  -5   43.30    9.60 
 -11   3  -5   61.29   11.80 
 -10   3   5   20.20    8.40 
  10  -3   5    6.00    7.80 
 -10   3  -5    5.00    5.70 
 -10   3  -5   -5.90    4.40 
 -10   3  -5   -7.20    5.20 
  10  -3  -5   -1.60    5.20 
   9  -3   5 1195.38   38.30 
  -9   3   5 1201.78   47.70 
  -9   3  -5 1177.68   47.70 
  -9   3  -5 1187.58   38.30 
   9  -3  -5 1224.08   46.80 
  -9   3  -5 1109.29   35.20 
   8  -3   5  177.68   13.30 
  -8   3   5  192.58   21.10 
  -8   3   5  206.98   18.70 
  -8   3  -5  159.38   12.80 
   8  -3  -5  196.58   17.70 
  -8   3  -5  196.28   19.30 
  -8   3  -5  173.78   12.00 
  -7   3   5   11.50    7.00 
   7  -3   5   17.70    4.90 
  -7   3   5   20.40    7.20 
  -7   3  -5   23.30    8.20 
  -7   3  -5   15.60    4.80 
  -7   3  -5   15.50    4.80 
   7  -3  -5    8.50    5.80 
  -6   3   5  569.94   26.90 
   6  -3   5  497.75   17.50 
  -6   3   5  535.45   32.10 
   6  -3   5  507.35   26.70 
  -6   3   5  464.75   25.30 
  -6   3  -5  506.65   17.60 
  -6   3  -5  490.95   25.80 
  -6   3  -5  485.95   16.40 
  -6   3  -5  524.85   26.80 
   6  -3  -5  460.05   24.80 
   6  -3  -5  469.35   24.60 
  -5   3   5   10.70    5.60 
   5  -3   5    5.30    2.50 
  -5   3   5   13.00    5.40 
  -5   3   5    9.50    4.40 
  -5   3  -5    8.50    2.70 
   5  -3  -5    8.40    4.80 
  -5   3  -5    6.80    2.20 
   5  -3  -5    7.50    4.60 
  -5   3  -5    5.50    5.00 
   4  -3   5  437.06   11.50 
  -4   3   5  466.45   22.00 
   4  -3   5  416.76   21.20 
  -4   3   5  426.06   21.90 
  -4   3  -5  457.15   21.70 
   4  -3  -5  444.96   22.10 
   4  -3  -5  392.26   20.10 
  -4   3  -5  405.96   20.90 
  -4   3  -5  424.06   10.70 
  -3   3   5  593.54   23.80 
  -3   3   5  553.94   24.40 
   3  -3   5  578.04   24.00 
  -3   3  -5  615.54   24.00 
  -3   3  -5  612.24   24.20 
   3  -3  -5  634.34   26.00 
   3  -3  -5  566.34   23.10 
   2  -3   5 2207.78   38.80 
  -2   3   5 2394.66   57.19 
   2  -3   5 2437.76   54.59 
  -2   3   5 2554.94   55.99 
   2  -3  -5 2544.05   58.69 
   2  -3  -5 2429.66   54.59 
  -2   3  -5 2530.65   54.39 
   1  -3   5 3736.83   62.19 
  -1   3   5 3877.01   75.79 
   1  -3   5 3820.82   73.19 
   1  -3   5 3830.22   62.69 
  -1   3   5 3748.32   77.59 
   1  -3  -5 3870.11   79.19 
   1  -3  -5 3746.43   74.29 
  -1   3  -5 3978.90   72.79 
   0  -3   5    9.10    3.20 
   0  -3   5    8.80    2.70 
   0   3   5    5.20    3.20 
   0   3   5    7.00    3.90 
   0  -3   5    8.00    2.50 
   0  -3  -5    3.80    3.30 
   0  -3  -5    4.90    3.20 
   0   3  -5   15.60    3.80 
   1   3   5 3724.03   74.09 
  -1  -3   5 3827.52   66.69 
  -1  -3   5 3755.02   70.19 
   1   3   5 3946.71   73.49 
  -1  -3   5 3699.53   69.49 
   1   3  -5 3736.33   69.99 
   1   3  -5 3763.82   67.09 
  -1  -3  -5 3714.33   72.79 
  -1  -3  -5 3812.82   76.69 
   2   3   5 2561.64   54.89 
  -2  -3   5 2483.05   54.59 
  -2  -3   5 2600.14   55.19 
  -2  -3   5 2532.25   46.00 
   2   3   5 2541.75   53.89 
   2   3  -5 2488.55   54.69 
  -2  -3  -5 2460.65   53.69 
   2   3  -5 2476.85   48.20 
  -2  -3  -5 2572.84   57.39 
  -3  -3   5  586.04   23.60 
  -3  -3   5  602.34   23.90 
  -3  -3   5  599.24   15.80 
   3   3   5  585.54   21.90 
   3   3   5  578.54   22.00 
   3   3  -5  586.84   23.60 
   3   3  -5  541.75   16.80 
  -3  -3  -5  554.94   20.90 
  -3  -3  -5  592.04   23.20 
   4   3   5  464.05   20.50 
   4   3   5  409.86   19.20 
  -4  -3   5  432.16   21.80 
  -4  -3   5  434.16   21.90 
  -4  -3   5  429.16   13.90 
  -4  -3  -5  439.16   19.10 
   4   3  -5  465.95   14.80 
  -4  -3  -5  467.55   20.70 
   4   3  -5  420.66   21.50 
   5   3   5    9.80    4.30 
  -5  -3   5    0.80    4.30 
   5   3   5   15.70    5.50 
  -5  -3   5    6.40    3.00 
  -5  -3  -5    7.50    4.50 
   5   3  -5    7.00    2.80 
   5   3  -5   10.00    5.60 
  -5  -3  -5    1.20    3.10 
   6   3   5  498.35   24.50 
   6   3   5  511.35   24.30 
  -6  -3   5  507.05   26.80 
  -6  -3   5  474.55   26.50 
   6   3  -5  520.65   27.40 
  -6  -3  -5  488.15   22.90 
   6   3  -5  525.75   17.40 
  -6  -3  -5  490.75   22.60 
   7   3   5   10.70    5.50 
  -7  -3   5   25.70    8.50 
   7   3   5    8.90    6.50 
  -7  -3   5   21.00    4.70 
   7   3  -5   12.20    4.00 
   7   3  -5   13.60    7.40 
  -7  -3  -5    5.40    5.00 
  -7  -3  -5   15.80    6.00 
   8   3   5  168.08   16.70 
  -8  -3   5  158.48   12.00 
  -8  -3   5  180.18   12.20 
  -8  -3   5  175.68   19.00 
   8   3   5  194.68   16.30 
  -8  -3  -5  176.28   15.30 
  -8  -3  -5  182.68   15.70 
   8   3  -5  186.08   12.00 
   8   3  -5  156.98   17.60 
  -8  -3  -5  207.38   16.80 
  -9  -3   5 1219.78   51.39 
  -9  -3   5 1115.89   34.70 
   9   3   5 1182.48   46.50 
  -9  -3   5 1175.28   36.90 
   9   3  -5 1163.58   34.60 
   9   3  -5 1208.08   50.89 
  -9  -3  -5 1246.98   43.70 
 -10  -3   5    3.30    4.50 
  10   3   5    3.00    6.10 
 -10  -3   5   14.70    5.40 
  10   3  -5   11.30   10.40 
 -10  -3  -5   -0.40    5.50 
 -11  -3   5   67.09   10.50 
 -11  -3   5   37.20   12.80 
 -11  -3   5   46.90    8.90 
  11   3   5   31.70    9.70 
 -11  -3  -5   27.10    9.90 
  11   3  -5   48.60   13.70 
 -12  -3   5   10.20   10.10 
  12   3   5   39.40   12.70 
 -12  -3   5   17.90    8.10 
 -12  -3   5   35.80    8.10 
 -12  -3  -5   35.00   11.00 
  12   3  -5   31.00   12.00 
  13   3   5   -2.70   10.70 
 -13  -3   5   10.30    6.30 
 -13  -3   5    8.60   10.10 
 -13  -3  -5   11.90    9.00 
  13   3  -5   26.90   12.00 
 -14  -3   5   54.79   15.30 
  14   3   5   29.70   14.00 
 -14  -3   5   30.00    9.30 
 -14  -3  -5   44.00   14.70 
 -14  -3  -5   62.09   14.00 
 -14   3   6    3.60   10.50 
 -14   3  -6   36.30   10.50 
 -14   3  -6   -2.00    9.80 
  14  -3  -6   25.70   12.80 
 -13   3   6    7.10    8.40 
 -13   3   6   28.60   13.20 
 -13   3  -6    2.20    9.70 
 -13   3  -6   19.40    8.80 
  13  -3  -6    9.40   10.00 
 -12   3   6   57.69   14.00 
 -12   3  -6   56.69   12.00 
 -12   3  -6   65.69   15.30 
 -11   3   6  131.79   20.40 
  11  -3   6  163.88   15.30 
  11  -3  -6  142.49   18.60 
 -11   3  -6  143.29   14.70 
 -11   3  -6  141.69   18.40 
 -11   3  -6  145.49   12.90 
  10  -3   6   67.59   11.00 
 -10   3   6   70.39   15.70 
 -10   3  -6   75.69    9.70 
  10  -3  -6   88.09   16.00 
 -10   3  -6   67.79   10.90 
 -10   3  -6   82.19   15.20 
  -9   3   6  128.19   19.30 
   9  -3   6  161.98   13.50 
  -9   3  -6  124.49   11.40 
  -9   3  -6  131.59   17.00 
   9  -3  -6  146.19   17.00 
  -9   3  -6  123.39   12.30 
   8  -3   6 1045.30   31.90 
  -8   3   6 1039.50   43.30 
  -8   3  -6 1015.90   29.90 
  -8   3  -6 1011.00   31.80 
   8  -3  -6 1046.10   41.80 
  -8   3  -6 1034.70   43.10 
  -7   3   6   42.90   10.10 
   7  -3   6   52.89    6.80 
  -7   3   6   26.40    9.00 
  -7   3  -6   37.00   10.50 
   7  -3  -6   44.30   10.00 
  -7   3  -6   41.40    6.10 
  -7   3  -6   44.70    6.80 
   6  -3   6   12.00    3.40 
  -6   3   6   44.00    8.80 
   6  -3   6   18.40    6.90 
  -6   3   6   12.60    6.70 
  -6   3   6    2.60    5.50 
   6  -3  -6   19.00    7.10 
  -6   3  -6   12.90    4.30 
  -6   3  -6   16.00    6.30 
  -6   3  -6   12.30    6.40 
   6  -3  -6   11.00    5.20 
  -5   3   6  905.41   35.30 
  -5   3   6  909.91   35.80 
   5  -3   6  922.41   35.70 
   5  -3   6  892.21   21.70 
  -5   3   6  956.00   35.50 
  -5   3  -6  895.41   20.60 
   5  -3  -6  865.11   33.90 
  -5   3  -6  920.21   35.90 
  -5   3  -6  967.10   35.50 
   5  -3  -6  940.71   35.50 
  -4   3   6 1320.37   42.70 
   4  -3   6 1361.76   42.40 
  -4   3   6 1360.86   41.90 
   4  -3   6 1325.67   25.20 
   4  -3  -6 1355.36   42.90 
  -4   3  -6 1379.96   41.60 
  -4   3  -6 1294.07   24.70 
   4  -3  -6 1309.67   40.90 
  -4   3  -6 1294.77   41.30 
   3  -3   6  740.43   14.40 
  -3   3   6  734.83   29.50 
  -3   3   6  743.63   28.60 
   3  -3   6  708.93   27.90 
  -3   3  -6  762.02   14.40 
  -3   3  -6  774.62   28.10 
   3  -3  -6  790.52   31.10 
   3  -3  -6  810.42   29.60 
  -2   3   6 2935.21   68.29 
   2  -3   6 3097.39   49.80 
   2  -3   6 3078.69   49.80 
  -2   3   6 3064.39   66.79 
   2  -3   6 2967.10   65.29 
  -2   3  -6 3095.59   64.89 
   2  -3  -6 2955.40   65.49 
  -2   3  -6 3065.09   49.60 
   2  -3  -6 3003.50   69.79 
  -1   3   6   75.79    8.80 
   1  -3   6   77.79    5.40 
  -1   3   6   76.89    9.10 
   1  -3   6   78.39    6.20 
   1  -3   6   68.89    7.80 
   1  -3  -6   95.59   10.30 
  -1   3  -6   94.49    8.70 
   1  -3  -6   99.79    9.30 
  -1   3  -6   84.59    5.40 
   0   3   6 3336.27   71.69 
   0  -3   6 3420.06   66.09 
   0  -3   6 3466.45   63.19 
   0  -3   6 3362.06   62.09 
   0   3   6 3546.85   71.49 
   0   3  -6 3472.85   66.19 
   0  -3  -6 3312.47   69.29 
   0  -3  -6 3473.75   75.09 
  -1  -3   6   87.79    7.00 
   1   3   6   95.69    8.90 
  -1  -3   6   94.39    8.10 
  -1  -3   6   94.79    7.90 
   1   3   6   97.89    9.50 
  -1  -3  -6   67.09    8.70 
   1   3  -6   73.29    7.10 
  -1  -3  -6   82.89    8.70 
   2   3   6 3022.10   65.39 
  -2  -3   6 3030.10   64.99 
  -2  -3   6 3237.48   65.49 
   2   3   6 3108.49   64.49 
   2   3  -6 3091.29   60.29 
  -2  -3  -6 3200.08   69.99 
   2   3  -6 3060.19   64.89 
  -2  -3  -6 3042.30   64.49 
  -3  -3   6  760.22   28.50 
   3   3   6  818.72   27.20 
  -3  -3   6  720.13   27.40 
  -3  -3   6  773.82   20.50 
   3   3   6  779.02   27.20 
  -3  -3  -6  729.03   25.50 
   3   3  -6  719.73   27.70 
  -3  -3  -6  788.62   28.90 
   3   3  -6  701.13   22.10 
  -4  -3   6 1347.57   42.40 
   4   3   6 1294.77   38.80 
   4   3   6 1398.26   39.30 
  -4  -3   6 1347.67   41.80 
  -4  -3   6 1316.77   30.50 
  -4  -3  -6 1334.77   40.30 
  -4  -3  -6 1319.77   37.20 
   4   3  -6 1322.77   32.40 
   4   3  -6 1368.86   42.20 
  -5  -3   6  898.11   35.30 
   5   3   6  876.41   32.10 
   5   3   6  942.01   32.80 
  -5  -3   6  835.22   27.90 
  -5  -3   6  919.51   36.40 
  -5  -3  -6  914.91   32.90 
  -5  -3  -6  900.81   30.30 
   5   3  -6  955.50   25.60 
   5   3  -6  969.90   36.60 
  -6  -3   6   17.80    7.40 
  -6  -3   6    1.60    4.30 
   6   3   6   17.70    5.80 
  -6  -3   6    8.00    3.80 
   6   3   6   13.00    5.80 
   6   3  -6   12.40    3.70 
   6   3  -6   19.40    7.40 
  -6  -3  -6    6.40    6.00 
  -6  -3  -6   21.50    5.90 
   7   3   6   59.69   11.40 
   7   3   6   48.50    9.20 
  -7  -3   6   40.10    6.80 
  -7  -3   6   36.90   10.40 
  -7  -3  -6   40.40    9.70 
  -7  -3  -6   49.50    9.40 
   7   3  -6   30.80    5.80 
   7   3  -6   43.00   10.60 
  -8  -3   6 1063.89   45.70 
   8   3   6  988.50   40.80 
  -8  -3   6 1036.00   32.30 
   8   3  -6 1006.60   30.10 
   8   3  -6 1039.30   45.10 
  -8  -3  -6  930.91   38.00 
  -8  -3  -6  989.00   38.20 
   9   3   6  138.69   16.80 
  -9  -3   6  149.29   12.10 
  -9  -3   6  160.98   20.10 
  -9  -3   6  139.49   12.50 
   9   3  -6  131.29   20.30 
   9   3  -6  151.38   12.20 
  -9  -3  -6  161.58   17.40 
 -10  -3   6   87.49   17.50 
 -10  -3   6   84.19   11.60 
  10   3   6   72.59   14.10 
 -10  -3   6   81.69   10.00 
 -10  -3  -6   76.99   13.70 
  10   3  -6   67.49   15.50 
  10   3  -6   77.29   10.70 
 -11  -3   6  158.38   24.20 
  11   3   6  121.99   18.90 
 -11  -3   6  116.39   12.60 
 -11  -3   6  140.69   13.10 
 -11  -3  -6  140.39   17.50 
  11   3  -6  102.79   19.70 
 -12  -3   6   64.89   10.30 
 -12  -3   6   45.90   10.00 
  12   3   6   73.09   16.10 
 -12  -3   6   51.89   15.40 
  12   3  -6   69.79   16.00 
 -13  -3   6    8.60    9.00 
 -13  -3   6   22.90    8.00 
  13   3   6   12.60   10.10 
 -13  -3  -6   23.00   10.30 
  14   3   6   10.00   11.60 
 -14  -3   6   10.40   13.10 
 -14  -3   6    4.60   11.30 
 -14  -3  -6   34.10   13.10 
 -14   3   7   36.80   12.60 
 -14   3   7   34.70   15.40 
 -14   3  -7   61.29   16.60 
  14  -3  -7   16.80   12.40 
 -14   3  -7   64.89   13.50 
 -13   3   7   61.99   16.40 
 -13   3   7   65.49   14.50 
 -13   3  -7   81.59   17.50 
  13  -3  -7   64.69   15.70 
 -13   3  -7   67.29   13.20 
 -12   3   7   18.80    9.60 
  12  -3  -7   50.49   13.50 
 -12   3  -7   22.70    9.40 
 -12   3  -7   44.30   12.80 
  11  -3   7   40.40    9.50 
 -11   3   7   72.69   15.50 
  11  -3  -7   63.69   13.80 
 -11   3  -7   71.19   12.00 
 -11   3  -7   40.10    8.60 
 -11   3  -7   80.99   16.40 
  10  -3   7   24.90    7.50 
 -10   3   7   45.40   12.30 
 -10   3  -7   50.59   13.30 
 -10   3  -7   29.10    7.50 
  10  -3  -7   52.69   12.60 
 -10   3  -7   37.20    6.90 
  -9   3   7  667.63   36.50 
   9  -3   7  638.14   25.60 
  -9   3  -7  668.83   26.30 
  -9   3  -7  674.13   24.20 
  -9   3  -7  668.83   36.70 
   9  -3  -7  747.83   36.90 
  -8   3   7  325.67   24.50 
   8  -3   7  328.07   16.40 
   8  -3  -7  306.87   22.50 
  -8   3  -7  324.97   24.30 
  -8   3  -7  309.87   16.20 
  -8   3  -7  310.97   15.00 
   7  -3   7  382.26   16.20 
  -7   3   7  395.86   25.40 
  -7   3   7  416.46   26.80 
   7  -3  -7  379.16   25.10 
  -7   3  -7  448.26   26.80 
  -7   3  -7  404.46   15.20 
   6  -3   7   51.99    5.70 
  -6   3   7   71.39   12.00 
  -6   3   7   72.49   13.00 
  -6   3  -7   60.29   11.60 
  -6   3  -7   57.09    5.50 
   6  -3  -7   77.79   12.60 
   5  -3   7  351.16   12.10 
  -5   3   7  346.47   21.70 
  -5   3   7  347.17   21.80 
   5  -3   7  363.76   22.20 
  -5   3  -7  365.86   22.20 
  -5   3  -7  372.06   22.50 
   5  -3  -7  352.16   27.00 
   5  -3  -7  326.17   20.90 
  -5   3  -7  352.46   11.50 
  -4   3   7 1324.47   44.30 
  -4   3   7 1465.55   46.30 
   4  -3   7 1350.36   43.80 
   4  -3   7 1332.87   26.20 
  -4   3  -7 1359.26   44.90 
  -4   3  -7 1371.56   26.00 
   4  -3  -7 1337.47   43.40 
  -4   3  -7 1321.47   43.20 
   4  -3  -7 1461.05   46.60 
   3  -3   7 3846.82   60.79 
  -3   3   7 3762.42   81.99 
   3  -3   7 3625.04   80.89 
  -3   3   7 3718.23   83.79 
  -3   3  -7 3779.92   60.49 
   3  -3  -7 3870.71   85.79 
   3  -3  -7 3635.94   80.49 
  -3   3  -7 3774.32   80.19 
   2  -3   7  465.45   21.60 
   2  -3   7  467.75   14.90 
  -2   3   7  459.65   22.90 
  -2   3   7  533.55   23.90 
  -2   3  -7  518.35   13.70 
   2  -3  -7  491.55   24.60 
   2  -3  -7  447.86   21.20 
  -2   3  -7  470.85   21.20 
   1  -3   7   82.79    6.20 
   1  -3   7  102.09    9.50 
  -1   3   7   99.79   10.30 
   1  -3   7  103.69    6.80 
  -1   3   7   81.79    9.70 
  -1   3  -7   77.69    6.00 
   1  -3  -7   82.29   10.30 
  -1   3  -7   79.69    8.60 
   1  -3  -7   73.29    8.50 
   0  -3   7 1048.30   27.40 
   0  -3   7 1087.49   28.30 
   0   3   7 1129.99   34.20 
   0   3   7  980.60   33.40 
   0  -3   7 1027.10   29.90 
   0   3  -7 1055.19   30.70 
   0  -3  -7 1071.29   33.00 
   0  -3  -7 1046.40   36.50 
   0   3  -7 1059.79   27.70 
  -1  -3   7   72.59    7.60 
   1   3   7   74.39    8.80 
  -1  -3   7   77.49    7.40 
   1   3   7   69.99    8.30 
  -1  -3   7  100.79    9.00 
   1   3  -7   89.09    8.40 
  -1  -3  -7   88.29    9.10 
  -1  -3  -7   80.89   10.20 
   2   3   7  485.25   21.70 
   2   3   7  481.25   20.90 
  -2  -3   7  458.75   20.80 
  -2  -3   7  484.25   17.30 
  -2  -3   7  455.65   20.10 
   2   3  -7  508.15   19.80 
  -2  -3  -7  511.45   24.10 
  -2  -3  -7  484.75   21.00 
  -3  -3   7 3809.22   81.69 
  -3  -3   7 3827.32   80.69 
   3   3   7 3852.81   78.09 
  -3  -3   7 3830.22   69.59 
   3   3   7 3708.13   79.19 
  -3  -3  -7 3780.92   77.59 
   3   3  -7 3775.62   74.19 
  -3  -3  -7 3743.33   82.69 
   3   3  -7 3810.02   81.09 
   4   3   7 1429.86   41.00 
  -4  -3   7 1446.86   33.80 
  -4  -3   7 1359.96   43.40 
  -4  -3   7 1377.46   44.30 
   4   3   7 1399.96   42.10 
  -4  -3  -7 1460.55   44.40 
   4   3  -7 1396.66   36.20 
  -4  -3  -7 1380.76   39.50 
   4   3  -7 1353.66   43.80 
   5   3   7  340.07   19.30 
  -5  -3   7  320.97   21.50 
  -5  -3   7  358.26   22.40 
  -5  -3   7  336.97   14.90 
   5   3   7  342.47   20.00 
   5   3  -7  338.87   15.70 
  -5  -3  -7  366.66   21.40 
   5   3  -7  361.76   22.60 
  -5  -3  -7  338.07   18.20 
  -6  -3   7   43.30   11.00 
   6   3   7   62.39   10.20 
  -6  -3   7   62.49    7.30 
   6   3   7   56.49   10.20 
   6   3  -7   51.59   11.40 
  -6  -3  -7   60.19   11.60 
   6   3  -7   52.59    6.80 
   7   3   7  452.45   25.10 
  -7  -3   7  415.86   27.20 
  -7  -3   7  397.06   18.00 
  -7  -3  -7  365.26   22.90 
   7   3  -7  402.36   17.70 
   7   3  -7  409.46   27.00 
  -7  -3  -7  368.06   20.90 
   8   3   7  347.57   23.70 
  -8  -3   7  327.17   25.60 
  -8  -3   7  335.47   17.60 
   8   3  -7  368.26   27.00 
   8   3  -7  301.77   16.10 
  -8  -3  -7  345.47   23.10 
  -9  -3   7  653.43   38.00 
   9   3   7  715.23   35.70 
  -9  -3   7  678.43   27.00 
  -9  -3   7  696.33   26.90 
  -9  -3  -7  711.33   34.60 
   9   3  -7  695.53   39.30 
   9   3  -7  715.83   26.30 
 -10  -3   7   24.60    6.70 
 -10  -3   7   34.50   12.70 
  10   3   7   35.50   11.10 
 -10  -3   7   39.40    8.50 
  10   3  -7   33.70   11.80 
 -10  -3  -7   36.70   10.70 
  10   3  -7   44.10    8.00 
 -11  -3   7   64.79   17.50 
 -11  -3   7   77.09   11.00 
  11   3   7   68.19   14.50 
 -11  -3   7   67.39    9.40 
 -11  -3  -7   46.90   12.10 
  11   3  -7   48.40    9.10 
  11   3  -7   55.29   15.70 
 -12  -3   7   18.80   11.20 
 -12  -3   7   48.80    9.60 
  12   3   7   26.30   11.90 
 -12  -3  -7   21.60   10.40 
  13   3   7   73.59   17.00 
 -13  -3   7   55.79   11.10 
 -13  -3   7   97.99   21.60 
 -13  -3  -7   90.69   16.50 
 -14  -3   7   80.49   20.10 
  14   3   7   54.59   16.40 
 -14  -3  -7   28.40   12.10 
 -13   3   8   25.90   10.70 
 -13   3   8   -2.60   10.70 
 -13   3  -8   35.00   13.30 
  13  -3  -8   17.90   12.90 
 -13   3  -8   19.00    8.20 
 -12   3   8    7.50    9.30 
  12  -3  -8    4.80    8.00 
 -12   3  -8    9.60    6.30 
 -12   3  -8   11.00   10.40 
 -11   3   8   23.70   11.90 
 -11   3  -8   32.10   11.90 
 -11   3  -8   45.80    7.30 
 -11   3  -8   22.50    9.20 
  11  -3  -8   18.90   10.80 
 -10   3   8  161.18   20.10 
  10  -3   8  177.58   13.90 
 -10   3  -8  150.78   13.50 
 -10   3  -8  142.19   11.80 
  10  -3  -8  150.78   18.70 
 -10   3  -8  175.98   20.60 
  -9   3   8    5.60    7.70 
   9  -3   8    2.90    4.30 
  -9   3  -8    9.60    4.90 
  -9   3  -8    5.90    7.60 
  -9   3  -8    8.90    4.60 
   9  -3  -8    6.10    8.00 
  -8   3   8   85.69   15.80 
   8  -3   8   74.09    8.50 
   8  -3  -8  106.39   16.70 
  -8   3  -8   79.69    8.40 
  -8   3  -8   89.99    8.30 
  -8   3  -8   84.09   15.60 
   7  -3   8  170.78   10.50 
  -7   3   8  187.58   18.80 
   7  -3  -8  210.48   18.70 
  -7   3  -8  160.18    9.60 
  -7   3  -8  194.08   18.90 
  -6   3   8  453.55   26.70 
   6  -3   8  437.06   15.20 
  -6   3   8  451.15   26.90 
  -6   3  -8  468.65   26.70 
  -6   3  -8  423.76   14.60 
   6  -3  -8  398.46   25.10 
  -5   3   8  369.96   23.70 
  -5   3   8  332.77   22.30 
   5  -3   8  349.57   11.90 
  -5   3  -8  348.27   11.70 
  -5   3  -8  331.87   21.70 
   5  -3  -8  349.67   23.00 
  -4   3   8  143.59   17.50 
   4  -3   8  135.49   13.60 
  -4   3   8  168.08   15.50 
   4  -3   8  151.08    7.90 
  -4   3  -8  177.78    7.50 
   4  -3  -8  168.48   14.90 
  -4   3  -8  176.58   15.40 
  -3   3   8 1101.69   39.20 
   3  -3   8 1058.79   44.80 
  -3   3   8 1123.69   40.60 
   3  -3  -8 1126.39   41.20 
  -3   3  -8 1110.69   23.40 
   3  -3  -8 1032.70   37.00 
   2  -3   8 2754.32   64.69 
  -2   3   8 2825.82   67.59 
  -2   3   8 2601.74   66.29 
   2  -3   8 2797.52   51.09 
  -2   3  -8 2716.43   63.49 
  -2   3  -8 2688.23   49.80 
   2  -3  -8 2628.04   63.99 
   2  -3  -8 2813.02   71.39 
  -1   3   8  472.45   23.20 
   1  -3   8  481.85   16.60 
  -1   3   8  457.05   22.50 
   1  -3   8  440.96   20.50 
   1  -3  -8  463.05   24.80 
  -1   3  -8  460.35   20.90 
   1  -3  -8  429.26   21.20 
   0   3   8 2972.10   67.39 
   0   3   8 2775.52   67.19 
   0  -3   8 2993.70   59.39 
   0  -3   8 3015.90   60.09 
   0  -3   8 2955.20   63.09 
   0  -3  -8 2833.52   65.39 
   0  -3  -8 2939.41   72.39 
   0   3  -8 3022.10   64.79 
   0   3  -8 2908.71   59.09 
  -1  -3   8  462.35   19.40 
  -1  -3   8  460.25   18.80 
   1   3   8  441.16   21.70 
   1   3   8  467.15   21.70 
  -1  -3   8  465.75   20.00 
  -1  -3  -8  470.65   24.70 
   1   3  -8  486.05   20.00 
   1   3  -8  493.55   21.20 
  -1  -3  -8  464.65   21.20 
  -2  -3   8 2783.42   62.39 
  -2  -3   8 2812.12   57.19 
   2   3   8 2845.22   63.39 
   2   3   8 2645.24   63.89 
  -2  -3   8 2651.03   62.79 
  -2  -3  -8 2667.03   62.29 
   2   3  -8 2763.72   61.59 
  -2  -3  -8 2828.22   69.69 
   3   3   8 1179.68   36.20 
   3   3   8 1042.00   41.90 
  -3  -3   8 1077.99   29.70 
  -3  -3   8 1111.89   36.80 
  -3  -3   8 1131.99   38.00 
  -3  -3  -8 1128.29   35.30 
   3   3  -8 1141.49   34.60 
  -4  -3   8  179.78   15.20 
  -4  -3   8  187.98   15.80 
   4   3   8  184.58   14.30 
   4   3   8  184.68   14.90 
  -4  -3   8  162.68   11.00 
  -4  -3  -8  159.58   13.40 
   4   3  -8  183.78   13.10 
  -4  -3  -8  195.58   16.60 
   5   3   8  356.86   21.40 
  -5  -3   8  357.96   23.00 
   5   3   8  367.06   20.70 
  -5  -3   8  379.86   23.60 
  -5  -3   8  357.46   16.20 
   5   3  -8  365.96   17.80 
  -5  -3  -8  357.16   19.30 
  -5  -3  -8  387.26   23.40 
  -6  -3   8  462.55   19.10 
   6   3   8  431.06   23.60 
  -6  -3   8  429.66   26.60 
   6   3  -8  415.66   19.20 
  -6  -3  -8  414.66   25.10 
   6   3  -8  467.55   27.80 
  -6  -3  -8  436.46   21.90 
  -7  -3   8  182.38   19.00 
  -7  -3   8  188.18   13.00 
   7   3   8  166.88   16.60 
  -7  -3  -8  140.79   15.90 
  -7  -3  -8  143.89   14.30 
   7   3  -8  179.58   12.60 
   7   3  -8  182.68   19.20 
  -8  -3   8   91.09    9.60 
   8   3   8  102.39   15.70 
  -8  -3   8   95.89   16.90 
   8   3  -8   63.89    9.40 
   8   3  -8   86.69   16.10 
  -8  -3  -8   66.99   13.50 
  -9  -3   8    8.50    4.90 
   9   3   8    5.70    5.70 
   9   3  -8    4.30    4.50 
  -9  -3  -8   -2.20    6.70 
  10   3   8  169.98   19.20 
 -10  -3   8  162.08   14.00 
 -10  -3   8  148.99   13.70 
 -10  -3   8  135.59   22.40 
 -10  -3  -8  155.78   18.70 
  10   3  -8  170.88   13.40 
 -11  -3   8   23.70    7.60 
 -11  -3   8   15.30   11.20 
 -11  -3   8   30.30    7.70 
  11   3   8   22.10    9.40 
 -11  -3  -8   14.70   10.40 
  11   3  -8   34.20    7.60 
 -12  -3   8   12.60    6.60 
 -12  -3   8   10.40   10.80 
  12   3   8    1.80    7.50 
 -12  -3  -8    9.10    7.30 
 -13  -3   8   24.50    7.40 
  13   3   8    7.40   10.60 
 -13  -3   8    7.30   12.20 
 -13  -3  -8   -0.30    9.20 
 -13   3   9   20.90   11.20 
  13  -3  -9   10.70   10.30 
 -13   3  -9   13.30    7.30 
 -12   3   9   -2.30   10.70 
 -12   3  -9   25.00   10.00 
  12  -3  -9   30.80   11.10 
 -12   3  -9    6.50    6.30 
  11  -3   9   -6.00    4.60 
 -11   3   9    4.90    6.90 
  11  -3  -9   -2.00    6.50 
 -11   3  -9  -10.50    4.60 
 -11   3  -9    1.60    8.20 
 -11   3  -9    2.00    5.40 
  10  -3   9   -4.60    4.70 
 -10   3   9   -2.90    6.70 
 -10   3  -9    9.00    9.00 
 -10   3  -9    0.60    4.90 
  10  -3  -9   -0.60    5.50 
 -10   3  -9   -8.10    4.50 
  -9   3   9   18.00    9.40 
   9  -3   9   13.20    5.10 
  -9   3  -9   20.80    5.50 
   9  -3  -9   -3.10    6.30 
  -9   3  -9   16.80    5.40 
  -9   3  -9   14.90    9.50 
   8  -3   9  105.89    9.20 
  -8   3   9  106.89   18.20 
  -8   3  -9  102.19    8.70 
   8  -3  -9  115.99   17.90 
  -8   3  -9  109.69   17.60 
  -7   3   9  404.36   27.70 
   7  -3   9  409.46   16.00 
   7  -3  -9  402.76   26.70 
  -7   3  -9  437.76   27.80 
  -7   3  -9  390.76   15.40 
   6  -3   9  670.83   19.60 
  -6   3   9  703.73   35.50 
   6  -3  -9  654.33   33.70 
  -6   3  -9  659.23   19.10 
  -6   3  -9  655.13   33.00 
  -5   3   9  333.17   23.00 
   5  -3   9  313.47   11.60 
  -5   3   9  330.87   22.50 
  -5   3  -9  313.07   22.10 
  -5   3  -9  338.07   11.80 
   5  -3  -9  345.57   23.80 
   4  -3   9  422.36   13.20 
   4  -3   9  394.76   24.30 
  -4   3   9  445.16   25.60 
  -4   3   9  441.86   25.30 
  -4   3  -9  440.86   13.40 
   4  -3  -9  396.56   28.90 
   4  -3  -9  441.86   26.70 
  -4   3  -9  416.86   24.30 
   3  -3   9  260.87   18.20 
  -3   3   9  264.37   19.10 
   3  -3   9  281.57   11.00 
  -3   3   9  264.57   19.50 
  -3   3  -9  275.17   10.90 
   3  -3  -9  282.07   21.00 
   3  -3  -9  299.27   19.40 
  -3   3  -9  294.37   19.50 
  -2   3   9 1134.49   40.30 
   2  -3   9 1036.80   43.90 
   2  -3   9 1144.89   28.50 
  -2   3   9 1176.48   40.40 
  -2   3  -9 1120.69   44.20 
   2  -3  -9 1154.28   51.29 
   2  -3  -9 1103.69   38.10 
  -2   3  -9 1157.28   28.30 
  -1   3   9  578.54   32.80 
   1  -3   9  629.74   25.90 
  -1   3   9  609.04   27.40 
   1  -3   9  644.94   21.20 
   1  -3   9  649.83   21.20 
   1  -3  -9  568.44   26.30 
  -1   3  -9  618.04   26.10 
  -1   3  -9  595.54   20.20 
   0   3   9   76.39    9.80 
   0  -3   9   65.39    7.50 
   0  -3   9   48.90    7.70 
   0  -3   9   60.69    8.80 
   0   3   9   52.29   10.00 
   0  -3  -9   80.69    9.50 
   0   3  -9   70.09    7.70 
   0   3  -9   76.19    9.40 
   1   3   9  589.24   26.30 
  -1  -3   9  565.24   23.50 
  -1  -3   9  622.94   23.90 
  -1  -3   9  584.84   23.10 
   1   3   9  607.64   26.20 
   1   3  -9  649.34   26.50 
  -1  -3  -9  647.44   31.30 
   1   3  -9  577.14   23.30 
  -1  -3  -9  599.64   25.40 
   2   3   9 1144.09   38.40 
  -2  -3   9 1127.99   32.70 
  -2  -3   9 1154.58   36.50 
  -2  -3   9 1169.58   37.60 
   2   3   9 1192.88   37.60 
  -2  -3  -9 1128.19   36.80 
   2   3  -9 1175.48   37.30 
  -2  -3  -9 1148.89   42.20 
  -3  -3   9  270.07   18.10 
   3   3   9  289.37   18.70 
  -3  -3   9  270.07   18.80 
  -3  -3   9  276.27   14.70 
   3   3   9  291.47   17.50 
  -3  -3  -9  284.27   17.40 
  -3  -3  -9  277.57   21.00 
   3   3  -9  288.77   17.80 
  -4  -3   9  423.76   18.40 
  -4  -3   9  418.86   24.30 
   4   3   9  455.85   22.80 
  -4  -3   9  492.85   25.90 
   4   3   9  447.26   24.50 
  -4  -3  -9  439.86   22.20 
  -4  -3  -9  448.86   26.20 
   4   3  -9  464.45   22.40 
   5   3   9  307.17   24.10 
  -5  -3   9  350.36   22.90 
  -5  -3   9  327.87   16.40 
  -5  -3  -9  349.77   23.90 
   5   3  -9  339.57   18.80 
  -5  -3  -9  324.17   23.40 
   6   3   9  656.93   30.10 
  -6  -3   9  671.03   34.00 
  -6  -3   9  637.14   24.10 
  -6  -3  -9  669.23   33.30 
   6   3  -9  686.63   26.70 
  -6  -3  -9  660.83   28.70 
   7   3   9  385.06   24.70 
  -7  -3   9  389.16   27.40 
  -7  -3   9  394.86   19.10 
   7   3  -9  424.66   20.30 
  -7  -3  -9  400.26   22.30 
  -7  -3  -9  356.96   25.10 
  -8  -3   9   97.69   17.30 
  -8  -3   9  109.79   10.90 
   8   3   9   90.89   14.10 
  -8  -3  -9  131.09   16.10 
   8   3  -9  109.59   11.50 
  -9  -3   9   10.60    5.50 
   9   3   9   17.80    8.60 
  -9  -3   9   23.60   10.40 
   9   3  -9   16.20    6.20 
  -9  -3  -9   10.30    8.10 
 -10  -3   9    2.50    5.70 
 -10  -3   9   -0.30    8.10 
  10   3   9    1.10    7.10 
  10   3  -9    2.00    4.90 
 -11  -3   9   -1.80    7.90 
  11   3   9   -4.90    7.80 
 -11  -3   9    5.00    6.50 
  11   3  -9   -7.50    4.60 
 -11  -3  -9    4.20    8.20 
 -12  -3   9   24.90    7.40 
  12   3   9   16.60   10.50 
 -12  -3   9   15.10   10.80 
  12   3  -9   12.80    7.30 
 -12  -3  -9   13.80    9.30 
  13   3   9   22.70   11.40 
 -13  -3  -9   20.40   10.90 
 -13   3  10   -8.40   10.30 
  13  -3 -10  -18.20    9.50 
 -13   3 -10   10.50   10.20 
 -12   3  10   38.80   15.40 
 -12   3 -10   34.80    8.50 
  12  -3 -10   56.89   14.10 
 -12   3 -10   51.39   13.50 
 -11   3  10  115.19   20.80 
  11  -3  10  111.39   12.30 
  11  -3 -10   96.39   21.00 
 -11   3 -10  146.19   13.10 
 -11   3 -10  120.29   20.20 
  10  -3  10   44.80    7.90 
 -10   3  10   29.40   11.60 
 -10   3 -10   48.80   13.00 
  10  -3 -10   37.90   11.20 
 -10   3 -10   44.90    7.10 
 -10   3 -10   38.90    7.50 
   9  -3  10  173.68   11.90 
  -9   3  10  153.28   23.40 
  -9   3 -10  138.19   21.20 
  -9   3 -10  154.18   11.20 
   9  -3 -10  174.38   20.10 
  -9   3 -10  166.98   11.80 
  -8   3  10  157.38   37.10 
   8  -3  10  105.89    9.00 
  -8   3 -10  148.59    9.90 
   8  -3 -10  143.49   17.80 
  -8   3 -10  150.68   24.60 
   7  -3  10   13.30    4.00 
  -7   3  10    7.00    8.00 
  -7   3 -10   13.10    4.30 
   7  -3 -10   25.90    9.60 
  -7   3 -10    4.00    6.40 
   6  -3  10  356.66   13.80 
  -6   3  10  344.37   25.30 
  -6   3 -10  334.27   24.30 
   6  -3 -10  376.06   26.60 
  -6   3 -10  365.66   13.40 
   5  -3  10  129.09    7.70 
  -5   3  10  129.79   15.90 
   5  -3 -10  150.08   17.00 
  -5   3 -10  131.49    7.80 
  -5   3 -10  120.19   14.70 
   4  -3  10  433.26   14.60 
  -4   3  10  443.96   26.30 
  -4   3  10  424.86   25.50 
  -4   3 -10  410.76   24.70 
   4  -3 -10  433.16   27.80 
  -4   3 -10  427.46   14.20 
  -3   3  10  398.56   24.10 
   3  -3  10  369.26   14.20 
  -3   3  10  369.56   23.30 
   3  -3  10  354.56   22.00 
  -3   3 -10  361.36   19.50 
   3  -3 -10  382.96   27.30 
   3  -3 -10  342.07   24.40 
  -3   3 -10  418.46   23.60 
  -2   3  10 1442.16   48.10 
  -2   3  10 1484.15   48.20 
   2  -3  10 1479.45   36.00 
   2  -3  10 1495.85   46.30 
  -2   3 -10 1447.96   34.70 
  -2   3 -10 1444.16   45.90 
   2  -3 -10 1510.95   52.69 
   2  -3 -10 1478.65   46.60 
  -1   3  10 1223.58   42.20 
   1  -3  10 1161.98   38.70 
   1  -3  10 1196.18   32.90 
   1  -3  10 1195.58   33.20 
  -1   3  10 1108.89   40.70 
   1  -3 -10 1194.88   40.10 
  -1   3 -10 1200.18   32.50 
   1  -3 -10 1305.87   47.50 
   0  -3  10    6.90    4.10 
   0  -3  10   13.10    4.50 
   0   3  10    7.80    4.70 
   0  -3  10    9.20    4.10 
   0  -3 -10    2.00    5.00 
   0   3 -10    4.50    4.10 
   0  -3 -10   20.30    7.80 
   0   3 -10   10.50    4.60 
  -1  -3  10 1332.97   38.50 
   1   3  10 1163.68   40.60 
  -1  -3  10 1256.27   38.30 
  -1  -3  10 1220.28   37.10 
   1   3  10 1239.58   41.30 
   1   3 -10 1218.48   40.70 
  -1  -3 -10 1221.68   45.80 
   1   3 -10 1224.88   37.30 
  -2  -3  10 1421.76   44.40 
  -2  -3  10 1422.06   39.70 
   2   3  10 1509.15   45.00 
  -2  -3  10 1543.75   44.60 
   2   3  10 1456.75   46.50 
   2   3 -10 1498.55   45.80 
   2   3 -10 1510.25   44.80 
  -2  -3 -10 1481.15   51.09 
  -2  -3 -10 1370.86   44.30 
  -3  -3  10  384.86   22.20 
  -3  -3  10  385.86   22.60 
  -3  -3  10  358.76   18.00 
   3   3  10  365.96   21.00 
  -3  -3 -10  368.96   24.60 
  -3  -3 -10  441.46   26.70 
   3   3 -10  390.26   22.00 
  -4  -3  10  425.66   24.90 
  -4  -3  10  407.66   24.80 
  -4  -3  10  450.45   19.90 
  -4  -3 -10  464.25   27.80 
   4   3 -10  473.65   24.20 
  -4  -3 -10  389.26   22.20 
  -5  -3  10  111.19   14.20 
  -5  -3  10  118.29   10.50 
   5   3  10  151.98   14.30 
   5   3 -10  131.49   13.00 
  -5  -3 -10  148.89   13.40 
  -5  -3 -10  122.69   15.60 
   6   3  10  349.17   22.70 
  -6  -3  10  355.76   25.50 
  -6  -3  10  367.06   18.40 
   6   3 -10  375.66   20.90 
  -6  -3 -10  379.96   26.30 
  -6  -3 -10  364.96   21.70 
   7   3  10   22.40    8.20 
  -7  -3  10   20.30    7.80 
  -7  -3  10   19.10    6.50 
   7   3 -10   17.90    5.80 
  -7  -3 -10    6.70    8.10 
  -7  -3 -10    9.00    7.80 
  -8  -3  10  136.89   12.00 
   8   3  10  130.69   16.00 
  -8  -3  10  135.49   24.10 
  -8  -3 -10  156.08   17.50 
   8   3 -10  123.19   12.20 
  -9  -3  10  145.39   13.20 
   9   3  10  182.68   18.90 
  -9  -3  10  167.48   20.90 
   9   3 -10  161.28   13.70 
  -9  -3 -10  139.89   25.00 
  10   3  10   55.89   13.30 
 -10  -3  10   51.89   14.80 
 -10  -3  10   52.69    9.00 
  10   3 -10   38.90    8.70 
 -10  -3 -10   51.09   13.50 
 -11  -3  10  136.09   23.00 
  11   3  10  132.79   20.70 
 -11  -3 -10  109.19   19.50 
  12   3  10   53.89   14.80 
 -12  -3  10   27.90    8.80 
  12   3 -10   41.00    9.60 
 -12  -3 -10   17.90   12.30 
  13   3  10    3.30   11.30 
 -13  -3  10   -8.40   10.70 
 -13  -3 -10    9.70   10.00 
 -12   3  11   22.10   11.80 
  12  -3 -11   -9.90    9.20 
 -11   3  11   28.20   13.60 
  11  -3  11   29.20    7.20 
 -11   3 -11   36.10    7.50 
  11  -3 -11   20.50   10.40 
 -11   3 -11   26.30   12.20 
 -10   3  11   48.90   14.60 
  10  -3  11   93.59    9.60 
 -10   3 -11   89.99    9.60 
 -10   3 -11   75.89   17.30 
  10  -3 -11   76.19   16.40 
 -10   3 -11   95.99    9.50 
  -9   3  11    6.00    9.00 
   9  -3  11   17.60    5.10 
  -9   3 -11   12.20    4.50 
  -9   3 -11   18.40   10.50 
   9  -3 -11   15.00   10.10 
  -9   3 -11   17.00    5.00 
  -8   3  11    5.50    6.80 
   8  -3  11    7.70    3.60 
   8  -3 -11    3.40    7.70 
  -8   3 -11   21.00    9.40 
  -8   3 -11   10.80    4.20 
  -7   3  11   49.99   12.50 
   7  -3  11   57.99    6.50 
  -7   3 -11   70.99   14.60 
   7  -3 -11   72.69   13.80 
  -7   3 -11   66.29    7.10 
  -6   3  11  496.15   31.20 
   6  -3  11  440.76   15.90 
   6  -3 -11  486.65   31.20 
  -6   3 -11  428.26   28.20 
   5  -3  11  491.95   16.70 
  -5   3  11  508.95   31.00 
  -5   3 -11  530.85   30.70 
  -5   3 -11  502.95   18.40 
   5  -3 -11  508.95   31.90 
  -4   3  11  946.61   40.90 
   4  -3  11  926.31   24.70 
  -4   3 -11  921.21   38.90 
   4  -3 -11  934.11   42.80 
   3  -3  11  391.66   16.10 
  -3   3  11  440.26   26.40 
  -3   3 -11  417.36   24.90 
  -3   3 -11  409.46   15.80 
   3  -3 -11  444.86   28.80 
   2  -3  11  973.90   29.20 
  -2   3  11 1013.90   40.10 
   2  -3  11  893.81   41.90 
   2  -3 -11  993.20   43.40 
  -2   3 -11  982.30   28.10 
  -2   3 -11  908.11   37.00 
   1  -3  11  344.17   17.50 
   1  -3  11  313.27   19.80 
   1  -3  11  336.17   16.90 
  -1   3  11  342.57   22.20 
  -1   3 -11  326.47   16.30 
   1  -3 -11  313.77   24.20 
  -1   3 -11  326.67   21.50 
   1  -3 -11  333.57   20.80 
   0   3  11  217.78   17.80 
   0  -3  11  189.18   14.90 
   0  -3  11  221.98   15.00 
   0  -3  11  215.78   14.10 
   0   3 -11  196.48   13.40 
   0   3 -11  203.58   17.00 
   0  -3 -11  221.68   19.90 
   0  -3 -11  199.48   15.80 
  -1  -3  11  326.37   19.10 
  -1  -3  11  378.16   20.20 
   1   3  11  348.27   21.30 
  -1  -3 -11  358.16   25.20 
   1   3 -11  353.16   19.50 
  -1  -3 -11  312.17   20.10 
   1   3 -11  324.07   21.10 
   2   3  11  972.00   36.30 
  -2  -3  11  981.80   33.00 
  -2  -3  11  961.60   37.50 
  -2  -3 -11 1014.90   43.60 
   2   3 -11  936.01   41.70 
  -2  -3 -11  944.01   35.10 
   2   3 -11 1000.70   38.20 
  -3  -3  11  430.66   24.40 
   3   3  11  441.86   23.70 
  -3  -3  11  403.06   20.00 
  -3  -3  11  442.46   25.50 
  -3  -3 -11  432.26   27.80 
   3   3 -11  456.25   25.50 
  -3  -3 -11  410.26   22.60 
  -4  -3  11  951.20   38.70 
  -4  -3  11  905.21   31.10 
   4   3  11  947.01   36.70 
   4   3 -11  962.50   37.80 
  -4  -3 -11  970.10   43.10 
  -4  -3 -11  952.20   35.90 
  -5  -3  11  512.15   29.10 
   5   3  11  514.55   26.60 
  -5  -3  11  461.45   21.80 
  -5  -3 -11  502.45   25.90 
  -5  -3 -11  503.05   31.00 
   5   3 -11  502.45   26.50 
   6   3  11  425.96   25.80 
  -6  -3  11  440.76   21.40 
  -6  -3  11  449.16   29.20 
  -6  -3 -11  416.66   29.00 
   6   3 -11  506.15   25.80 
  -6  -3 -11  454.65   24.80 
   7   3  11   84.39   14.00 
  -7  -3  11   75.99    9.60 
  -7  -3  11   69.29   14.50 
   7   3 -11   81.89   10.60 
  -7  -3 -11   72.39   14.70 
  -8  -3  11    9.60    8.20 
  -8  -3  11    9.10    5.80 
   8   3  11   11.00    7.10 
   8   3 -11    7.30    5.00 
  -8  -3 -11    0.90    7.50 
  -9  -3  11   15.60    6.50 
  -9  -3  11    5.80    8.10 
   9   3  11   30.50   10.40 
  -9  -3 -11   21.40   10.10 
   9   3 -11   19.90    6.90 
  10   3  11   77.99   15.00 
 -10  -3  11   78.09   13.10 
 -10  -3  11   73.89   17.30 
 -10  -3 -11   79.39   16.50 
 -11  -3  11   10.30   11.50 
  11   3  11   34.10   12.80 
  11   3 -11   16.40    7.80 
 -11  -3 -11    8.20   10.70 
  12   3  11   -2.00    8.80 
 -12  -3  11   -6.30    6.30 
 -12  -3  11  -13.80    8.60 
 -12  -3 -11   22.40   10.10 
  12   3 -11   13.20    8.20 
 -12   3  12   23.10   13.00 
  12  -3 -12   31.30   13.40 
 -12   3 -12   15.20   13.50 
 -11   3  12  257.27   28.40 
  11  -3  12  261.17   15.60 
 -11   3 -12  251.17   16.10 
  11  -3 -12  226.58   24.50 
 -11   3 -12  230.88   26.70 
 -10   3  12   10.60    9.50 
  10  -3  12   14.40    5.10 
 -10   3 -12    0.30    4.40 
 -10   3 -12    2.60    8.30 
  10  -3 -12   15.80    9.80 
  -9   3  12   21.80   10.50 
   9  -3  12    4.80    4.00 
  -9   3 -12   11.20    4.20 
  -9   3 -12   17.00   10.40 
   9  -3 -12   16.10    8.60 
   8  -3  12   72.49    7.40 
  -8   3  12   92.09   18.00 
  -8   3 -12   67.09   15.70 
   8  -3 -12   61.89   14.10 
  -8   3 -12   99.99    7.90 
  -7   3  12  105.19   18.00 
   7  -3  12   87.79    7.60 
   7  -3 -12   89.89   16.90 
  -7   3 -12   75.89    7.10 
  -7   3 -12   85.79   16.20 
   6  -3  12  193.08   10.60 
  -6   3  12  196.18   21.40 
  -6   3 -12  205.18   15.10 
   6  -3 -12  229.68   23.00 
  -6   3 -12  188.08   19.90 
  -5   3  12 1102.09   47.60 
   5  -3  12 1156.28   29.10 
  -5   3 -12 1143.59   46.70 
   5  -3 -12 1190.48   51.29 
  -5   3 -12 1107.99   28.20 
   4  -3  12  107.79    8.60 
  -4   3  12  126.09   16.30 
  -4   3 -12  121.09    8.70 
  -4   3 -12  132.79   16.10 
   4  -3 -12  116.79   19.00 
   3  -3  12  467.15   18.90 
  -3   3  12  521.05   29.60 
  -3   3 -12  495.45   28.60 
   3  -3 -12  507.85   32.10 
  -3   3 -12  456.55   18.20 
   2  -3  12  147.49   11.80 
  -2   3  12  155.08   17.10 
   2  -3 -12  181.28   19.80 
  -2   3 -12  168.48   11.50 
  -2   3 -12  184.18   17.30 
   1  -3  12  523.95   23.20 
   1  -3  12  523.35   22.40 
  -1   3  12  566.44   29.70 
   1  -3 -12  556.24   33.30 
  -1   3 -12  501.45   21.70 
  -1   3 -12  512.85   28.30 
   0  -3  12  451.65   24.20 
   0  -3  12  479.05   22.90 
   0  -3  12  472.65   22.60 
   0   3  12  515.55   28.10 
   0   3 -12  484.25   27.50 
   0   3 -12  496.05   22.60 
   0  -3 -12  491.55   31.10 
   0  -3 -12  416.56   25.20 
  -1  -3  12  514.95   24.80 
  -1  -3  12  537.25   25.40 
   1   3  12  526.75   28.00 
  -1  -3  12  506.15   25.60 
   1   3 -12  498.65   28.20 
   1   3 -12  475.55   24.10 
  -1  -3 -12  517.45   31.50 
  -1  -3 -12  510.35   26.00 
  -2  -3  12  214.88   16.60 
   2   3  12  172.28   16.30 
  -2  -3  12  177.88   15.80 
  -2  -3  12  173.48   13.90 
   2   3 -12  168.48   16.70 
  -2  -3 -12  164.08   18.60 
  -2  -3 -12  164.88   14.80 
   2   3 -12  157.88   14.70 
  -3  -3  12  481.25   23.70 
  -3  -3  12  515.95   27.70 
   3   3  12  481.15   26.20 
  -3  -3 -12  516.25   26.40 
  -3  -3 -12  518.25   32.10 
   4   3  12  117.49   14.00 
  -4  -3  12  108.69   14.40 
  -4  -3 -12  119.89   13.10 
  -4  -3 -12  128.89   19.90 
   4   3 -12  116.29   14.50 
  -5  -3  12 1132.89   37.60 
   5   3  12 1177.28   43.40 
  -5  -3  12 1189.98   47.00 
  -5  -3 -12 1097.89   40.80 
   5   3 -12 1191.48   44.40 
  -5  -3 -12 1111.59   49.00 
   6   3  12  196.08   18.80 
  -6  -3  12  206.78   15.50 
  -6  -3  12  212.18   21.60 
   6   3 -12  220.08   18.20 
  -6  -3 -12  205.58   21.90 
   7   3  12  115.99   14.00 
  -7  -3 -12   93.19   20.60 
   7   3 -12   93.69   14.10 
  -8  -3  12  101.59   17.50 
   8   3  12   76.59   13.90 
  -8  -3  12   73.49   12.80 
  -8  -3 -12  105.59   19.10 
   9   3  12    5.00    7.30 
  -9  -3  12    3.40    7.20 
  -9  -3  12   10.60    6.70 
  -9  -3 -12   -1.60    7.90 
   9   3 -12    3.70    5.90 
  10   3  12    7.80    8.50 
 -10  -3  12   -6.70    8.40 
 -10  -3 -12   10.40    9.10 
  10   3 -12    8.50    6.90 
  11   3  12  294.17   25.70 
 -11  -3  12  289.17   30.70 
  11   3 -12  289.97   20.40 
 -11  -3 -12  240.28   28.30 
  12   3  12   23.10   12.60 
 -12  -3  12   11.20   11.40 
  12   3 -12   34.80    9.60 
 -12  -3 -12   15.60   12.10 
 -11   3  13   99.79   21.40 
  11  -3 -13   81.39   19.20 
 -11   3 -13   80.09   20.00 
 -10   3  13   17.40   11.50 
  10  -3  13   12.00    5.10 
  10  -3 -13   28.40   11.40 
 -10   3 -13   21.90    5.30 
 -10   3 -13   15.10   10.50 
  -9   3  13   71.09   16.20 
   9  -3  13   55.09    7.20 
  -9   3 -13   36.50   12.60 
  -9   3 -13   50.29    6.90 
   9  -3 -13   64.09   18.40 
  -8   3  13    5.70    8.40 
  -8   3 -13   33.00    5.30 
  -8   3 -13   12.40    9.80 
   8  -3 -13   16.50    9.40 
  -7   3  13  110.19   18.90 
   7  -3  13  109.59    8.30 
   7  -3 -13   91.49   17.20 
  -7   3 -13  103.59    7.80 
  -7   3 -13  125.49   19.90 
   6  -3  13  101.69    8.40 
  -6   3  13  120.29   20.80 
  -6   3 -13  110.99   18.70 
  -6   3 -13  109.79    8.40 
   6  -3 -13  102.19   18.30 
  -5   3  13   37.10   12.20 
   5  -3  13   46.60    6.80 
   5  -3 -13   41.60   12.40 
  -5   3 -13   58.49    6.70 
  -5   3 -13   51.29   12.80 
  -4   3  13    4.60    7.50 
   4  -3  13    3.90    3.60 
  -4   3 -13    3.40    3.40 
   4  -3 -13    3.90    7.40 
  -4   3 -13    8.30    6.90 
   3  -3  13   91.89    9.10 
  -3   3  13  100.59   16.40 
   3  -3 -13   96.69   18.20 
  -3   3 -13  104.09    9.20 
  -3   3 -13  101.29   17.00 
   2  -3  13   61.99    9.30 
   2  -3  13   51.69    8.80 
  -2   3  13   68.29   13.80 
  -2   3 -13   51.49   12.50 
   2  -3 -13   55.79   13.80 
  -2   3 -13   54.29    8.20 
   1  -3  13  208.28   15.20 
  -1   3  13  238.08   20.20 
   1  -3  13  221.48   14.90 
  -1   3 -13  203.58   19.50 
   1  -3 -13  183.98   21.00 
  -1   3 -13  217.28   14.30 
   0  -3  13  140.29   12.60 
   0   3  13  171.58   17.10 
   0  -3  13  136.59   13.50 
   0   3 -13  162.18   17.60 
   0  -3 -13  162.28   19.70 
   0   3 -13  179.08   14.10 
  -1  -3  13  208.58   17.00 
  -1  -3  13  204.48   16.50 
   1   3  13  202.18   18.80 
   1   3 -13  217.28   20.20 
  -1  -3 -13  214.88   22.20 
   1   3 -13  194.58   16.20 
  -2  -3  13   52.99   11.70 
  -2  -3  13   66.09   10.40 
  -2  -3  13   55.19   10.80 
   2   3  13   58.69   12.00 
   2   3 -13   50.19   11.90 
  -2  -3 -13   63.89   14.50 
   2   3 -13   59.19   10.70 
  -3  -3  13   96.59   14.70 
  -3  -3  13   89.69   11.00 
   3   3  13   87.59   14.30 
  -3  -3 -13  103.19   17.80 
   3   3 -13   87.79   15.90 
   4   3  13    5.30    7.00 
  -4  -3  13   18.30    7.70 
  -4  -3  13    4.80    5.00 
  -4  -3 -13   10.50    8.00 
   4   3 -13    8.50    7.10 
  -5  -3  13   53.59   13.60 
  -5  -3  13   57.19    9.80 
   5   3  13   71.99   12.80 
  -5  -3 -13   34.80   13.20 
   5   3 -13   53.29   11.90 
   6   3  13   94.39   15.20 
  -6  -3  13  121.99   12.40 
  -6  -3  13  133.49   20.70 
   6   3 -13  100.19   15.40 
   7   3  13  121.99   15.50 
  -7  -3  13  107.09   19.00 
  -7  -3  13  115.79   11.60 
   7   3 -13  100.09   15.10 
  -7  -3 -13  103.69   19.50 
  -8  -3  13   41.10   13.40 
  -8  -3  13   23.30    7.10 
   8   3  13   18.10   10.10 
  -8  -3 -13   30.50   12.40 
   8   3 -13   38.70    9.60 
   9   3  13   44.90   12.90 
  -9  -3  13   49.50   14.90 
  -9  -3  13   54.89    9.90 
  -9  -3 -13   50.19   14.80 
   9   3 -13   54.99   10.60 
  10   3  13    5.40    9.40 
 -10  -3  13   38.40   14.70 
 -10  -3 -13   33.90   12.10 
  10   3 -13   22.50    7.80 
 -11  -3  13  118.79   23.20 
 -11  -3 -13   95.79   19.20 
  11   3 -13  150.48   16.40 
 -11   3  14   -0.20   10.60 
  11  -3 -14   10.60   12.40 
 -11   3 -14  -10.50    9.30 
  10  -3 -14   56.59   15.40 
  -9   3  14   74.39   17.10 
   9  -3  14   58.59    7.30 
   9  -3 -14   66.29   15.90 
  -9   3 -14   69.19   17.10 
   8  -3  14   55.99    6.70 
  -8   3  14   61.39   15.90 
  -8   3 -14   47.40   12.50 
   8  -3 -14   52.19   14.80 
  -8   3 -14   73.19    9.50 
  -7   3  14   -3.80    6.30 
   7  -3  14    6.50    3.70 
  -7   3 -14   -0.40    3.20 
   7  -3 -14   -2.60    8.10 
  -7   3 -14   21.60   11.00 
   6  -3  14  241.48   12.70 
  -6   3  14  225.18   24.30 
  -6   3 -14  244.18   23.90 
  -6   3 -14  250.67   12.60 
   6  -3 -14  308.27   28.10 
   5  -3  14  436.16   17.90 
  -5   3  14  445.56   37.80 
   5  -3 -14  423.76   32.70 
  -5   3 -14  419.46   30.30 
  -5   3 -14  475.95   18.20 
   4  -3  14  119.09    9.90 
  -4   3  14  138.49   18.10 
  -4   3 -14  138.19   10.50 
  -4   3 -14  122.69   19.00 
   4  -3 -14  135.89   22.30 
   3  -3  14   40.30    7.60 
  -3   3  14   59.59   14.10 
  -3   3 -14   38.10   11.90 
  -3   3 -14   62.39    8.20 
   3  -3 -14   49.80   14.80 
  -2   3  14  341.67   25.70 
   2  -3  14  336.97   18.20 
   2  -3  14  329.37   18.90 
  -2   3 -14  346.37   18.20 
   2  -3 -14  348.47   28.70 
  -2   3 -14  319.27   25.10 
   1  -3  14    6.30    5.30 
  -1   3  14   15.70    7.60 
   1  -3  14   17.90    6.70 
  -1   3 -14   17.30    8.00 
   1  -3 -14    1.50    6.70 
  -1   3 -14   11.70    4.90 
   0  -3  14   -8.70    3.90 
   0  -3  14    0.00    5.40 
   0   3  14   13.70    7.80 
   0   3 -14   19.90    9.70 
   0   3 -14    0.10    3.80 
   0  -3 -14    4.30    7.30 
   1   3  14   12.60    7.10 
  -1  -3  14   10.70    5.90 
  -1  -3  14   -6.90    4.90 
  -1  -3 -14   -3.10    6.40 
   1   3 -14    5.60    5.20 
   1   3 -14   12.50    7.70 
  -2  -3  14  347.77   23.70 
   2   3  14  418.46   26.00 
  -2  -3 -14  318.37   27.60 
   2   3 -14  385.86   27.10 
  -3  -3  14   54.99   12.00 
   3   3  14   70.59   13.70 
   3   3 -14   52.09   12.20 
  -3  -3 -14   37.10   12.20 
  -4  -3  14  115.29   15.30 
   4   3  14  113.19   16.40 
  -4  -3 -14  124.99   20.40 
   4   3 -14  107.69   17.20 
  -5  -3  14  451.45   28.30 
  -5  -3  14  419.86   29.30 
   5   3  14  440.26   27.40 
   5   3 -14  446.16   29.80 
  -5  -3 -14  449.66   34.50 
   6   3  14  253.57   21.70 
  -6  -3  14  242.88   17.70 
  -6  -3  14  237.08   24.20 
   6   3 -14  265.97   23.10 
  -6  -3 -14  245.38   26.00 
   7   3  14    2.00    7.10 
  -7  -3  14    3.30    7.10 
  -7  -3  14   16.70    7.10 
   7   3 -14    3.00    6.00 
  -7  -3 -14    1.50    7.60 
  -8  -3  14   51.59   15.20 
   8   3  14   55.99   13.10 
  -8  -3 -14   58.49   16.20 
   8   3 -14   62.99   12.50 
   9   3  14   75.19   15.00 
  -9  -3  14   70.79   17.10 
   9   3 -14   49.00   11.80 
  -9  -3 -14   74.19   18.10 
 -10  -3  14   49.00   17.60 
  10   3  14   49.70   13.10 
  10   3 -14   64.69   12.30 
 -10  -3 -14   48.40   16.60 
 -11  -3  14   29.80   13.00 
 -11  -3 -14   10.20    9.80 
  11   3 -14  -13.60    6.90 
 -10   3  15  127.99   23.90 
 -10   3 -15  120.09   22.70 
  10  -3 -15  114.09   21.70 
  -9   3  15   94.29   20.30 
   9  -3  15  104.49   10.80 
   9  -3 -15   89.79   20.20 
  -9   3 -15  101.79   21.90 
   8  -3  15   15.20    4.40 
  -8   3  15    5.00   10.20 
  -8   3 -15   26.10   10.10 
   8  -3 -15  -13.50    8.10 
   7  -3  15   55.49    7.10 
  -7   3  15   68.09   17.30 
  -7   3 -15   70.89    6.90 
   7  -3 -15  105.19   20.50 
  -7   3 -15   55.29   14.60 
  -6   3  15   12.70    9.20 
   6  -3  15   10.70    4.20 
  -6   3 -15   -1.30    7.50 
  -6   3 -15   12.70    4.30 
  -5   3  15  183.68   21.60 
   5  -3  15  198.38   12.80 
   5  -3 -15  190.98   23.00 
  -5   3 -15  194.38   21.90 
  -5   3 -15  190.58   12.20 
   4  -3  15  144.89   11.90 
  -4   3  15  142.89   22.00 
  -4   3 -15  130.79   10.90 
  -4   3 -15  133.69   21.30 
   4  -3 -15  111.59   20.30 
   3  -3  15   48.10    8.80 
   3  -3  15   48.10    8.20 
  -3   3  15   36.60   11.40 
  -3   3 -15   33.00    6.80 
   3  -3 -15   20.50   11.30 
  -3   3 -15   29.80   12.60 
   2  -3  15  322.97   18.80 
   2  -3  15  273.67   18.50 
  -2   3  15  280.37   24.60 
  -2   3 -15  334.47   27.30 
  -2   3 -15  322.17   18.60 
   2  -3 -15  332.57   29.80 
  -1   3  15  457.15   30.00 
   1  -3  15  445.16   23.60 
   1  -3 -15  451.45   34.10 
  -1   3 -15  419.36   22.70 
  -1   3 -15  411.16   29.70 
   0  -3  15  902.11   36.90 
   0  -3  15  859.41   35.10 
   0   3  15  875.31   41.10 
   0   3 -15  863.81   43.00 
   0  -3 -15  861.21   47.40 
   0   3 -15  821.52   34.00 
   1   3  15  440.46   28.70 
  -1  -3  15  483.15   27.50 
  -1  -3 -15  483.15   34.70 
   1   3 -15  392.96   28.60 
   2   3  15  331.37   24.40 
  -2  -3  15  286.57   22.30 
  -2  -3 -15  293.27   28.50 
   2   3 -15  286.77   25.50 
   3   3  15   44.60   12.00 
  -3  -3  15   51.89   11.60 
  -3  -3 -15   41.60   13.30 
   3   3 -15   17.10   10.00 
  -4  -3  15  148.99   16.90 
   4   3  15  137.39   15.70 
   4   3 -15  133.49   20.60 
  -4  -3 -15  137.79   22.50 
   5   3  15  135.69   16.60 
  -5  -3  15  162.78   21.10 
   5   3 -15  187.58   21.20 
  -5  -3 -15  160.08   24.50 
  -6  -3  15   14.70    8.90 
   6   3  15   15.80    7.60 
  -6  -3 -15    7.10   10.00 
   6   3 -15    5.20    7.10 
  -7  -3  15   88.39   17.90 
   7   3  15   41.60   12.30 
  -7  -3 -15   31.50   14.30 
   7   3 -15   62.69   13.50 
   8   3  15   13.80    8.50 
  -8  -3  15   10.30    9.30 
  -8  -3 -15   20.50   12.70 
   8   3 -15    8.90    8.10 
  -9  -3  15   89.29   18.90 
   9   3  15   86.09   16.70 
  -9  -3 -15   68.39   18.80 
   9   3 -15  106.09   16.10 
 -10  -3  15  144.39   25.10 
  10   3  15  115.69   19.00 
  10   3 -15  132.99   17.90 
 -10  -3 -15   62.69   29.30 
 -10   3  16   35.90   14.80 
 -10   3 -16    5.30   11.40 
  10  -3 -16   22.30   14.70 
  -9   3  16   20.00   12.50 
   9  -3 -16    2.50   10.00 
  -9   3 -16   15.10   11.10 
  -8   3  16   14.30   11.20 
   8  -3  16    3.40    3.80 
  -8   3 -16    5.40    7.50 
   8  -3 -16   14.70   12.10 
  -7   3  16   -8.10    7.30 
   7  -3  16   16.20    4.60 
   7  -3 -16  -13.00    8.10 
  -7   3 -16   -0.80   10.00 
   6  -3  16   36.80    6.40 
  -6   3  16   38.20   12.50 
  -6   3 -16   34.90    6.40 
   6  -3 -16   47.20   14.60 
  -6   3 -16   51.39   15.00 
  -5   3  16  238.38   25.30 
   5  -3  16  207.68   13.80 
   5  -3 -16  232.28   27.50 
  -5   3 -16  281.87   26.60 
  -5   3 -16  212.78   13.30 
  -4   3  16   35.10   13.30 
   4  -3  16   28.00    7.20 
   4  -3  16   51.79    8.20 
   4  -3 -16   27.10   13.70 
  -4   3 -16   30.30   12.70 
  -4   3 -16   36.30    7.20 
   3  -3  16  180.68   14.30 
   3  -3  16  194.38   14.50 
  -3   3  16  161.08   20.10 
  -3   3 -16  173.08   13.50 
   3  -3 -16  183.28   27.40 
  -3   3 -16  152.48   23.80 
   2  -3  16  147.99   13.00 
  -2   3  16  169.18   21.20 
   2  -3 -16  121.59   26.90 
  -2   3 -16  138.49   13.90 
   1  -3  16  159.98   15.10 
  -1   3  16  162.98   18.60 
   1  -3  16  168.38   16.50 
  -1   3 -16  168.78   24.10 
   1  -3 -16  199.48   28.90 
  -1   3 -16  170.28   15.20 
   0   3  16  105.69   17.20 
   0  -3  16  100.49   15.00 
   0  -3 -16   93.79   19.20 
   0   3 -16  143.89   21.30 
   1   3  16  166.68   17.90 
  -1  -3  16  162.78   17.80 
  -1  -3 -16  181.38   26.60 
   1   3 -16  193.78   21.30 
  -2  -3  16  121.49   15.90 
   2   3  16  131.19   17.00 
  -2  -3 -16  122.69   22.00 
   2   3 -16  128.59   21.00 
   3   3  16  189.28   19.10 
  -3  -3  16  170.88   18.10 
  -3  -3 -16  193.38   23.70 
   3   3 -16  173.08   21.40 
  -4  -3  16   50.89   13.30 
   4   3  16   28.20    9.90 
   4   3 -16   28.40   11.30 
  -4  -3 -16   42.40   12.90 
   5   3  16  235.28   21.40 
  -5  -3  16  249.78   24.20 
  -5  -3 -16  222.38   26.10 
   5   3 -16  218.88   23.10 
  -6  -3  16   36.60   12.30 
   6   3  16   20.50    9.30 
  -6  -3 -16   46.10   15.90 
   6   3 -16   56.79   14.30 
   7   3  16   22.10   10.60 
  -7  -3  16   28.20   11.60 
  -7  -3 -16   -8.00    9.60 
   7   3 -16   19.90    9.20 
  -8  -3  16   16.90   11.30 
   8   3 -16   12.90    9.70 
  -8  -3 -16   13.50   12.90 
  -9  -3 -16   11.80   13.30 
  10   3  16   39.20   13.70 
 -10  -3  16   16.30   11.70 
  10   3 -16   10.20   10.70 
 -10  -3 -16   38.50   17.60 
  -9   3  17   53.69   16.50 
  -9   3 -17   36.50   16.10 
   9  -3 -17   50.49   16.00 
  -8   3  17   16.60   11.10 
  -8   3 -17   12.60   12.30 
   8  -3 -17   40.70   14.50 
  -7   3  17   -3.30    7.00 
   7  -3  17    6.00    4.10 
  -7   3 -17    3.00   10.50 
   7  -3 -17   -1.90    8.80 
  -6   3  17  149.29   23.50 
   6  -3  17  115.99   10.10 
  -6   3 -17  105.29   20.90 
   6  -3 -17   75.19   18.10 
   5  -3  17    3.40    5.60 
  -5   3  17  -10.70    6.20 
   5  -3  17   -7.20    4.90 
   5  -3 -17   -5.60    8.50 
  -5   3 -17    8.70    8.90 
  -5   3 -17   -3.90    4.10 
   4  -3  17  358.66   19.40 
   4  -3  17  333.17   19.30 
  -4   3  17  353.56   30.50 
  -4   3 -17  348.27   19.00 
   4  -3 -17  358.16   34.70 
  -4   3 -17  381.16   32.20 
   3  -3  17    4.70    7.10 
   3  -3  17    4.70    7.00 
  -3   3  17  -12.30    7.70 
  -3   3 -17   12.60   10.60 
   3  -3 -17   -8.40    8.30 
  -2   3  17   60.09   14.20 
   2  -3  17   53.99   10.30 
   2  -3  17   69.29   11.60 
  -2   3 -17   59.59   14.80 
  -2   3 -17   87.49   10.70 
   2  -3 -17   62.79   18.00 
   1  -3  17  240.28   19.50 
  -1   3 -17  225.18   23.50 
   1  -3 -17  234.78   27.30 
   0  -3  17   10.40    6.60 
   0   3  17   -2.90    6.90 
   0   3 -17   12.80   10.90 
   0  -3 -17   15.10    9.40 
  -1  -3  17  249.28   22.00 
   1   3  17  232.18   22.40 
  -1  -3 -17  195.58   28.90 
   1   3 -17  240.58   25.30 
   2   3  17   62.89   14.20 
  -2  -3  17   81.79   15.10 
   2   3 -17   64.29   16.80 
  -2  -3 -17   88.59   20.20 
   3   3  17    7.90    9.10 
  -3  -3  17   13.10   10.30 
   3   3 -17   27.40   11.00 
  -3  -3 -17    2.10    9.50 
   4   3  17  325.87   25.90 
  -4  -3  17  303.87   26.00 
   4   3 -17  328.87   29.80 
  -4  -3 -17  306.07   30.80 
   5   3  17   -0.70    7.50 
  -5  -3  17   -5.00    6.20 
  -5  -3 -17   13.90   11.30 
   5   3 -17   -4.40    9.10 
  -6  -3  17  138.99   22.70 
   6   3  17   94.69   16.90 
   6   3 -17  132.99   20.90 
  -6  -3 -17  127.89   24.00 
  -7  -3  17    6.50    8.80 
   7   3  17  -14.90    7.70 
   7   3 -17    1.40    8.20 
  -7  -3 -17   11.30   10.20 
  -8  -3  17   24.60   12.40 
   8   3  17   -0.30   10.90 
  -8  -3 -17   15.30   15.80 
   8   3 -17   18.10   12.00 
   9   3  17   45.10   22.10 
  -9  -3  17   74.69   19.10 
   9   3 -17   15.90   12.90 
  -9  -3 -17   34.80   13.60 
  -8   3  18    4.50    8.20 
   8  -3 -18   -5.40   12.00 
  -8   3 -18   -1.80    9.90 
  -7   3  18  114.19   22.50 
  -7   3 -18   84.29   19.90 
   7  -3 -18   78.89   20.00 
   6  -3  18   90.89    9.50 
  -6   3  18   57.89   16.00 
  -6   3 -18  107.99   21.60 
   6  -3 -18   56.09   16.60 
  -5   3  18   -0.50    7.70 
   5  -3  18   25.50    7.10 
   5  -3 -18   13.30   12.90 
  -5   3 -18   -3.70    8.60 
  -4   3  18  222.88   25.10 
   4  -3  18  231.08   16.80 
  -4   3 -18  160.08   25.20 
   4  -3 -18  222.58   28.50 
   3  -3  18  440.56   23.80 
   3  -3  18  427.06   23.80 
  -3   3  18  381.16   33.30 
  -3   3 -18  451.65   36.10 
   3  -3 -18  450.95   37.80 
  -3   3 -18  442.26   22.90 
  -2   3  18   25.30   11.80 
   2  -3  18   22.60    8.30 
  -2   3 -18   29.90   11.70 
   2  -3 -18    5.30    9.90 
   1  -3  18   22.90    8.90 
  -1   3  18   36.60   10.40 
  -1   3 -18   18.60   13.20 
   1  -3 -18    5.70    9.40 
   0   3  18   46.10   11.50 
   0  -3  18   73.09   13.70 
   0  -3 -18   51.59   16.40 
   0   3 -18   59.29   16.30 
  -1  -3  18   28.80    9.60 
  -1  -3 -18   20.40   11.50 
   1   3 -18    2.20   10.20 
  -2  -3  18   17.40    9.30 
   2   3  18   17.50    9.40 
   2   3 -18    5.00    9.90 
  -2  -3 -18    5.40   10.40 
  -3  -3  18  417.06   31.80 
   3   3  18  412.46   30.50 
   3   3 -18  359.96   38.90 
  -3  -3 -18  429.66   37.20 
  -4  -3  18  224.08   24.50 
   4   3  18  189.68   21.30 
   4   3 -18  249.18   27.90 
  -4  -3 -18  215.18   27.80 
   5   3  18    4.90    8.50 
  -5  -3  18    1.00    8.20 
  -5  -3 -18    1.40   11.20 
   5   3 -18   20.90   12.10 
   6   3  18   76.59   15.30 
  -6  -3  18   62.09   15.00 
   6   3 -18   88.09   19.30 
  -6  -3 -18   68.99   19.20 
  -7  -3  18  100.89   19.60 
   7   3  18   65.19   15.50 
   7   3 -18   48.50   14.90 
  -7  -3 -18  118.69   24.20 
   8   3  18   18.80   10.80 
  -8  -3  18  -12.90    8.20 
  -8  -3 -18    7.90   11.50 
   8   3 -18   11.50   11.40 
  -7   3  19   15.60   11.00 
  -7   3 -19   32.10   14.20 
   7  -3 -19   51.99   16.70 
  -6   3  19   20.50   12.60 
  -6   3 -19    8.80   10.60 
   6  -3 -19   14.80   13.50 
   5  -3  19   22.20    7.00 
  -5   3  19   39.50   13.20 
   5  -3 -19   16.60   14.70 
  -5   3 -19   17.30   10.90 
   4  -3  19  128.09   15.10 
  -4   3  19   97.79   21.00 
  -4   3 -19   84.99   19.30 
   4  -3 -19  124.79   25.80 
   3  -3  19  116.79   15.00 
  -3   3  19  118.09   21.50 
  -3   3 -19  108.29   21.40 
   3  -3 -19  135.09   27.10 
   2  -3  19  133.89   15.30 
  -2   3  19  195.18   23.40 
   2  -3 -19  127.59   25.20 
  -2   3 -19  129.19   23.50 
  -1   3  19   64.39   16.40 
   1  -3  19   20.80   10.20 
   1  -3 -19   55.39   18.90 
  -1   3 -19   45.90   15.00 
   0   3  19   87.79   18.60 
   0  -3  19  130.29   16.90 
   0  -3 -19  121.09   23.80 
   0   3 -19  188.48   29.10 
  -1  -3  19   39.10   12.70 
   1   3  19   34.40   12.60 
  -1  -3 -19   43.50   14.70 
   1   3 -19   93.89   19.20 
   2   3  19  161.38   20.70 
   2   3 -19  218.68   26.80 
  -2  -3 -19  104.29   22.00 
  -3  -3  19  118.89   19.80 
   3   3  19  128.39   20.60 
  -3  -3 -19  142.89   25.50 
   3   3 -19   93.69   21.90 
   4   3  19   81.89   16.60 
  -4  -3  19   73.59   16.40 
  -4  -3 -19  112.99   24.50 
   4   3 -19  126.09   23.00 
   5   3  19   39.70   12.40 
  -5  -3  19    2.10   10.10 
   5   3 -19    2.60    9.80 
  -5  -3 -19    4.20   12.30 
  -6  -3  19   22.90   12.00 
  -6  -3 -19   -0.20    9.50 
   6   3 -19   15.90   11.90 
  -7  -3  19   17.70   13.30 
   7   3  19   50.29   13.70 
   7   3 -19   38.70   13.90 
  -7  -3 -19   32.30   15.70 
  -5   3  20  -12.30   10.90 
  -5   3 -20   -5.40    9.50 
   5  -3 -20    0.80   12.20 
   4  -3  20   95.59   13.20 
  -4   3  20  112.99   22.10 
  -4   3 -20   96.69   26.30 
   4  -3 -20   74.19   19.80 
   3  -3  20   28.50   10.40 
  -3   3  20   12.30   11.20 
  -3   3 -20   15.60   11.70 
   3  -3 -20   14.40   14.30 
  -2   3  20   27.20   11.20 
   2  -3  20   18.80    8.10 
   2  -3 -20    9.10   11.80 
  -2   3 -20   -5.80   10.80 
  -1   3  20   33.60   11.90 
   1  -3  20   42.00   12.20 
   1  -3 -20   -3.00   11.90 
  -1   3 -20   51.39   15.40 
   0   3  20    9.90   10.20 
   0  -3  20   23.30   10.10 
   0   3 -20   42.00   14.00 
   0  -3 -20    0.60   11.80 
   1   3  20   50.99   15.20 
   1   3 -20   55.39   16.80 
  -1  -3 -20    8.50   12.30 
   2   3  20    3.50    9.30 
  -2  -3  20    1.50   10.80 
  -2  -3 -20   -1.80   10.60 
   2   3 -20   -5.40   10.70 
   3   3  20   33.50   12.30 
  -3  -3  20    3.00   10.20 
   3   3 -20   49.10   17.30 
  -3  -3 -20   20.00   17.30 
  -4  -3  20  110.49   19.90 
   4   3  20   83.49   17.40 
  -4  -3 -20   70.49   22.20 
   4   3 -20  101.19   23.20 
   5   3  20    9.40    9.40 
  -5  -3  20   18.60   10.00 
  -5  -3 -20  -10.60    9.90 
   3  -3  21   -3.60    8.00 
  -3   3  21   -4.40    9.50 
   3  -3 -21   -7.50   13.10 
  -3   3 -21  -12.20   10.00 
  -2   3  21   14.20   10.80 
   2  -3  21   16.30    8.70 
   2  -3 -21  -20.90   11.20 
   1  -3  21   31.80   10.40 
  -1   3  21   23.40   10.60 
   1  -3 -21    1.60   12.40 
  -1   3 -21   18.30   11.80 
   0   3  21   20.00   11.20 
   0   3 -21    6.80   13.30 
   0  -3 -21  -13.00   10.50 
  -1  -3  21   30.70   12.20 
   1   3  21   28.40   12.70 
  -1  -3 -21   34.40   15.30 
   1   3 -21   48.40   16.90 
  -2  -3  21    9.80    9.50 
   2   3  21   18.40   11.60 
   2   3 -21    1.20   10.20 
  -2  -3 -21   36.20   15.90 
   3   3  21  -12.30   10.30 
  -3  -3  21   12.40   10.70 
  -3  -3 -21    6.50   11.50 
   3   3 -21  -11.70   10.80 
 -14   4   0   21.10   10.80 
 -14   4   0   25.50   10.40 
 -13   4   0   -4.60    7.60 
 -13   4   0   -4.30    7.60 
 -12   4   0   86.59   15.10 
 -12   4   0  104.99   18.70 
  11  -4   0   49.40   13.20 
 -11   4   0   44.50   11.20 
 -11   4   0   72.59   15.40 
 -10   4   0    1.20    6.40 
 -10   4   0    5.20    5.40 
  10  -4   0   15.60    7.50 
  -9   4   0    6.10    5.40 
   9  -4   0    6.10    5.60 
  -9   4   0   -0.20    5.40 
  -9   4   0   -1.10    5.00 
  -8   4   0  361.16   21.60 
  -8   4   0  365.66   24.40 
  -8   4   0  318.17   24.40 
   8  -4   0  381.26   24.40 
   7  -4   0  480.15   26.30 
  -7   4   0  500.05   23.20 
  -7   4   0  491.65   22.70 
  -7   4   0  539.05   28.20 
  -7   4   0  505.65   26.80 
   6  -4   0 1212.28   42.60 
  -6   4   0 1239.48   36.80 
  -6   4   0 1209.18   35.00 
   5  -4   0  510.55   20.20 
   5  -4   0  540.35   24.40 
  -5   4   0  566.04   21.40 
  -5   4   0  525.45   19.90 
  -5   4   0  537.25   24.80 
  -4   4   0 1378.36   34.40 
   4  -4   0 1393.36   34.00 
  -4   4   0 1361.06   39.70 
  -4   4   0 1423.56   33.80 
   4  -4   0 1444.76   40.30 
  -3   4   0 1415.86   37.80 
  -3   4   0 1383.06   31.50 
   3  -4   0 1380.46   37.20 
   3  -4   0 1372.46   32.20 
   2  -4   0  948.41   23.30 
   2  -4   0  993.40   27.80 
  -2   4   0  946.21   27.60 
  -2   4   0  966.10   23.40 
   1  -4   0  653.33   17.80 
   1  -4   0  634.24   19.70 
  -1   4   0  613.94   16.90 
   1   4   0  596.74   16.30 
  -1  -4   0  591.64   18.70 
   1   4   0  632.14   18.80 
  -1  -4   0  591.24   21.10 
   2   4   0  982.40   20.70 
  -2  -4   0  988.60   21.30 
   2   4   0  982.30   27.20 
  -2  -4   0  887.21   25.80 
   3   4   0 1437.16   37.80 
  -3  -4   0 1424.76   36.70 
  -3  -4   0 1426.26   28.20 
   3   4   0 1416.86   27.10 
   4   4   0 1417.06   40.00 
   4   4   0 1349.16   28.20 
  -4  -4   0 1343.07   37.90 
  -4  -4   0 1398.16   28.50 
  -5  -4   0  566.64   17.20 
  -5  -4   0  555.64   24.40 
   5   4   0  538.15   16.60 
  -5  -4   0  511.55   15.80 
   5   4   0  515.75   24.40 
  -6  -4   0 1228.28   40.40 
  -6  -4   0 1249.38   29.90 
  -6  -4   0 1214.88   30.90 
  -7  -4   0  504.25   19.60 
  -7  -4   0  488.75   25.50 
   7   4   0  496.05   28.00 
  -7  -4   0  518.05   19.00 
  -8  -4   0  329.57   17.00 
   8   4   0  318.97   23.60 
  -8  -4   0  341.07   16.60 
  -9  -4   0    0.80    4.10 
  -9  -4   0    4.10    4.00 
   9   4   0    2.90    6.10 
  10   4   0    8.80    7.30 
 -10  -4   0   13.80    5.40 
 -10  -4   0    0.80    4.50 
 -11  -4   0   66.89   11.00 
  11   4   0   52.09   16.50 
 -11  -4   0   61.79   10.30 
  12   4   0   84.29   17.30 
 -12  -4   0   73.39   12.30 
 -12  -4   0  102.89   19.40 
 -13  -4   0    7.70    6.70 
  13   4   0    5.00    8.40 
 -13  -4   0    7.20    8.80 
  14   4   0   39.00   14.40 
 -14  -4   0    9.90    9.90 
 -14  -4   0    6.40    7.10 
 -14   4   1   29.90   11.90 
 -14   4   1   23.80   10.80 
 -14   4  -1    2.20    8.70 
 -14   4  -1   16.30    9.70 
 -13   4   1  -10.40    7.70 
 -13   4   1    9.60    8.90 
 -13   4  -1    9.70    8.10 
 -13   4  -1   -3.20    6.60 
 -12   4   1   45.80   11.90 
 -12   4   1   30.60   11.20 
 -12   4  -1   25.30   10.20 
  12  -4  -1   43.40   11.90 
 -12   4  -1   31.60    9.90 
 -11   4   1   95.59   15.90 
 -11   4   1  114.89   19.00 
 -11   4  -1  141.99   16.20 
 -11   4  -1  116.39   19.20 
  11  -4  -1  118.89   18.90 
 -10   4   1   90.19   15.40 
 -10   4   1  104.59   16.30 
  10  -4   1   78.39   14.60 
  10  -4  -1   93.19   15.80 
 -10   4  -1   74.69   12.90 
 -10   4  -1   86.99   15.90 
   9  -4   1  372.56   25.50 
  -9   4   1  381.66   26.10 
  -9   4   1  372.26   24.50 
  -9   4   1  334.57   22.50 
   9  -4  -1  371.46   25.00 
  -9   4  -1  351.16   25.70 
  -9   4  -1  352.56   21.60 
  -9   4  -1  283.87   19.60 
   8  -4   1   40.20   10.50 
  -8   4   1   29.00    8.30 
  -8   4   1   27.00    8.10 
  -8   4   1   32.10    9.20 
   8  -4  -1   32.90    9.20 
  -8   4  -1   46.80    9.00 
  -8   4  -1   32.50    9.40 
  -8   4  -1   40.10    8.70 
  -7   4   1  648.14   26.90 
  -7   4   1  624.64   30.10 
  -7   4   1  661.33   28.40 
   7  -4   1  627.34   30.00 
  -7   4  -1  641.24   26.00 
   7  -4  -1  659.73   30.80 
  -7   4  -1  643.64   30.50 
  -7   4  -1  633.94   25.00 
  -7   4  -1  641.44   31.00 
  -6   4   1  336.67   17.80 
  -6   4   1  344.17   18.60 
  -6   4  -1  331.27   16.60 
  -6   4  -1  310.17   15.70 
  -6   4  -1  306.47   20.20 
   6  -4  -1  324.17   18.00 
   6  -4  -1  291.67   19.70 
  -5   4   1  356.66   17.20 
  -5   4   1  350.16   17.60 
  -5   4   1  356.76   19.90 
   5  -4   1  342.97   19.50 
  -5   4  -1  355.16   20.20 
  -5   4  -1  360.36   15.90 
   5  -4  -1  364.96   19.90 
  -5   4  -1  358.16   15.20 
  -5   4  -1  368.96   20.10 
   5  -4  -1  337.07   17.00 
   4  -4   1   28.90    6.50 
  -4   4   1   28.70    5.40 
   4  -4   1   20.50    4.90 
  -4   4   1   24.70    5.80 
   4  -4  -1   27.40    6.40 
  -4   4  -1   25.90    5.50 
   4  -4  -1   22.90    5.20 
  -4   4  -1   29.60    5.70 
   3  -4   1  414.36   18.30 
  -3   4   1  396.96   18.40 
   3  -4   1  423.66   13.40 
  -3   4   1  371.36   15.00 
   3  -4  -1  372.36   17.60 
  -3   4  -1  366.96   17.30 
  -3   4  -1  373.86   12.70 
   3  -4  -1  380.56   15.10 
  -2   4   1   28.10    4.70 
   2  -4   1   23.10    4.90 
  -2   4   1   27.70    5.50 
   2  -4   1   34.10    3.60 
   2  -4  -1   27.50    5.30 
  -2   4  -1   43.40    5.50 
  -2   4  -1   34.50    4.20 
   1  -4   1 6520.35  106.89 
  -1   4   1 6356.36  105.19 
  -1   4   1 6348.46  109.59 
   1  -4   1 6560.74  101.69 
  -1   4  -1 5818.42  103.69 
   1  -4  -1 6398.36  108.99 
   1  -4  -1 6472.15  106.09 
   0  -4   1 1206.58   26.30 
   0   4   1 1188.28   29.50 
   0  -4   1 1236.78   26.90 
   0   4   1 1186.28   28.00 
   0  -4  -1 1169.28   29.10 
   0   4  -1 1255.77   26.50 
   0   4  -1 1224.78   27.20 
   0  -4  -1 1240.58   32.60 
   1   4   1 6362.86  107.09 
   1   4   1 6423.36  105.89 
  -1  -4   1 6136.39  111.69 
  -1  -4   1 6437.76  100.39 
   1   4  -1 6466.05  101.29 
  -1  -4  -1 6343.77  107.09 
  -1  -4  -1 6473.35  106.09 
   1   4  -1 6658.43  107.19 
  -2  -4   1   36.60    2.50 
   2   4   1   43.70    5.40 
   2   4   1   33.10    4.00 
  -2  -4   1   42.90    5.20 
  -2  -4  -1   31.20    5.20 
   2   4  -1   31.60    2.50 
   2   4  -1   36.10    5.70 
  -2  -4  -1   30.40    4.40 
   3   4   1  426.76   18.50 
  -3  -4   1  391.16    9.30 
  -3  -4   1  402.16   17.50 
   3   4   1  377.66   12.50 
  -3  -4  -1  443.96   14.20 
   3   4  -1  413.26   18.30 
   3   4  -1  380.56    8.60 
  -3  -4  -1  400.46   17.30 
  -4  -4   1   18.40    5.20 
   4   4   1   34.10    4.30 
   4   4   1   25.50    6.00 
  -4  -4   1   25.30    2.80 
  -4  -4   1   32.90    3.00 
   4   4  -1   33.10    7.00 
  -4  -4  -1   48.20    5.20 
  -4  -4  -1   16.00    4.60 
   5   4   1  380.26   20.50 
  -5  -4   1  343.57   19.00 
   5   4   1  355.56   14.30 
  -5  -4   1  347.37   11.20 
  -5  -4   1  370.66   12.10 
  -5  -4  -1  326.97   18.00 
   5   4  -1  348.27   20.10 
  -5  -4  -1  315.57   13.30 
   6   4   1  318.87   14.80 
  -6  -4   1  304.67   19.40 
  -6  -4   1  322.07   12.40 
  -6  -4   1  337.27   13.20 
  -6  -4  -1  321.67   14.30 
  -6  -4  -1  311.37   14.70 
   6   4  -1  330.17   21.00 
  -6  -4  -1  293.67   22.20 
  -7  -4   1  632.74   30.20 
  -7  -4   1  689.73   22.00 
  -7  -4   1  645.64   20.50 
   7   4   1  650.13   31.20 
   7   4   1  619.64   23.30 
  -7  -4  -1  648.24   22.70 
  -7  -4  -1  641.74   23.70 
  -7  -4  -1  568.94   27.70 
   7   4  -1  712.73   32.90 
  -8  -4   1   37.10    6.60 
   8   4   1   42.70   10.70 
  -8  -4   1   38.80    6.50 
   8   4  -1   38.50   10.80 
  -8  -4  -1   28.80    6.80 
  -8  -4  -1   40.20    7.70 
  -9  -4   1  338.47   17.20 
  -9  -4   1  355.16   18.30 
   9   4   1  376.16   27.00 
  -9  -4  -1  332.57   19.10 
   9   4  -1  318.17   25.10 
  -9  -4  -1  351.46   18.90 
 -10  -4   1   95.59   10.70 
  10   4   1   76.29   16.00 
 -10  -4   1   86.99   10.50 
  10   4  -1   78.69   16.30 
 -10  -4  -1   93.99   12.20 
 -10  -4  -1   92.59   17.50 
 -11  -4   1   90.19   17.60 
  11   4   1  126.69   23.90 
 -11  -4  -1  128.99   13.90 
 -11  -4  -1  100.09   13.00 
  11   4  -1  117.59   19.50 
 -12  -4   1   43.80    9.70 
  12   4   1   31.00   10.90 
 -12  -4   1   51.09   10.10 
 -12  -4   1   10.90    9.50 
  12   4  -1   41.10   14.30 
 -12  -4  -1   35.80    9.70 
 -13  -4   1    9.10    6.80 
 -13  -4   1   -8.90    7.80 
  13   4   1   14.50   11.20 
 -13  -4  -1   11.40    7.20 
 -13  -4  -1   -4.20    8.10 
  13   4  -1  -11.30    5.90 
 -14  -4   1    8.00    6.70 
 -14  -4   1   15.60   10.70 
  14   4   1   10.60    9.70 
 -14  -4  -1   25.80   11.40 
  14   4  -1   19.00   14.20 
 -14  -4  -1   20.50    8.10 
 -14   4   2   -1.30    7.90 
 -14   4   2   -5.50    8.40 
 -14   4  -2   26.80   10.10 
 -14   4  -2    2.50   10.80 
 -13   4   2   23.20   12.50 
 -13   4   2   16.80   11.70 
 -13   4  -2   37.00   12.10 
  13  -4  -2   30.30   12.10 
 -13   4  -2   15.20   10.50 
 -12   4   2    2.40    7.00 
 -12   4  -2    1.50    8.00 
 -12   4  -2    5.10    5.60 
 -11   4   2  139.09   18.20 
 -11   4   2  149.79   17.90 
  11  -4  -2  130.59   19.80 
 -11   4  -2  144.19   24.70 
 -11   4  -2  145.59   16.50 
 -10   4   2  402.26   27.70 
 -10   4   2  354.16   24.70 
  10  -4  -2  376.86   27.60 
 -10   4  -2  399.76   23.90 
 -10   4  -2  379.96   27.80 
 -10   4  -2  368.96   22.80 
  -9   4   2  309.17   23.50 
  -9   4   2  291.97   21.10 
   9  -4   2  286.27   22.80 
   9  -4  -2  305.17   23.20 
  -9   4  -2  258.97   22.10 
  -8   4   2  299.37   20.20 
  -8   4   2  312.27   21.10 
   8  -4   2  298.17   21.80 
   8  -4  -2  292.27   21.60 
  -8   4  -2  267.17   16.80 
  -8   4  -2  269.87   16.80 
  -8   4  -2  282.37   22.00 
  -7   4   2  174.18   17.90 
  -7   4   2  191.48   16.40 
   7  -4   2  189.08   16.90 
  -7   4  -2  213.38   13.80 
  -7   4  -2  196.18   13.40 
   7  -4  -2  191.38   16.70 
  -7   4  -2  197.88   17.20 
  -7   4  -2  190.28   16.40 
   6  -4   2  390.96   22.20 
  -6   4   2  390.66   20.60 
  -6   4   2  393.26   20.00 
  -6   4  -2  349.77   21.40 
  -6   4  -2  345.07   16.40 
  -6   4  -2  356.26   21.60 
   6  -4  -2  367.26   20.00 
   6  -4  -2  317.67   20.70 
  -6   4  -2  370.96   16.10 
  -5   4   2 2456.85   58.29 
   5  -4   2 2639.04   63.39 
  -5   4   2 2491.25   62.39 
  -5   4   2 2643.94   58.29 
  -5   4  -2 2477.35   50.79 
  -5   4  -2 2553.04   62.79 
   5  -4  -2 2524.55   61.69 
   5  -4  -2 2439.06   57.59 
  -5   4  -2 2377.36   49.10 
  -5   4  -2 2363.86   60.79 
  -4   4   2  648.74   26.20 
  -4   4   2  636.74   23.00 
   4  -4   2  586.94   24.60 
  -4   4  -2  628.64   18.10 
   4  -4  -2  623.14   23.10 
  -4   4  -2  633.74   17.60 
  -4   4  -2  669.03   26.70 
  -4   4  -2  624.54   25.10 
   4  -4  -2  680.93   26.30 
   3  -4   2  506.65   13.50 
  -3   4   2  496.55   18.80 
   3  -4   2  481.25   20.30 
  -3   4   2  481.15   21.20 
  -3   4  -2  492.45   20.60 
  -3   4  -2  510.15   13.70 
  -3   4  -2  505.65   20.60 
   3  -4  -2  512.45   21.30 
  -3   4  -2  505.25   13.60 
   3  -4  -2  492.05   18.70 
  -2   4   2 2318.27   49.40 
   2  -4   2 2426.46   51.49 
   2  -4   2 2444.86   40.90 
  -2   4   2 2308.57   53.49 
  -2   4  -2 2425.06   51.89 
   2  -4  -2 2433.56   53.39 
  -2   4  -2 2454.85   40.40 
  -2   4  -2 2300.57   50.59 
   2  -4  -2 2340.27   49.40 
   1  -4   2  176.08    6.70 
  -1   4   2  159.38    9.40 
   1  -4   2  155.98    9.20 
  -1   4   2  160.38   10.60 
  -1   4  -2  150.28    9.10 
  -1   4  -2  156.38    6.30 
   1  -4  -2  138.99    9.80 
   1  -4  -2  152.78    9.40 
  -1   4  -2  167.58   11.20 
   0  -4   2 8110.19  125.69 
   0   4   2 8032.70  129.59 
   0  -4   2 7926.31  123.99 
   0   4   2 7708.33  132.69 
   0  -4  -2 7805.62  131.59 
   0  -4  -2 7786.42  129.89 
   0   4  -2 7823.72  125.29 
   0   4  -2 7767.42  125.59 
   1   4   2  127.99    8.60 
  -1  -4   2  167.18    9.30 
   1   4   2  162.68    9.50 
  -1  -4   2  146.99    6.20 
   1   4  -2  154.78    9.00 
   1   4  -2  157.58    6.50 
   1   4  -2  157.88    6.40 
  -1  -4  -2  159.08    9.40 
  -1  -4  -2  157.18    9.50 
   2   4   2 2358.76   46.80 
  -2  -4   2 2386.66   49.99 
   2   4   2 2380.36   50.39 
  -2  -4  -2 2352.76   47.90 
  -2  -4  -2 2319.67   49.50 
   2   4  -2 2334.07   50.39 
   3   4   2  490.35   19.80 
  -3  -4   2  479.15   19.90 
  -3  -4  -2  528.75   17.70 
   3   4  -2  557.94   21.80 
  -3  -4  -2  492.55   19.20 
  -4  -4   2  621.34   12.10 
   4   4   2  620.34   19.60 
  -4  -4   2  612.84   24.50 
  -4  -4   2  624.34   11.60 
   4   4   2  622.34   24.70 
   4   4  -2  605.04   25.30 
  -4  -4  -2  589.94   23.10 
  -4  -4  -2  635.14   20.20 
  -5  -4   2 2490.25   42.60 
   5   4   2 2516.25   52.59 
  -5  -4   2 2385.76   43.40 
   5   4   2 2595.54   62.29 
  -5  -4   2 2426.26   60.79 
  -5  -4  -2 2387.66   58.09 
   5   4  -2 2501.55   62.89 
  -5  -4  -2 2557.94   52.09 
  -6  -4   2  372.16   13.20 
   6   4   2  375.06   25.90 
  -6  -4   2  388.26   12.80 
   6   4   2  354.76   17.00 
  -6  -4   2  375.86   21.90 
  -6  -4  -2  385.46   16.90 
  -6  -4  -2  345.67   23.90 
   6   4  -2  432.56   24.20 
  -7  -4   2  193.38   10.20 
   7   4   2  198.58   13.20 
  -7  -4   2  193.68   10.60 
  -7  -4   2  201.08   20.10 
   7   4   2  177.18   16.60 
  -7  -4  -2  205.28   13.00 
   7   4  -2  176.18   16.70 
  -7  -4  -2  195.78   13.30 
  -7  -4  -2  192.08   15.50 
   8   4   2  292.57   17.30 
   8   4   2  310.37   22.60 
  -8  -4   2  297.17   14.20 
  -8  -4   2  315.07   15.10 
  -8  -4  -2  347.67   19.00 
   8   4  -2  345.27   24.40 
  -8  -4  -2  302.77   17.40 
  -9  -4   2  268.37   14.90 
  -9  -4   2  241.18   15.30 
   9   4   2  256.87   22.60 
   9   4  -2  320.87   25.30 
  -9  -4  -2  293.37   18.10 
  -9  -4  -2  260.87   17.80 
 -10  -4   2  375.86   29.20 
  10   4   2  354.76   27.20 
 -10  -4   2  357.76   18.50 
 -10  -4   2  384.36   20.10 
  10   4  -2  329.37   27.40 
 -10  -4  -2  379.36   21.60 
 -10  -4  -2  352.56   21.50 
 -11  -4   2  129.69   20.80 
  11   4   2  141.89   21.80 
 -11  -4   2  155.38   13.50 
 -11  -4   2  151.88   13.70 
  11   4  -2  161.08   24.20 
 -11  -4  -2  157.18   15.60 
 -12  -4   2    7.10    5.10 
 -12  -4   2   -3.60    5.50 
 -12  -4   2    2.50    6.80 
  12   4   2    2.20    6.20 
  12   4  -2   -9.70    5.20 
 -12  -4  -2    2.20    6.10 
  13   4   2   36.90   14.10 
 -13  -4   2   34.60   14.00 
 -13  -4   2   49.10   10.00 
 -13  -4  -2   39.70   10.80 
  13   4  -2   17.60   11.60 
 -14  -4   2   23.50    7.60 
 -14  -4   2   30.20   12.00 
  14   4   2   23.60   10.70 
 -14  -4  -2    4.80    8.60 
 -14  -4  -2   17.10    9.20 
  14   4  -2   19.30   12.30 
 -14   4   3   15.30   10.40 
 -14   4   3    8.30    8.40 
 -14   4  -3   30.20   13.30 
  14  -4  -3    9.80   11.40 
 -14   4  -3    6.10    8.80 
 -13   4   3   31.40   12.30 
 -13   4   3   24.70   11.50 
  13  -4  -3   32.70   11.70 
 -13   4  -3   45.40   10.50 
 -13   4  -3   57.49   15.70 
 -12   4   3   84.39   17.00 
 -12   4   3   73.59   15.90 
 -12   4  -3  101.99   13.20 
 -12   4  -3  106.89   19.70 
  12  -4  -3   85.09   17.00 
 -11   4   3   38.40   10.90 
 -11   4   3   75.99   15.30 
  11  -4  -3   45.50   11.70 
 -11   4  -3   57.79   14.60 
 -11   4  -3   34.20    9.70 
 -10   4   3  450.85   30.50 
 -10   4   3  454.95   29.20 
 -10   4  -3  458.75   30.80 
  10  -4  -3  450.55   29.90 
 -10   4  -3  435.96   23.80 
 -10   4  -3  463.15   24.70 
  -9   4   3  636.34   32.40 
   9  -4  -3  620.04   33.40 
  -9   4  -3  615.64   26.70 
  -9   4  -3  624.34   27.40 
  -9   4  -3  663.73   35.60 
  -8   4   3   11.30    7.20 
  -8   4   3   18.50    7.50 
  -8   4  -3   28.30    9.70 
   8  -4  -3   28.60    8.60 
  -8   4  -3   21.20    6.50 
  -8   4  -3   18.00    6.30 
  -7   4   3    7.50    5.10 
  -7   4   3    6.60    5.50 
  -7   4   3    3.20    4.70 
  -7   4  -3    5.90    3.90 
   7  -4  -3   -1.60    3.70 
  -7   4  -3    9.40    6.10 
  -7   4  -3    8.70    4.10 
   7  -4  -3   12.10    6.20 
   6  -4   3  932.41   36.20 
  -6   4   3  923.71   34.40 
  -6   4   3  888.81   32.70 
  -6   4   3  901.61   36.80 
  -6   4  -3  917.91   26.40 
   6  -4  -3  872.71   33.10 
  -6   4  -3  964.00   26.50 
  -6   4  -3  959.00   37.00 
  -6   4  -3  888.11   35.30 
  -5   4   3 1627.74   46.00 
  -5   4   3 1689.53   45.70 
   5  -4   3 1749.12   49.00 
  -5   4   3 1674.83   49.30 
   5  -4  -3 1742.93   49.10 
  -5   4  -3 1659.33   36.10 
   5  -4  -3 1655.93   45.80 
  -5   4  -3 1706.13   49.40 
  -5   4  -3 1759.82   35.80 
  -5   4  -3 1634.94   48.00 
  -4   4   3 3227.48   73.69 
   4  -4   3 3320.07   72.39 
  -4   4   3 3301.77   69.39 
  -4   4  -3 3236.88   56.39 
  -4   4  -3 3381.96   73.29 
  -4   4  -3 3353.76   72.89 
   4  -4  -3 3299.57   72.89 
   4  -4  -3 3115.89   68.59 
   3  -4   3  561.84   22.80 
  -3   4   3  561.64   24.00 
  -3   4   3  585.94   22.00 
  -3   4  -3  606.04   12.70 
  -3   4  -3  590.74   23.40 
   3  -4  -3  560.84   21.40 
  -3   4  -3  584.84   12.90 
  -3   4  -3  619.04   23.40 
   3  -4  -3  619.14   25.00 
   2  -4   3 1179.88   20.20 
   2  -4   3 1221.68   32.80 
  -2   4   3 1174.48   32.20 
  -2   4   3 1135.29   34.40 
   2  -4  -3 1213.68   35.00 
  -2   4  -3 1192.88   32.50 
   2  -4  -3 1117.79   31.30 
  -2   4  -3 1190.38   20.00 
  -2   4  -3 1176.18   32.40 
   1  -4   3   54.09    5.90 
   1  -4   3   60.69    3.70 
  -1   4   3   62.39    7.30 
   1  -4   3   69.79    6.60 
  -1   4   3   59.69    6.60 
  -1   4  -3   53.69    5.70 
  -1   4  -3   59.89    3.80 
   1  -4  -3   64.19    6.80 
  -1   4  -3   55.19    6.00 
   1  -4  -3   56.49    7.20 
   0   4   3 7792.02  131.79 
   0   4   3 8151.08  135.69 
   0  -4   3 7901.91  124.49 
   0  -4   3 7877.61  127.59 
   0  -4  -3 8008.10  135.49 
   0   4  -3 7815.02  126.69 
   0  -4  -3 7864.31  132.39 
   0   4  -3 7702.03  126.59 
   0   4  -3 7969.60  125.29 
   1   4   3   59.29    6.60 
   1   4   3   55.69    6.30 
  -1  -4   3   56.79    4.40 
  -1  -4  -3   55.49    6.50 
   1   4  -3   53.09    5.60 
  -1  -4  -3   65.49    6.80 
   1   4  -3   59.99    4.30 
   1   4  -3   56.79    4.20 
  -2  -4   3 1166.18   31.70 
   2   4   3 1184.28   30.60 
   2   4   3 1251.97   32.50 
  -2  -4  -3 1177.18   31.80 
   2   4  -3 1207.18   21.20 
   2   4  -3 1223.98   32.70 
   2   4  -3 1181.78   21.20 
  -2  -4  -3 1273.67   33.10 
   3   4   3  572.34   19.20 
  -3  -4   3  575.94   22.40 
   3   4   3  597.04   22.30 
   3   4  -3  548.85   22.40 
  -3  -4  -3  581.54   20.60 
  -3  -4  -3  554.04   21.10 
   4   4   3 3309.97   64.99 
  -4  -4   3 3258.27   72.49 
   4   4   3 3351.56   71.49 
  -4  -4  -3 3223.38   68.39 
   4   4  -3 3327.97   73.29 
  -4  -4  -3 3405.66   66.39 
   5   4   3 1638.74   41.30 
  -5  -4   3 1657.13   31.00 
   5   4   3 1743.43   48.10 
  -5  -4   3 1743.23   49.10 
  -5  -4   3 1681.83   29.80 
  -5  -4  -3 1704.23   41.70 
   5   4  -3 1704.93   49.50 
  -5  -4  -3 1616.74   44.40 
   6   4   3  879.31   29.60 
  -6  -4   3  928.11   36.20 
  -6  -4   3  925.41   22.70 
  -6  -4   3  919.71   21.30 
  -6  -4  -3  971.10   30.10 
   6   4  -3  964.40   37.50 
  -6  -4  -3  833.62   37.60 
  -7  -4   3    9.00    3.10 
  -7  -4   3    8.90    3.40 
   7   4   3   10.00    4.50 
   7   4   3    8.20    5.80 
   7   4  -3   10.30    6.70 
  -7  -4  -3    5.20    4.80 
  -7  -4  -3    2.50    4.20 
  -7  -4  -3   12.20    5.20 
  -8  -4   3   26.80    5.50 
   8   4   3   24.10    6.20 
  -8  -4   3   32.30    5.80 
   8   4   3   26.80    9.50 
  -8  -4  -3   32.50    7.40 
  -8  -4  -3   29.30    7.30 
   8   4  -3   37.00   11.10 
   9   4   3  631.24   34.50 
  -9  -4   3  703.33   38.40 
  -9  -4   3  604.34   23.50 
  -9  -4   3  640.64   22.70 
   9   4   3  572.34   27.60 
  -9  -4  -3  572.14   26.70 
  -9  -4  -3  575.14   27.70 
   9   4  -3  593.94   35.10 
 -10  -4   3  407.36   19.20 
  10   4   3  408.76   29.50 
 -10  -4   3  443.26   21.30 
 -10  -4   3  422.96   31.30 
 -10  -4  -3  436.96   24.30 
 -10  -4  -3  406.26   24.20 
  10   4  -3  396.96   30.50 
 -11  -4   3   37.40    7.80 
 -11  -4   3   36.90    8.60 
 -11  -4   3   43.00   12.80 
  11   4   3   51.19   14.10 
 -11  -4  -3   44.70    9.50 
  11   4  -3   41.10   13.10 
 -12  -4   3  116.29   21.60 
  12   4   3  110.99   19.50 
 -12  -4  -3   90.99   14.00 
  12   4  -3   69.59   16.30 
 -13  -4   3   38.80    8.10 
  13   4   3   51.19   14.10 
 -13  -4   3   47.60   14.70 
 -13  -4  -3   35.90   11.10 
  13   4  -3   49.70   15.40 
  14   4   3    4.10   11.50 
 -14  -4   3   27.20    7.70 
 -14  -4  -3   20.40   11.90 
 -14   4   4   84.09   17.70 
 -14   4   4   78.69   17.10 
 -14   4  -4  113.39   16.70 
 -14   4  -4  114.09   20.20 
  14  -4  -4   76.79   19.90 
 -13   4   4   35.50   14.30 
 -13   4   4   74.19   16.30 
 -13   4  -4   33.00   10.90 
  13  -4  -4   81.49   16.90 
 -13   4  -4   62.79   15.20 
 -12   4   4   30.10   11.10 
 -12   4   4   44.20   12.60 
 -12   4  -4   41.00   13.70 
  12  -4  -4   28.50   12.00 
 -12   4  -4   49.60   11.20 
 -11   4   4   13.40    8.80 
 -11   4   4    2.80    7.70 
 -11   4  -4   13.20    7.30 
 -11   4  -4   12.60    9.80 
  11  -4  -4   30.50   10.00 
 -11   4  -4   11.90    6.10 
 -10   4   4   73.99   13.90 
  10  -4  -4   80.49   15.20 
 -10   4  -4   65.19   14.90 
 -10   4  -4   72.29   11.60 
 -10   4  -4   61.79   10.30 
  -9   4   4   13.60    9.20 
  -9   4  -4   26.70    7.50 
   9  -4  -4   30.30   10.20 
  -9   4  -4   33.20   11.40 
  -9   4  -4   22.70    6.80 
  -8   4   4  132.89   14.90 
  -8   4  -4  102.99   10.00 
  -8   4  -4  120.99   15.30 
  -8   4  -4  124.29   10.50 
   8  -4  -4  110.19   14.20 
  -7   4   4  124.59   14.20 
  -7   4   4  168.78   15.60 
  -7   4   4  142.29   14.30 
  -7   4  -4  127.69   14.80 
  -7   4  -4  123.99    9.60 
  -7   4  -4  139.99   10.20 
   7  -4  -4  147.09   14.30 
   7  -4  -4  126.59   14.30 
  -6   4   4   70.09   11.30 
  -6   4   4   50.49    9.60 
  -6   4   4   57.79   10.60 
  -6   4  -4   64.29   11.20 
  -6   4  -4   77.19    6.80 
   6  -4  -4   79.39   12.70 
  -6   4  -4   65.79    6.50 
   6  -4  -4   54.49    9.60 
  -6   4  -4   69.39   12.10 
  -5   4   4  104.79   11.60 
  -5   4   4  126.59   12.50 
  -5   4  -4  108.89   12.10 
  -5   4  -4  124.29    6.80 
   5  -4  -4  132.69   12.60 
  -5   4  -4  130.19    7.00 
   5  -4  -4  123.99   11.70 
  -4   4   4 4544.05   95.79 
   4  -4   4 4577.04   94.89 
  -4   4   4 4628.94   91.59 
   4  -4  -4 4665.03   95.09 
  -4   4  -4 4643.34   71.99 
  -4   4  -4 4585.74   93.39 
  -4   4  -4 4556.54   71.79 
   4  -4  -4 4372.36   90.49 
  -4   4  -4 4621.34   94.29 
  -3   4   4   19.80    5.50 
  -3   4   4    8.40    4.10 
   3  -4   4   13.90    4.60 
   3  -4  -4    5.50    3.20 
  -3   4  -4    8.50    4.30 
   3  -4  -4    3.50    4.20 
  -3   4  -4    5.80    4.00 
  -2   4   4  718.83   27.60 
  -2   4   4  772.12   26.00 
   2  -4   4  734.83   25.30 
  -2   4  -4  768.02   25.40 
   2  -4  -4  740.33   27.60 
  -2   4  -4  707.23   24.50 
   2  -4  -4  709.23   24.80 
   1  -4   4  563.94   19.90 
   1  -4   4  576.54   12.90 
  -1   4   4  516.35   21.80 
  -1   4   4  530.05   20.60 
  -1   4  -4  531.85   13.00 
  -1   4  -4  527.15   19.10 
   1  -4  -4  537.15   20.70 
   1  -4  -4  537.15   22.40 
  -1   4  -4  551.34   19.40 
   0   4   4 2616.44   58.59 
   0  -4   4 2810.42   57.79 
   0  -4   4 2794.32   49.99 
   0   4   4 2831.42   57.89 
   0   4  -4 2597.74   56.89 
   0   4  -4 2731.53   52.19 
   0   4  -4 2735.23   50.19 
   0  -4  -4 2791.92   60.89 
   0  -4  -4 2643.34   57.09 
  -1  -4   4  551.44   15.80 
   1   4   4  507.45   20.30 
   1   4   4  556.84   20.30 
  -1  -4   4  562.34   18.50 
   1   4  -4  554.64   15.60 
  -1  -4  -4  555.64   21.90 
  -1  -4  -4  542.05   20.40 
   1   4  -4  536.35   15.20 
   1   4  -4  545.05   18.50 
   2   4   4  787.12   25.30 
  -2  -4   4  761.82   17.00 
  -2  -4   4  731.73   24.20 
   2   4   4  723.63   24.00 
  -2  -4  -4  740.33   25.60 
  -2  -4  -4  737.43   24.50 
   2   4  -4  758.92   17.10 
   2   4  -4  750.22   24.70 
   3   4   4   10.10    3.90 
  -3  -4   4    5.50    3.70 
   3   4   4    9.90    4.00 
  -3  -4   4   10.20    1.60 
  -3  -4  -4   12.80    4.70 
   3   4  -4   15.50    5.00 
  -3  -4  -4   14.40    4.60 
   3   4  -4   16.60    2.00 
   4   4   4 4510.65   86.99 
  -4  -4   4 4603.04   93.79 
   4   4   4 4620.34   91.69 
  -4  -4   4 4752.22   70.49 
  -4  -4  -4 4714.33   88.99 
   4   4  -4 4669.03   94.89 
  -4  -4  -4 4511.35   88.99 
   4   4  -4 4527.25   70.59 
  -5  -4   4  133.29    5.90 
   5   4   4  127.69   12.30 
  -5  -4   4  127.39    5.50 
   5   4   4  110.99   10.30 
  -5  -4  -4  100.69   10.10 
   5   4  -4  113.89    5.20 
  -5  -4  -4  110.39   10.20 
   5   4  -4  122.49   12.70 
  -6  -4   4   56.89   10.20 
  -6  -4   4   75.29    5.30 
   6   4   4   56.89    9.10 
  -6  -4   4   62.89    5.60 
  -6  -4  -4   50.49    8.50 
  -6  -4  -4   67.99    8.70 
   6   4  -4   73.69   12.20 
   7   4   4  129.29   15.00 
  -7  -4   4  149.59    9.10 
  -7  -4   4  137.69    8.20 
   7   4   4  134.49   12.00 
   7   4  -4  142.99   15.60 
  -7  -4  -4  149.69   13.20 
  -7  -4  -4  138.69   13.10 
   8   4   4  119.89   12.70 
   8   4   4  128.09   16.10 
  -8  -4   4  135.79    9.80 
  -8  -4   4   97.99   16.20 
  -8  -4   4  121.99    9.00 
  -8  -4  -4  116.59   12.80 
   8   4  -4  134.29   16.70 
  -8  -4  -4  122.89   12.90 
  -9  -4   4   30.80    6.50 
  -9  -4   4   24.30    5.90 
  -9  -4   4   22.20    9.80 
   9   4   4   30.00   11.40 
   9   4   4   33.80    9.00 
   9   4  -4   14.60   10.00 
  -9  -4  -4   21.90    8.60 
  -9  -4  -4   16.50    7.80 
 -10  -4   4   61.99    8.60 
 -10  -4   4   52.69   17.00 
 -10  -4   4   57.49    9.50 
  10   4   4   56.49   13.30 
 -10  -4  -4   80.29   13.10 
  10   4  -4   58.19   18.20 
 -11  -4   4   22.50    6.40 
 -11  -4   4   12.00    5.50 
 -11  -4   4   17.20   10.60 
  11   4   4   17.40    9.00 
  11   4  -4   15.20    9.90 
 -11  -4  -4   12.60    7.90 
 -12  -4   4   40.50   14.50 
 -12  -4   4   35.80    7.90 
 -12  -4   4   32.90    9.50 
  12   4   4   36.80   13.40 
  12   4  -4   28.60   11.70 
 -12  -4  -4   63.39   12.30 
 -13  -4   4   59.59   16.90 
  13   4   4   71.69   16.60 
 -13  -4   4   49.70    9.70 
  13   4  -4   69.89   18.00 
 -13  -4  -4   56.89   13.00 
 -14  -4   4  118.79   24.00 
  14   4   4   94.09   20.10 
 -14  -4   4   81.79   13.60 
 -14  -4  -4   52.19   13.30 
  14   4  -4  133.09   24.40 
 -14  -4  -4   76.99   17.70 
 -14   4   5   10.60    9.20 
 -14   4   5   12.20   11.10 
 -14   4  -5   32.20   10.00 
  14  -4  -5   20.50   11.20 
 -14   4  -5   12.00   14.40 
 -13   4   5   84.99   16.20 
 -13   4   5   22.70   12.10 
 -13   4  -5   43.60   15.10 
  13  -4  -5   45.00   13.10 
 -13   4  -5   64.99   12.10 
 -12   4   5    8.30    9.70 
 -12   4  -5    1.10    6.20 
 -12   4  -5    6.50    8.00 
  12  -4  -5   -7.70    5.70 
 -11   4   5   68.79   15.50 
 -11   4  -5   86.09   10.30 
  11  -4  -5   53.59   12.60 
 -11   4  -5   63.69   15.30 
 -11   4  -5   53.09   10.80 
 -10   4   5  426.16   29.50 
 -10   4  -5  444.86   30.80 
 -10   4  -5  427.96   21.30 
  10  -4  -5  463.05   30.30 
 -10   4  -5  465.85   23.10 
  -9   4   5  637.14   33.90 
  -9   4  -5  626.24   35.20 
  -9   4  -5  585.54   24.60 
   9  -4  -5  633.24   33.90 
  -9   4  -5  637.24   24.50 
  -8   4   5  392.66   25.40 
  -8   4  -5  380.26   17.90 
  -8   4  -5  389.06   17.20 
   8  -4  -5  420.26   26.70 
  -8   4  -5  358.16   25.50 
  -7   4   5  606.04   31.60 
  -7   4   5  648.44   31.20 
   7  -4  -5  666.93   31.90 
  -7   4  -5  599.94   19.80 
  -7   4  -5  642.24   21.10 
  -7   4  -5  698.63   33.40 
  -6   4   5  654.33   31.20 
  -6   4   5  628.04   30.00 
  -6   4   5  654.83   29.70 
  -6   4  -5  625.34   17.90 
  -6   4  -5  676.63   31.20 
   6  -4  -5  645.04   30.30 
  -6   4  -5  666.93   30.90 
   6  -4  -5  652.83   30.20 
  -6   4  -5  662.93   18.90 
  -5   4   5  204.78   19.20 
  -5   4   5  176.58   15.70 
   5  -4   5  180.38   15.10 
  -5   4  -5  218.78   16.60 
  -5   4  -5  209.88    7.60 
   5  -4  -5  197.38   15.80 
  -5   4  -5  209.98   15.90 
  -5   4  -5  206.38    8.00 
  -4   4   5  306.47   19.50 
  -4   4   5  341.27   19.40 
   4  -4   5  304.57   18.60 
   4  -4  -5  323.97   19.80 
  -4   4  -5  313.27   18.70 
  -4   4  -5  308.47   18.60 
   4  -4  -5  301.27   18.00 
  -3   4   5 4441.16   89.09 
  -3   4   5 4463.45   93.19 
   3  -4   5 4377.06   89.59 
   3  -4  -5 4316.37   88.09 
   3  -4  -5 4416.26   92.79 
  -3   4  -5 4525.05   89.39 
  -3   4  -5 4426.76   89.29 
  -2   4   5  714.03   28.30 
   2  -4   5  725.53   26.00 
  -2   4   5  748.93   27.00 
   2  -4  -5  765.02   29.50 
   2  -4  -5  739.23   26.50 
  -2   4  -5  766.02   26.10 
  -2   4  -5  738.93   26.00 
  -1   4   5 2925.61   62.89 
   1  -4   5 2885.71   60.09 
  -1   4   5 2846.32   65.09 
   1  -4   5 2915.11   49.10 
   1  -4   5 2806.82   48.70 
  -1   4  -5 2953.70   59.39 
  -1   4  -5 2903.41   59.59 
   1  -4  -5 2773.72   61.39 
   1  -4  -5 2996.30   67.09 
   0   4   5 3527.35   71.19 
   0  -4   5 3533.65   66.19 
   0   4   5 3529.45   73.79 
   0  -4   5 3454.05   62.29 
   0  -4   5 3452.75   62.29 
   0  -4  -5 3577.94   75.39 
   0  -4  -5 3393.16   70.69 
   0   4  -5 3474.85   62.59 
   0   4  -5 3438.06   64.89 
   1   4   5 2950.70   61.59 
   1   4   5 2848.92   62.59 
  -1  -4   5 2909.41   57.99 
  -1  -4   5 2864.61   57.59 
  -1  -4   5 2920.81   54.49 
  -1  -4  -5 2964.00   65.39 
  -1  -4  -5 2825.72   61.39 
   1   4  -5 2934.81   58.09 
   1   4  -5 2855.61   53.49 
   2   4   5  760.02   25.90 
  -2  -4   5  709.83   24.80 
   2   4   5  716.03   25.40 
  -2  -4   5  755.22   25.50 
  -2  -4   5  750.42   18.60 
   2   4  -5  724.53   25.10 
   2   4  -5  748.23   19.40 
  -2  -4  -5  697.93   25.00 
  -2  -4  -5  757.42   27.30 
   3   4   5 4399.06   86.59 
  -3  -4   5 4369.36   71.49 
  -3  -4   5 4358.06   88.39 
   3   4   5 4410.76   85.39 
   3   4  -5 4462.85   89.09 
  -3  -4  -5 4496.95   88.79 
   3   4  -5 4632.44   74.49 
  -3  -4  -5 4328.87   85.79 
  -4  -4   5  306.07   18.40 
  -4  -4   5  314.07   19.20 
   4   4   5  313.67   16.40 
   4   4   5  317.27   17.80 
  -4  -4   5  297.27    9.10 
   4   4  -5  317.87   10.10 
  -4  -4  -5  313.07   16.70 
   4   4  -5  354.96   19.90 
  -4  -4  -5  308.87   17.70 
   5   4   5  205.98   14.40 
  -5  -4   5  212.38   16.90 
  -5  -4   5  216.18    8.30 
   5   4   5  236.98   16.20 
  -5  -4   5  229.38   17.40 
  -5  -4  -5  190.48   14.00 
   5   4  -5  212.98   16.90 
  -5  -4  -5  197.28   13.70 
   5   4  -5  185.18    7.70 
   6   4   5  671.53   29.80 
   6   4   5  665.03   27.30 
  -6  -4   5  651.93   31.70 
  -6  -4   5  626.44   30.40 
  -6  -4   5  639.34   18.00 
  -6  -4  -5  647.34   27.20 
  -6  -4  -5  644.64   27.30 
   6   4  -5  618.34   17.00 
   6   4  -5  664.23   31.80 
  -7  -4   5  661.83   34.00 
  -7  -4   5  634.84   18.80 
   7   4   5  598.34   27.50 
   7   4   5  646.54   31.10 
  -7  -4   5  626.94   19.80 
  -7  -4  -5  629.04   32.90 
   7   4  -5  635.94   33.10 
   7   4  -5  586.34   18.10 
  -7  -4  -5  631.94   28.00 
  -8  -4   5  427.56   29.20 
   8   4   5  379.66   23.30 
   8   4   5  391.76   26.30 
  -8  -4   5  358.76   16.10 
  -8  -4   5  360.36   15.00 
  -8  -4  -5  390.76   23.20 
   8   4  -5  395.26   28.00 
  -8  -4  -5  378.06   22.30 
   9   4   5  587.54   33.40 
  -9  -4   5  586.54   21.40 
  -9  -4   5  616.94   23.30 
  -9  -4   5  609.04   36.90 
  -9  -4  -5  609.34   30.10 
   9   4  -5  644.64   37.50 
 -10  -4   5  437.46   20.80 
 -10  -4   5  410.86   18.80 
  10   4   5  407.56   29.10 
 -10  -4   5  407.06   32.10 
 -10  -4  -5  451.85   26.90 
  10   4  -5  466.75   32.80 
  11   4   5   52.19   14.40 
 -11  -4   5   55.69    8.90 
 -11  -4   5   56.69    8.90 
 -11  -4   5   62.29   14.50 
  11   4  -5   81.09   17.40 
 -11  -4  -5   47.60   11.90 
 -12  -4   5   -3.00    8.20 
 -12  -4   5   12.20    6.30 
 -12  -4   5    8.50    5.40 
  12   4   5    8.60    8.60 
  12   4  -5    5.60    8.20 
 -13  -4   5   50.69   13.20 
  13   4   5   63.79   16.10 
 -13  -4   5   57.79   17.20 
  13   4  -5   71.99   17.40 
 -13  -4  -5   45.30   12.50 
  14   4   5   15.00   12.10 
 -14  -4   5    2.30   10.40 
 -14  -4  -5    3.00    8.50 
  14   4  -5    8.40   11.20 
 -14   4   6   80.19   17.00 
 -14   4  -6  105.79   16.30 
  14  -4  -6   88.09   18.00 
 -14   4  -6  136.99   24.20 
 -13   4   6   59.69   13.70 
 -13   4   6   51.09   17.00 
  13  -4  -6   55.19   15.10 
 -13   4  -6   69.59   13.00 
 -13   4  -6   77.19   17.80 
 -12   4   6   11.00    9.20 
 -12   4   6   42.20   12.50 
  12  -4  -6   15.50    9.40 
 -12   4  -6   15.70    8.80 
 -12   4  -6   24.90    8.40 
 -11   4   6   80.49   16.20 
  11  -4  -6   82.69   15.80 
 -11   4  -6   70.79   11.10 
 -11   4  -6   47.90    9.20 
 -11   4  -6   61.69   15.70 
 -10   4   6   18.80    8.70 
 -10   4  -6   28.00   10.60 
 -10   4  -6   34.20    7.70 
  10  -4  -6   23.70   10.30 
 -10   4  -6   18.30    6.30 
  -9   4   6  838.72   40.50 
  -9   4  -6  852.51   27.50 
   9  -4  -6  851.61   40.70 
  -9   4  -6  829.12   28.70 
  -9   4  -6  819.42   41.00 
  -8   4   6  254.97   22.00 
  -8   4  -6  241.88   13.70 
   8  -4  -6  230.78   21.50 
  -8   4  -6  223.88   12.50 
  -8   4  -6  262.57   22.60 
  -7   4   6   25.50    9.40 
  -7   4  -6   36.80   10.20 
   7  -4  -6   57.19   12.00 
  -7   4  -6   37.10    5.80 
  -7   4  -6   49.30    5.20 
  -6   4   6  238.48   18.60 
  -6   4   6  227.18   18.90 
  -6   4   6  265.67   19.70 
   6  -4  -6  249.48   19.20 
   6  -4  -6  234.18   18.40 
  -6   4  -6  263.67   19.80 
  -6   4  -6  252.27   10.10 
  -6   4  -6  253.97    9.60 
   5  -4   6  220.98   17.00 
  -5   4   6  222.98   17.10 
  -5   4   6  197.48   16.60 
   5  -4  -6  205.38   16.10 
   5  -4  -6  211.78   20.10 
  -5   4  -6  210.28    6.80 
  -5   4  -6  213.38    6.70 
  -5   4  -6  203.68   16.30 
  -5   4  -6  201.98   16.40 
  -4   4   6 1777.12   50.59 
  -4   4   6 1705.23   51.99 
   4  -4  -6 1916.41   54.19 
  -4   4  -6 1761.32   51.39 
   4  -4  -6 1669.93   56.79 
   3  -4   6 2431.16   60.39 
  -3   4   6 2437.66   63.19 
  -3   4   6 2458.15   60.39 
   3  -4  -6 2540.85   64.19 
   3  -4  -6 2422.86   59.39 
  -3   4  -6 2437.16   59.69 
  -3   4  -6 2455.95   59.09 
  -2   4   6 1474.85   42.20 
  -2   4   6 1416.46   43.70 
   2  -4   6 1466.25   23.80 
   2  -4   6 1441.96   40.70 
   2  -4   6 1458.65   23.90 
  -2   4  -6 1438.46   39.50 
   2  -4  -6 1408.56   40.70 
   2  -4  -6 1416.16   44.30 
  -2   4  -6 1414.56   39.90 
  -1   4   6 6629.44  121.49 
  -1   4   6 6550.04  123.99 
   1  -4   6 6507.55  117.39 
   1  -4   6 6525.55  104.99 
   1  -4  -6 6365.86  119.79 
   1  -4  -6 6845.82  127.19 
  -1   4  -6 6834.32  117.09 
   0  -4   6  415.56   15.10 
   0  -4   6  402.96   16.90 
   0   4   6  420.96   19.80 
   0  -4   6  413.66   14.80 
   0   4   6  417.16   20.50 
   0   4  -6  426.56   17.00 
   0  -4  -6  417.66   19.50 
   0  -4  -6  426.06   21.90 
  -1  -4   6 6507.85  110.99 
   1   4   6 6801.52  119.99 
   1   4   6 6410.96  120.49 
  -1  -4   6 6576.04  113.89 
  -1  -4   6 6547.94  114.39 
  -1  -4  -6 6445.46  119.29 
   1   4  -6 6635.84  111.39 
  -1  -4  -6 6774.02  125.19 
   1   4  -6 6728.03  114.69 
  -2  -4   6 1447.86   31.70 
   2   4   6 1433.66   39.40 
  -2  -4   6 1425.56   38.90 
  -2  -4   6 1416.46   38.80 
   2   4   6 1353.66   39.30 
   2   4  -6 1518.85   34.10 
  -2  -4  -6 1451.55   42.80 
   2   4  -6 1433.76   38.80 
  -2  -4  -6 1450.75   40.00 
   3   4   6 2553.24   58.49 
  -3  -4   6 2476.85   45.90 
  -3  -4   6 2532.95   59.89 
  -3  -4   6 2452.95   59.39 
   3   4   6 2380.56   56.89 
  -3  -4  -6 2487.35   60.89 
   3   4  -6 2508.05   59.69 
   3   4  -6 2536.15   49.50 
  -3  -4  -6 2434.06   57.39 
   4   4   6 1789.92   47.70 
  -4  -4   6 1828.12   35.20 
  -4  -4   6 1848.52   51.99 
   4   4   6 1915.91   49.90 
  -4  -4   6 1767.12   50.89 
   4   4  -6 1805.72   37.70 
  -4  -4  -6 1876.81   50.49 
   4   4  -6 1787.92   51.19 
  -4  -4  -6 1767.62   47.10 
  -5  -4   6  204.68   16.50 
  -5  -4   6  191.58   16.70 
   5   4   6  197.78   15.40 
   5   4   6  208.38   15.50 
  -5  -4   6  208.78    9.10 
   5   4  -6  212.68   17.30 
  -5  -4  -6  216.58   16.10 
   5   4  -6  212.18    9.60 
  -5  -4  -6  237.48   15.60 
  -6  -4   6  257.07   11.20 
  -6  -4   6  257.47   20.20 
   6   4   6  230.88   16.50 
   6   4   6  272.57   19.20 
  -6  -4  -6  245.08   18.00 
  -6  -4  -6  258.67   17.20 
   6   4  -6  224.38   19.10 
   6   4  -6  236.58   10.40 
  -7  -4   6   44.10   11.30 
   7   4   6   32.80    8.40 
   7   4   6   45.90   10.70 
  -7  -4  -6   29.50    8.60 
   7   4  -6   45.50   11.40 
  -7  -4  -6   33.50    8.00 
   7   4  -6   46.10    5.50 
  -8  -4   6  259.47   23.20 
  -8  -4   6  243.88   13.00 
  -8  -4   6  223.38   12.20 
   8   4   6  220.28   19.80 
  -8  -4  -6  230.38   19.10 
   8   4  -6  239.58   22.40 
   8   4  -6  233.18   12.10 
  -9  -4   6  900.21   45.00 
   9   4   6  843.92   40.50 
  -9  -4   6  868.41   28.00 
  -9  -4   6  787.02   25.60 
   9   4  -6  753.02   41.10 
  -9  -4  -6  843.42   37.00 
  10   4   6    2.90    8.40 
 -10  -4   6   39.80   12.80 
 -10  -4   6   27.70    6.70 
 -10  -4   6   20.70    5.40 
 -10  -4  -6   26.00    9.20 
  10   4  -6   37.50   12.70 
 -11  -4   6   68.59    9.70 
 -11  -4   6   72.99   17.90 
  11   4   6   45.80   13.80 
 -11  -4   6   57.79    9.20 
  11   4  -6   47.20   14.30 
 -11  -4  -6   75.79   14.40 
  12   4   6   34.30   11.30 
 -12  -4   6   18.60    6.50 
 -12  -4   6   18.40   11.70 
  12   4  -6   18.40   10.50 
 -12  -4  -6   19.00    9.40 
 -13  -4   6   74.19   18.60 
  13   4   6   55.59   16.00 
 -13  -4  -6   63.19   14.30 
  13   4  -6   70.09   18.60 
  14   4   6   93.89   20.70 
 -14  -4   6   91.59   21.10 
 -14  -4  -6   87.69   17.50 
 -13   4   7   29.60   10.80 
 -13   4   7   27.30   11.30 
  13  -4  -7   20.70   11.10 
 -13   4  -7    7.00   10.70 
 -13   4  -7    7.50    8.10 
 -12   4   7   84.59   16.60 
 -12   4  -7   93.99   12.40 
 -12   4  -7   82.39   17.60 
  12  -4  -7   70.79   17.60 
 -11   4   7   -7.80    7.10 
 -11   4  -7   20.70    6.30 
  11  -4  -7   13.70    9.30 
 -11   4  -7   15.70    7.50 
 -11   4  -7   11.50    9.00 
 -10   4   7   70.19   16.00 
  10  -4  -7   71.89   14.60 
 -10   4  -7   60.19    9.40 
 -10   4  -7   87.09   17.30 
 -10   4  -7   63.69    8.10 
  -9   4   7   95.59   17.40 
   9  -4  -7   88.89   15.60 
  -9   4  -7   73.59    8.20 
  -9   4  -7   79.69   15.10 
  -9   4  -7   68.59    8.80 
  -8   4   7  985.00   43.40 
  -8   4  -7  997.70   26.70 
   8  -4  -7 1027.50   43.50 
  -8   4  -7  989.20   27.90 
  -8   4  -7  984.00   43.50 
  -7   4   7 1159.58   45.90 
  -7   4  -7 1219.08   27.60 
  -7   4  -7 1214.88   46.70 
  -7   4  -7 1234.18   28.80 
   7  -4  -7 1218.68   46.90 
  -6   4   7  422.56   25.60 
  -6   4   7  444.06   26.20 
  -6   4  -7  421.26   12.20 
   6  -4  -7  445.96   26.20 
  -6   4  -7  425.76   25.70 
   5  -4   7   81.19   12.90 
  -5   4   7   90.29   14.30 
  -5   4   7   94.19   12.10 
  -5   4  -7   69.39   11.80 
   5  -4  -7   98.69   12.70 
  -5   4  -7   74.99   12.20 
   5  -4  -7   94.79   11.40 
  -4   4   7 6523.05  133.89 
  -4   4   7 6575.84  128.39 
   4  -4   7 6396.66  128.29 
  -4   4  -7 6766.72  127.69 
  -4   4  -7 6505.15  128.29 
   4  -4  -7 6422.96  127.59 
  -3   4   7 7955.60  149.39 
  -3   4   7 8015.10  152.98 
   3  -4   7 7996.50  148.99 
  -3   4  -7 8311.97  147.89 
   3  -4  -7 8265.37  155.08 
  -3   4  -7 8132.79  148.49 
   2  -4   7 2311.87   57.39 
   2  -4   7 2398.16   40.80 
   2  -4   7 2399.76   40.90 
  -2   4   7 2288.37   61.09 
  -2   4   7 2463.35   60.69 
   2  -4  -7 2332.87   58.29 
   2  -4  -7 2386.36   63.49 
  -2   4  -7 2474.75   57.29 
  -1   4   7  723.73   28.40 
   1  -4   7  790.32   19.90 
  -1   4   7  720.53   29.30 
   1  -4   7  729.33   19.10 
   1  -4   7  710.53   26.20 
   1  -4  -7  683.73   27.20 
   1  -4  -7  687.83   30.60 
  -1   4  -7  740.43   25.80 
   0  -4   7  562.84   18.80 
   0  -4   7  512.35   20.40 
   0   4   7  503.45   23.80 
   0   4   7  544.55   23.80 
   0  -4   7  505.35   17.80 
   0   4  -7  522.95   20.20 
   0  -4  -7  530.15   23.20 
   0  -4  -7  565.34   27.00 
  -1  -4   7  758.02   23.40 
  -1  -4   7  701.83   24.20 
  -1  -4   7  722.03   24.10 
   1   4   7  674.93   27.30 
   1   4   7  713.73   27.30 
  -1  -4  -7  745.73   30.70 
  -1  -4  -7  745.23   27.70 
   1   4  -7  723.13   23.70 
  -2  -4   7 2436.56   48.90 
   2   4   7 2306.97   57.29 
  -2  -4   7 2392.36   56.29 
  -2  -4   7 2435.86   55.89 
   2   4   7 2401.26   56.99 
   2   4  -7 2362.46   55.69 
   2   4  -7 2399.16   51.59 
  -2  -4  -7 2508.45   62.69 
  -2  -4  -7 2247.98   56.09 
  -3  -4   7 8252.97  148.79 
   3   4   7 8420.96  147.79 
   3   4   7 8156.78  147.49 
  -3  -4   7 8233.68  134.49 
  -3  -4   7 8090.29  149.19 
   3   4  -7 8295.67  149.29 
   3   4  -7 8438.96  139.19 
  -3  -4  -7 8505.35  153.78 
  -3  -4  -7 7970.30  146.59 
   4   4   7 6280.77  134.19 
   4   4   7 7029.10  126.29 
  -4  -4   7 6531.15  108.69 
  -4  -4   7 6342.97  129.69 
  -4  -4  -7 6730.03  129.29 
  -4  -4  -7 6610.64  123.49 
   4   4  -7 6759.02  113.39 
   4   4  -7 6521.35  140.39 
  -5  -4   7   76.49    6.60 
   5   4   7   84.79   10.90 
  -5  -4   7   76.89   12.80 
  -5  -4   7   72.69   12.50 
   5   4  -7   81.29   12.70 
  -5  -4  -7  103.19   13.10 
  -5  -4  -7   96.89   12.20 
   5   4  -7   94.99    7.70 
   6   4   7  415.96   23.30 
   6   4   7  432.56   24.40 
  -6  -4   7  451.35   26.90 
   6   4  -7  456.25   27.00 
  -6  -4  -7  409.76   22.10 
  -6  -4  -7  406.86   24.50 
   6   4  -7  426.76   15.80 
   7   4   7 1181.78   44.50 
  -7  -4   7 1248.68   31.20 
  -7  -4   7 1270.97   49.30 
   7   4  -7 1166.08   47.50 
  -7  -4  -7 1138.89   41.60 
   7   4  -7 1202.58   30.30 
  -7  -4  -7 1255.57   44.10 
  -8  -4   7  996.70   29.20 
   8   4   7 1007.10   42.50 
  -8  -4   7 1008.90   45.90 
   8   4  -7  999.70   28.00 
  -8  -4  -7 1047.10   41.20 
   8   4  -7 1056.79   46.90 
  -9  -4   7   85.59    9.00 
  -9  -4   7  111.19   19.40 
  -9  -4   7   90.89    9.10 
   9   4   7   85.79   16.40 
   9   4  -7  104.49    9.20 
  -9  -4  -7   86.19   15.00 
   9   4  -7  113.19   18.70 
  10   4   7   81.59   15.40 
 -10  -4   7   67.99    9.80 
 -10  -4   7   68.19   16.00 
 -10  -4   7   59.29    8.30 
  10   4  -7   76.29   17.20 
 -10  -4  -7   82.49   14.80 
  11   4   7   31.00   11.10 
 -11  -4   7    8.50    9.10 
 -11  -4   7   16.20    5.70 
 -11  -4   7   14.70    5.40 
 -11  -4  -7   46.20   12.60 
  11   4  -7    7.90   10.20 
 -12  -4   7   84.29   18.60 
  12   4   7   68.19   16.00 
 -12  -4   7   78.09   10.60 
  12   4  -7   76.79   18.00 
 -12  -4  -7   60.19   13.20 
 -13  -4   7    9.10    6.30 
  13   4   7   15.50   10.80 
 -13  -4  -7   26.30   10.80 
 -13   4   8    4.90    9.70 
 -13   4   8   -7.10    9.30 
 -13   4  -8   12.90    7.00 
 -13   4  -8   12.50   10.90 
  13  -4  -8   24.10   10.90 
 -12   4   8   47.90   14.80 
  12  -4  -8   26.80   12.10 
 -12   4  -8   52.99    9.30 
 -12   4  -8   22.60   11.90 
 -11   4   8  106.29   18.90 
 -11   4  -8   95.49   17.90 
 -11   4  -8  137.49   12.10 
 -11   4  -8  105.49   10.30 
  11  -4  -8  102.39   22.50 
 -10   4   8  207.88   23.50 
 -10   4  -8  204.38   12.60 
  10  -4  -8  230.58   22.30 
 -10   4  -8  210.68   14.00 
 -10   4  -8  220.48   23.10 
  -9   4   8  307.37   31.20 
  -9   4  -8  372.36   16.60 
  -9   4  -8  358.56   15.20 
  -9   4  -8  280.17   30.50 
   9  -4  -8  312.87   25.70 
  -8   4   8  217.78   21.20 
  -8   4  -8  219.58   10.80 
   8  -4  -8  208.78   19.80 
  -8   4  -8  247.38   22.30 
  -8   4  -8  205.68   11.20 
   7  -4   8  243.28   10.50 
  -7   4   8  231.98   21.00 
  -7   4  -8  249.08   10.50 
   7  -4  -8  259.77   22.10 
  -7   4  -8  241.38   10.00 
  -7   4  -8  258.97   21.60 
  -6   4   8   72.79   14.20 
  -6   4  -8   52.29    4.00 
  -6   4  -8   80.29   13.70 
   6  -4  -8   49.50   11.10 
  -6   4  -8   54.79    4.10 
  -5   4   8  700.53   33.20 
  -5   4   8  714.03   33.90 
  -5   4  -8  736.13   33.10 
   5  -4  -8  701.43   34.20 
  -4   4   8 4699.13  106.59 
   4  -4   8 4752.92  104.49 
  -4   4   8 4947.90  105.59 
  -4   4  -8 4859.81  102.79 
  -4   4  -8 4684.13  103.19 
   4  -4  -8 4762.62  103.79 
   4  -4  -8 5193.08  110.99 
   3  -4   8 1565.74   26.20 
  -3   4   8 1805.42   51.19 
  -3   4   8 1494.45   49.40 
   3  -4   8 1578.24   26.50 
   3  -4   8 1472.05   46.70 
  -3   4  -8 1521.95   46.10 
   3  -4  -8 1534.55   51.29 
   3  -4  -8 1467.05   46.40 
   2  -4   8  134.09    6.90 
   2  -4   8  129.19   12.30 
   2  -4  -8  141.29   15.30 
  -2   4  -8  152.48   13.00 
   2  -4  -8  144.99   15.70 
  -1   4   8  960.70   36.00 
   1  -4   8  968.30   32.60 
   1  -4   8  958.90   25.10 
   1  -4   8  987.00   25.00 
  -1   4   8  967.30   34.90 
  -1   4  -8 1010.10   32.30 
   1  -4  -8  956.50   33.90 
   1  -4  -8  986.40   38.60 
   0  -4   8 1478.55   35.70 
   0  -4   8 1486.65   40.10 
   0   4   8 1507.65   44.30 
   0   4   8 1415.16   44.50 
   0  -4   8 1495.95   36.60 
   0   4  -8 1491.85   40.00 
   0  -4  -8 1477.15   48.30 
   0  -4  -8 1431.66   42.70 
  -1  -4   8  946.31   28.90 
   1   4   8  944.71   33.40 
  -1  -4   8 1010.50   30.20 
  -1  -4   8  976.20   30.30 
   1   4   8  942.31   34.10 
   1   4  -8 1039.50   31.40 
  -1  -4  -8  977.10   37.60 
  -1  -4  -8  932.21   33.10 
  -2  -4   8  157.68   10.50 
  -2  -4   8  161.58   12.70 
  -2  -4   8  133.89   11.50 
   2   4   8  138.59   12.90 
  -2  -4  -8  165.78   15.70 
   2   4  -8  163.68   12.00 
  -2  -4  -8  147.69   12.70 
   3   4   8 1485.75   44.90 
  -3  -4   8 1495.85   45.00 
   3   4   8 1609.94   45.60 
  -3  -4   8 1552.44   36.40 
  -3  -4   8 1527.45   46.00 
   3   4  -8 1594.14   41.20 
   3   4  -8 1549.54   46.00 
  -3  -4  -8 1569.34   49.80 
  -3  -4  -8 1544.55   44.80 
   4   4   8 4966.60  101.19 
  -4  -4   8 4921.61  104.19 
   4   4   8 4797.32  101.59 
  -4  -4   8 4898.71   86.59 
  -4  -4   8 4954.80  105.59 
   4   4  -8 4950.10  104.89 
  -4  -4  -8 5012.30  106.99 
   4   4  -8 4997.70   92.89 
  -5  -4   8  698.73   21.30 
  -5  -4   8  677.33   33.80 
   5   4   8  713.33   30.90 
   5   4   8  737.83   31.20 
  -5  -4   8  710.53   32.90 
   5   4  -8  670.13   23.30 
  -5  -4  -8  726.43   33.30 
   5   4  -8  748.43   33.80 
  -5  -4  -8  703.23   29.50 
  -6  -4   8   60.59    6.70 
   6   4   8   62.29   11.70 
  -6  -4   8   58.99   13.30 
   6   4  -8   54.39   12.40 
   6   4  -8   52.59    6.80 
  -6  -4  -8   75.69   14.10 
  -6  -4  -8   56.49   10.30 
  -7  -4   8  233.98   21.50 
  -7  -4   8  245.28   13.10 
   7   4   8  251.67   20.00 
  -7  -4  -8  226.38   20.50 
   7   4  -8  219.58   12.40 
   7   4  -8  243.78   22.40 
  -8  -4   8  230.98   13.20 
  -8  -4   8  208.58   22.30 
   8   4   8  221.98   19.90 
   8   4  -8  208.28   22.00 
   8   4  -8  222.58   12.80 
  -8  -4  -8  222.98   20.00 
   9   4   8  358.66   25.60 
  -9  -4   8  299.47   27.00 
  -9  -4   8  345.77   17.00 
  -9  -4   8  347.57   17.10 
   9   4  -8  344.57   28.80 
  -9  -4  -8  359.16   26.10 
   9   4  -8  337.77   16.30 
 -10  -4   8  198.88   13.40 
  10   4   8  210.08   21.70 
 -10  -4   8  184.38   22.30 
 -10  -4   8  206.58   14.10 
  10   4  -8  214.78   23.90 
  10   4  -8  206.78   13.10 
 -10  -4  -8  218.98   22.20 
  11   4   8  124.49   20.80 
 -11  -4   8   90.89   10.80 
 -11  -4   8  110.59   10.90 
 -11  -4   8   88.59   18.60 
 -11  -4  -8  112.29   18.40 
  11   4  -8   90.09   18.20 
 -12  -4   8   49.90    8.00 
 -12  -4   8   22.90   12.90 
  12   4   8   42.90   13.70 
 -12  -4  -8   58.69   14.20 
 -13  -4   8   35.50   14.00 
  13   4   8  -10.60    9.30 
 -13  -4  -8    4.80    9.30 
 -13   4   9   24.60   13.20 
 -13   4  -9   18.00   11.30 
  13  -4  -9  -10.10    9.10 
 -12   4   9   11.40   11.40 
  12  -4  -9   -9.90    8.70 
 -12   4  -9    3.30    5.60 
 -12   4  -9  -13.10    8.30 
 -11   4   9  129.59   21.90 
 -11   4  -9  122.69   20.30 
  11  -4  -9  155.28   23.00 
 -11   4  -9  133.49   14.20 
 -11   4  -9  127.19   11.50 
 -10   4   9  317.37   27.90 
 -10   4  -9  302.67   14.80 
  10  -4  -9  320.07   26.20 
 -10   4  -9  252.67   24.90 
 -10   4  -9  300.97   15.40 
  -9   4   9  153.98   19.10 
  -9   4  -9   79.49   15.90 
   9  -4  -9  118.89   15.40 
  -9   4  -9  104.29    8.40 
  -9   4  -9   91.89    8.40 
  -8   4   9   -3.90    6.90 
  -8   4  -9   11.40    3.80 
  -8   4  -9   29.50   10.70 
   8  -4  -9   21.20    9.40 
  -7   4   9   60.89   14.00 
  -7   4  -9   62.09    5.20 
  -7   4  -9   67.69    8.00 
   7  -4  -9   68.79   14.00 
  -7   4  -9   72.09   14.40 
   6  -4   9  195.98    6.50 
  -6   4   9  194.98   19.00 
  -6   4  -9  192.48    6.40 
  -6   4  -9  190.58    6.30 
   6  -4  -9  208.18   20.20 
  -6   4  -9  209.68   19.00 
  -5   4   9  546.05   30.00 
  -5   4  -9  566.64   29.50 
   5  -4  -9  569.34   32.00 
  -4   4   9  690.63   33.50 
  -4   4   9  731.23   33.60 
  -4   4  -9  713.43   32.10 
   4  -4  -9  714.63   35.40 
  -3   4   9  357.26   23.00 
   3  -4   9  362.26   21.90 
  -3   4   9  344.27   22.80 
   3  -4   9  354.56   10.60 
   3  -4   9  383.06   11.10 
   3  -4  -9  392.66   25.40 
   3  -4  -9  372.16   22.20 
  -3   4  -9  361.36   10.90 
  -3   4  -9  391.96   22.40 
  -2   4   9   25.30    8.20 
   2  -4   9   20.20    3.80 
  -2   4   9    9.60    5.80 
   2  -4   9   27.70    7.10 
   2  -4   9   16.30    3.60 
   2  -4  -9   14.60    6.70 
   2  -4  -9   11.00    5.50 
  -2   4  -9    5.60    5.70 
  -1   4   9   61.59   10.70 
  -1   4   9   87.99   13.10 
   1  -4   9   49.10    8.40 
   1  -4   9   69.19    6.70 
   1  -4   9   74.49    7.10 
   1  -4  -9   79.19    9.90 
   1  -4  -9   76.79   13.30 
  -1   4  -9   75.29    9.70 
   0  -4   9  200.18   12.20 
   0  -4   9  228.98   13.10 
   0   4   9  229.88   17.10 
   0  -4   9  208.08   14.10 
   0   4  -9  232.68   15.50 
   0  -4  -9  205.18   18.70 
   0  -4  -9  220.48   18.60 
  -1  -4   9   81.39    8.60 
  -1  -4   9   71.29    8.30 
   1   4   9   71.79   11.20 
   1   4   9   82.89    9.90 
  -1  -4   9   76.99    8.70 
  -1  -4  -9   65.39   11.80 
  -1  -4  -9   70.69   12.10 
   1   4  -9   74.39    9.40 
  -2  -4   9   22.90    6.60 
   2   4   9   11.40    5.60 
   2   4   9   17.90    6.50 
  -2  -4   9   26.00    5.70 
  -2  -4   9   23.30    6.30 
  -2  -4  -9    8.80    6.30 
   2   4  -9   17.90    6.00 
   3   4   9  377.76   21.40 
  -3  -4   9  365.26   16.40 
  -3  -4   9  364.56   21.00 
  -3  -4  -9  360.06   25.00 
  -3  -4  -9  415.56   25.30 
   3   4  -9  385.66   20.00 
   4   4   9  658.83   30.70 
  -4  -4   9  700.13   31.50 
  -4  -4   9  715.73   23.00 
   4   4   9  749.53   31.00 
  -4  -4   9  701.03   32.40 
  -4  -4  -9  749.23   34.90 
  -4  -4  -9  708.83   30.10 
   4   4  -9  671.33   26.50 
  -5  -4   9  526.55   19.40 
  -5  -4   9  530.75   28.90 
   5   4   9  586.14   28.40 
  -5  -4  -9  550.04   30.20 
   5   4  -9  493.25   21.90 
  -5  -4  -9  538.35   26.00 
  -6  -4   9  229.68   20.40 
  -6  -4   9  198.38   11.90 
   6   4   9  213.18   18.30 
  -6  -4  -9  190.58   19.70 
   6   4  -9  190.08   12.80 
  -6  -4  -9  195.08   15.90 
  -7  -4   9   51.89    7.40 
   7   4   9   55.29   12.10 
  -7  -4   9   55.89   12.90 
  -7  -4  -9   53.29   13.60 
   7   4  -9   62.29   13.90 
   7   4  -9   64.69    8.70
[truncated: 691,848 more chars]
