# Supplementary material for: Enantioselective construction of ortho-sulfur- or nitrogen-substituted axially chiral biaryls and asymmetric synthesis of isoplagiochin D
Source: Nat Commun. 2022 Aug 5;13:4577. doi: 10.1038/s41467-022-32360-7 (PMC9355965; doi:10.1038/s41467-022-32360-7)
Supplement: Supplementary file 3 — Source Data [file 41467_2022_32360_MOESM3_ESM.zip › Inventory of Supporting Information/cif files/cif compound 6a.cif]

 
data_t_a
 
_audit_creation_method            'SHELXL-2018/3'
_shelx_SHELXL_version_number      '2018/3'
_chemical_name_systematic         ?
_chemical_name_common             ?
_chemical_melting_point           ?
_chemical_formula_moiety          'C24 H19 N O4, O'
_chemical_formula_sum
 'C24 H19 N O5' 
_chemical_formula_weight          401.40

loop_
 _atom_type_symbol
 _atom_type_description
 _atom_type_scat_dispersion_real
 _atom_type_scat_dispersion_imag
 _atom_type_scat_source
 'C'  'C'   0.0181   0.0091
 'International Tables Vol C Tables 4.2.6.8 and 6.1.1.4'
 'H'  'H'   0.0000   0.0000
 'International Tables Vol C Tables 4.2.6.8 and 6.1.1.4'
 'N'  'N'   0.0311   0.0180
 'International Tables Vol C Tables 4.2.6.8 and 6.1.1.4'
 'O'  'O'   0.0492   0.0322
 'International Tables Vol C Tables 4.2.6.8 and 6.1.1.4'
 
_space_group_crystal_system       trigonal
_space_group_IT_number            146
_space_group_name_H-M_alt         'R 3 :H'
_space_group_name_Hall            'R 3'
 
_shelx_space_group_comment
;
The symmetry employed for this shelxl refinement is uniquely defined
by the following loop, which should always be used as a source of
symmetry information in preference to the above space-group names.
They are only intended as comments.
;
 
loop_
 _space_group_symop_operation_xyz
 'x, y, z'
 '-y, x-y, z'
 '-x+y, -x, z'
 'x+2/3, y+1/3, z+1/3'
 '-y+2/3, x-y+1/3, z+1/3'
 '-x+y+2/3, -x+1/3, z+1/3'
 'x+1/3, y+2/3, z+2/3'
 '-y+1/3, x-y+2/3, z+2/3'
 '-x+y+1/3, -x+2/3, z+2/3'
 
_cell_length_a                    23.0578(5)
_cell_length_b                    23.0578(5)
_cell_length_c                    10.1350(2)
_cell_angle_alpha                 90
_cell_angle_beta                  90
_cell_angle_gamma                 120
_cell_volume                      4666.5(2)
_cell_formula_units_Z             9
_cell_measurement_temperature     297(2)
_cell_measurement_reflns_used     9955
_cell_measurement_theta_min        3.83
_cell_measurement_theta_max       68.16
 
_exptl_crystal_description        block
_exptl_crystal_colour             colorless
_exptl_crystal_density_meas       ?
_exptl_crystal_density_method     ?
_exptl_crystal_density_diffrn     1.286          
_exptl_crystal_F_000              1890
_exptl_transmission_factor_min    ?
_exptl_transmission_factor_max    ?
_exptl_crystal_size_max           0.200
_exptl_crystal_size_mid           0.180
_exptl_crystal_size_min           0.150
_exptl_absorpt_coefficient_mu     0.745
_shelx_estimated_absorpt_T_min    0.865
_shelx_estimated_absorpt_T_max    0.896
_exptl_absorpt_correction_type    ?
_exptl_absorpt_correction_T_min   ?
_exptl_absorpt_correction_T_max   ?
_exptl_absorpt_process_details    ?
_exptl_absorpt_special_details    ?
_diffrn_ambient_temperature       297(2)
_diffrn_radiation_wavelength      1.54178
_diffrn_radiation_type            CuK\a
_diffrn_source                    ?
_diffrn_measurement_device_type   'Bruker D8 VENTURE'
_diffrn_measurement_method        '\f and \w scans'
_diffrn_detector_area_resol_mean  ?
_diffrn_reflns_number             21764
_diffrn_reflns_av_unetI/netI      0.0265
_diffrn_reflns_av_R_equivalents   0.0437
_diffrn_reflns_limit_h_min        -27
_diffrn_reflns_limit_h_max        27
_diffrn_reflns_limit_k_min        -27
_diffrn_reflns_limit_k_max        27
_diffrn_reflns_limit_l_min        -12
_diffrn_reflns_limit_l_max        12
_diffrn_reflns_theta_min          3.834
_diffrn_reflns_theta_max          68.269
_diffrn_reflns_theta_full         67.679
_diffrn_measured_fraction_theta_max   0.998
_diffrn_measured_fraction_theta_full  0.998
_diffrn_reflns_Laue_measured_fraction_max    0.998
_diffrn_reflns_Laue_measured_fraction_full   0.998
_diffrn_reflns_point_group_measured_fraction_max   0.993
_diffrn_reflns_point_group_measured_fraction_full  0.995
_reflns_number_total              3772
_reflns_number_gt                 3402
_reflns_threshold_expression      'I > 2\s(I)'
_reflns_Friedel_coverage          0.989
_reflns_Friedel_fraction_max      0.988
_reflns_Friedel_fraction_full     0.991
 
_reflns_special_details
;
 Reflections were merged by SHELXL according to the crystal
 class for the calculation of statistics and refinement.
 
 _reflns_Friedel_fraction is defined as the number of unique
 Friedel pairs measured divided by the number that would be
 possible theoretically, ignoring centric projections and
 systematic absences.
;
 
_computing_data_collection        ?
_computing_cell_refinement        ?
_computing_data_reduction         ?
_computing_structure_solution     'SHELXT 2014/5 (Sheldrick, 2014)'
_computing_structure_refinement 'SHELXL-2018/3 (Sheldrick, 2018)'
_computing_molecular_graphics     ?
_computing_publication_material   ?
_refine_special_details           ?
_refine_ls_structure_factor_coef  Fsqd
_refine_ls_matrix_type            full
_refine_ls_weighting_scheme       calc
_refine_ls_weighting_details
'w=1/[\s^2^(Fo^2^)+(0.1238P)^2^] where P=(Fo^2^+2Fc^2^)/3'
_atom_sites_solution_primary      ?
_atom_sites_solution_secondary    ?
_atom_sites_solution_hydrogens    geom
_refine_ls_hydrogen_treatment     constr
_refine_ls_extinction_method      'SHELXL-2018/3 (Sheldrick 2018)'
_refine_ls_extinction_coef        0.0009(2)
_refine_ls_extinction_expression
 'Fc^*^=kFc[1+0.001xFc^2^\l^3^/sin(2\q)]^-1/4^'
_refine_ls_abs_structure_details
;
 Flack x determined using 1531 quotients [(I+)-(I-)]/[(I+)+(I-)]
 (Parsons, Flack and Wagner, Acta Cryst. B69 (2013) 249-259).
;
_refine_ls_abs_structure_Flack    -0.34(12)
_chemical_absolute_configuration  AD
_refine_ls_number_reflns          3772
_refine_ls_number_parameters      274
_refine_ls_number_restraints      1
_refine_ls_R_factor_all           0.0616
_refine_ls_R_factor_gt            0.0571
_refine_ls_wR_factor_ref          0.1585
_refine_ls_wR_factor_gt           0.1506
_refine_ls_goodness_of_fit_ref    1.064
_refine_ls_restrained_S_all       1.063
_refine_ls_shift/su_max           0.004
_refine_ls_shift/su_mean          0.000
 
loop_
 _atom_site_label
 _atom_site_type_symbol
 _atom_site_fract_x
 _atom_site_fract_y
 _atom_site_fract_z
 _atom_site_U_iso_or_equiv
 _atom_site_adp_type
 _atom_site_occupancy
 _atom_site_site_symmetry_order  
 _atom_site_calc_flag
 _atom_site_refinement_flags_posn
 _atom_site_refinement_flags_adp
 _atom_site_refinement_flags_occupancy
 _atom_site_disorder_assembly
 _atom_site_disorder_group
O1 O 0.35916(16) 0.14842(16) 0.0456(2) 0.0599(7) Uani 1 1 d . . . . .
N1 N 0.4070(3) 0.1056(2) 0.5644(4) 0.0728(11) Uani 1 1 d . . . . .
C1 C 0.37345(19) 0.13672(18) 0.1701(4) 0.0491(8) Uani 1 1 d . . . . .
O3 O 0.4667(3) 0.1326(3) 0.5939(5) 0.1192(18) Uani 1 1 d . . . . .
C3 C 0.4288(2) 0.1060(2) 0.3304(4) 0.0632(10) Uani 1 1 d . . . . .
H3 H 0.460009 0.093246 0.352033 0.076 Uiso 1 1 calc R U . . .
O2 O 0.29586(13) 0.17148(14) 0.2385(3) 0.0523(6) Uani 1 1 d . . . . .
C2 C 0.4172(2) 0.1146(2) 0.1994(4) 0.0596(9) Uani 1 1 d . . . . .
H2 H 0.438944 0.105469 0.132219 0.072 Uiso 1 1 calc R U . . .
O4 O 0.3618(3) 0.0726(2) 0.6386(3) 0.0928(13) Uani 1 1 d . . . . .
C4 C 0.3933(2) 0.1165(2) 0.4284(4) 0.0546(9) Uani 1 1 d . . . . .
C5 C 0.34675(18) 0.13738(18) 0.4034(3) 0.0459(7) Uani 1 1 d . . . . .
O5 O 0.0261(6) 0.0774(5) 1.4041(10) 0.183(4) Uani 1 1 d . . . . .
C7 C 0.3945(3) 0.1395(3) -0.0611(5) 0.0770(13) Uani 1 1 d . . . . .
H7A H 0.380972 0.150205 -0.142828 0.115 Uiso 1 1 calc R U . . .
H7B H 0.384507 0.093767 -0.063193 0.115 Uiso 1 1 calc R U . . .
H7C H 0.441790 0.168479 -0.048994 0.115 Uiso 1 1 calc R U . . .
C6 C 0.33901(17) 0.14881(17) 0.2711(3) 0.0444(7) Uani 1 1 d . . . . .
C8 C 0.3298(3) 0.2414(2) 0.2118(5) 0.0667(11) Uani 1 1 d . . . . .
H8A H 0.364509 0.251959 0.148042 0.100 Uiso 1 1 calc R U . . .
H8B H 0.349243 0.265700 0.291765 0.100 Uiso 1 1 calc R U . . .
H8C H 0.298597 0.253598 0.177469 0.100 Uiso 1 1 calc R U . . .
C9 C 0.30604(19) 0.14450(18) 0.5090(3) 0.0469(8) Uani 1 1 d . . . . .
C10 C 0.33544(19) 0.19352(16) 0.6113(3) 0.0436(7) Uani 1 1 d . . . . .
C11 C 0.29454(19) 0.19341(17) 0.7178(3) 0.0446(7) Uani 1 1 d . . . . .
C12 C 0.22474(19) 0.14390(18) 0.7200(3) 0.0478(8) Uani 1 1 d . . . . .
C13 C 0.1987(2) 0.1002(2) 0.6162(4) 0.0559(9) Uani 1 1 d . . . . .
H13 H 0.153019 0.069374 0.615058 0.067 Uiso 1 1 calc R U . . .
C14 C 0.2387(2) 0.1007(2) 0.5117(4) 0.0545(9) Uani 1 1 d . . . . .
H14 H 0.219004 0.070455 0.442657 0.065 Uiso 1 1 calc R U . . .
C15 C 0.4040(2) 0.24331(19) 0.6091(4) 0.0543(8) Uani 1 1 d . . . . .
H15 H 0.431015 0.243826 0.540441 0.065 Uiso 1 1 calc R U . . .
C16 C 0.4313(2) 0.2908(2) 0.7066(5) 0.0657(10) Uani 1 1 d . . . . .
H16 H 0.476623 0.322831 0.704115 0.079 Uiso 1 1 calc R U . . .
C17 C 0.3914(2) 0.2911(2) 0.8090(4) 0.0645(11) Uani 1 1 d . . . . .
H17 H 0.410113 0.323743 0.874166 0.077 Uiso 1 1 calc R U . . .
C18 C 0.3247(2) 0.24392(19) 0.8151(4) 0.0537(8) Uani 1 1 d . . . . .
H18 H 0.298806 0.245138 0.884312 0.064 Uiso 1 1 calc R U . . .
C19 C 0.1787(2) 0.13691(19) 0.8303(4) 0.0518(8) Uani 1 1 d . . . . .
C20 C 0.1945(2) 0.1319(2) 0.9610(4) 0.0573(9) Uani 1 1 d . . . . .
H20 H 0.236015 0.136663 0.981518 0.069 Uiso 1 1 calc R U . . .
C21 C 0.1484(3) 0.1197(3) 1.0611(5) 0.0752(13) Uani 1 1 d . . . . .
H21 H 0.158837 0.115859 1.148075 0.090 Uiso 1 1 calc R U . . .
C22 C 0.0866(3) 0.1133(3) 1.0307(6) 0.0866(17) Uani 1 1 d . . . . .
H22 H 0.055815 0.105118 1.097565 0.104 Uiso 1 1 calc R U . . .
C23 C 0.0709(3) 0.1191(3) 0.9030(7) 0.0830(15) Uani 1 1 d . . . . .
H23 H 0.029875 0.115408 0.883067 0.100 Uiso 1 1 calc R U . . .
C24 C 0.1170(2) 0.1305(3) 0.8026(5) 0.0676(11) Uani 1 1 d . . . . .
H24 H 0.106050 0.133811 0.715753 0.081 Uiso 1 1 calc R U . . .
 
loop_
 _atom_site_aniso_label
 _atom_site_aniso_U_11
 _atom_site_aniso_U_22
 _atom_site_aniso_U_33
 _atom_site_aniso_U_23
 _atom_site_aniso_U_13
 _atom_site_aniso_U_12
O1 0.0787(18) 0.0774(19) 0.0362(12) 0.0013(12) 0.0038(11) 0.0484(16)
N1 0.108(3) 0.085(3) 0.055(2) -0.0005(18) -0.015(2) 0.071(3)
C1 0.0578(19) 0.0498(18) 0.0390(17) 0.0006(13) 0.0034(14) 0.0264(15)
O3 0.124(4) 0.164(5) 0.092(3) 0.006(3) -0.046(3) 0.088(4)
C3 0.073(3) 0.073(3) 0.062(2) 0.0038(19) -0.0014(19) 0.050(2)
O2 0.0553(14) 0.0618(15) 0.0480(13) 0.0044(11) 0.0001(10) 0.0355(13)
C2 0.069(2) 0.066(2) 0.055(2) 0.0006(17) 0.0078(18) 0.043(2)
O4 0.150(4) 0.108(3) 0.0485(17) 0.0141(18) 0.008(2) 0.086(3)
C4 0.072(2) 0.060(2) 0.0432(18) 0.0026(15) -0.0048(16) 0.0414(19)
C5 0.0525(18) 0.0451(16) 0.0403(16) -0.0032(12) -0.0036(13) 0.0245(14)
O5 0.254(11) 0.140(6) 0.166(6) 0.016(5) 0.096(7) 0.106(7)
C7 0.108(4) 0.095(3) 0.045(2) 0.005(2) 0.019(2) 0.064(3)
C6 0.0480(17) 0.0468(17) 0.0407(16) -0.0001(12) -0.0009(13) 0.0254(14)
C8 0.080(3) 0.065(2) 0.069(2) 0.007(2) 0.008(2) 0.046(2)
C9 0.060(2) 0.0474(18) 0.0367(16) -0.0018(12) -0.0041(14) 0.0295(16)
C10 0.0577(19) 0.0412(15) 0.0365(15) 0.0007(12) -0.0044(13) 0.0283(15)
C11 0.0582(19) 0.0446(16) 0.0386(16) -0.0017(12) -0.0055(13) 0.0314(15)
C12 0.059(2) 0.0489(18) 0.0413(17) -0.0007(13) -0.0003(14) 0.0316(16)
C13 0.054(2) 0.057(2) 0.0496(19) -0.0082(15) -0.0016(15) 0.0225(17)
C14 0.061(2) 0.056(2) 0.0405(17) -0.0122(14) -0.0031(15) 0.0244(17)
C15 0.060(2) 0.0482(18) 0.0499(19) -0.0012(14) -0.0007(15) 0.0238(17)
C16 0.062(2) 0.052(2) 0.064(2) -0.0080(18) -0.0079(18) 0.0151(18)
C17 0.076(3) 0.050(2) 0.057(2) -0.0157(16) -0.0128(19) 0.0236(19)
C18 0.069(2) 0.0515(19) 0.0446(18) -0.0084(14) -0.0031(16) 0.0337(18)
C19 0.060(2) 0.0509(19) 0.0516(19) -0.0054(14) 0.0027(15) 0.0330(17)
C20 0.068(2) 0.061(2) 0.0458(18) -0.0038(16) 0.0028(16) 0.0344(19)
C21 0.087(3) 0.076(3) 0.054(2) -0.0064(19) 0.014(2) 0.034(2)
C22 0.075(3) 0.086(3) 0.085(4) -0.019(3) 0.024(3) 0.030(3)
C23 0.066(3) 0.091(4) 0.098(4) -0.006(3) 0.013(3) 0.044(3)
C24 0.068(3) 0.075(3) 0.070(3) -0.007(2) 0.000(2) 0.043(2)
 
_geom_special_details
;
 All esds (except the esd in the dihedral angle between two l.s. planes)
 are estimated using the full covariance matrix.  The cell esds are taken
 into account individually in the estimation of esds in distances, angles
 and torsion angles; correlations between esds in cell parameters are only
 used when they are defined by crystal symmetry.  An approximate (isotropic)
 treatment of cell esds is used for estimating esds involving l.s. planes.
;
 
loop_
 _geom_bond_atom_site_label_1
 _geom_bond_atom_site_label_2
 _geom_bond_distance
 _geom_bond_site_symmetry_2
 _geom_bond_publ_flag
O1 C1 1.364(5) . ?
O1 C7 1.430(5) . ?
N1 O4 1.199(7) . ?
N1 O3 1.232(7) . ?
N1 C4 1.464(5) . ?
C1 C2 1.372(6) . ?
C1 C6 1.407(5) . ?
C3 C4 1.382(6) . ?
C3 C2 1.387(6) . ?
C3 H3 0.9300 . ?
O2 C6 1.376(4) . ?
O2 C8 1.422(6) . ?
C2 H2 0.9300 . ?
C4 C5 1.403(5) . ?
C5 C6 1.395(5) . ?
C5 C9 1.486(5) . ?
C7 H7A 0.9600 . ?
C7 H7B 0.9600 . ?
C7 H7C 0.9600 . ?
C8 H8A 0.9600 . ?
C8 H8B 0.9600 . ?
C8 H8C 0.9600 . ?
C9 C14 1.365(6) . ?
C9 C10 1.430(5) . ?
C10 C15 1.415(6) . ?
C10 C11 1.433(5) . ?
C11 C18 1.415(5) . ?
C11 C12 1.434(5) . ?
C12 C13 1.370(5) . ?
C12 C19 1.494(5) . ?
C13 C14 1.403(6) . ?
C13 H13 0.9300 . ?
C14 H14 0.9300 . ?
C15 C16 1.372(6) . ?
C15 H15 0.9300 . ?
C16 C17 1.390(7) . ?
C16 H16 0.9300 . ?
C17 C18 1.371(6) . ?
C17 H17 0.9300 . ?
C18 H18 0.9300 . ?
C19 C24 1.383(6) . ?
C19 C20 1.394(6) . ?
C20 C21 1.393(6) . ?
C20 H20 0.9300 . ?
C21 C22 1.391(9) . ?
C21 H21 0.9300 . ?
C22 C23 1.368(10) . ?
C22 H22 0.9300 . ?
C23 C24 1.398(7) . ?
C23 H23 0.9300 . ?
C24 H24 0.9300 . ?
 
loop_
 _geom_angle_atom_site_label_1
 _geom_angle_atom_site_label_2
 _geom_angle_atom_site_label_3
 _geom_angle
 _geom_angle_site_symmetry_1
 _geom_angle_site_symmetry_3
 _geom_angle_publ_flag
C1 O1 C7 117.4(3) . . ?
O4 N1 O3 124.5(5) . . ?
O4 N1 C4 120.4(5) . . ?
O3 N1 C4 115.1(5) . . ?
O1 C1 C2 124.7(3) . . ?
O1 C1 C6 114.7(3) . . ?
C2 C1 C6 120.6(3) . . ?
C4 C3 C2 119.3(4) . . ?
C4 C3 H3 120.3 . . ?
C2 C3 H3 120.3 . . ?
C6 O2 C8 112.5(3) . . ?
C1 C2 C3 119.4(4) . . ?
C1 C2 H2 120.3 . . ?
C3 C2 H2 120.3 . . ?
C3 C4 C5 123.5(3) . . ?
C3 C4 N1 116.7(4) . . ?
C5 C4 N1 119.8(3) . . ?
C6 C5 C4 115.5(3) . . ?
C6 C5 C9 121.6(3) . . ?
C4 C5 C9 122.8(3) . . ?
O1 C7 H7A 109.5 . . ?
O1 C7 H7B 109.5 . . ?
H7A C7 H7B 109.5 . . ?
O1 C7 H7C 109.5 . . ?
H7A C7 H7C 109.5 . . ?
H7B C7 H7C 109.5 . . ?
O2 C6 C5 119.2(3) . . ?
O2 C6 C1 119.2(3) . . ?
C5 C6 C1 121.6(3) . . ?
O2 C8 H8A 109.5 . . ?
O2 C8 H8B 109.5 . . ?
H8A C8 H8B 109.5 . . ?
O2 C8 H8C 109.5 . . ?
H8A C8 H8C 109.5 . . ?
H8B C8 H8C 109.5 . . ?
C14 C9 C10 119.0(3) . . ?
C14 C9 C5 118.7(3) . . ?
C10 C9 C5 122.2(3) . . ?
C15 C10 C9 121.7(3) . . ?
C15 C10 C11 118.7(3) . . ?
C9 C10 C11 119.6(3) . . ?
C18 C11 C10 118.2(3) . . ?
C18 C11 C12 122.6(3) . . ?
C10 C11 C12 119.2(3) . . ?
C13 C12 C11 118.6(3) . . ?
C13 C12 C19 117.9(3) . . ?
C11 C12 C19 123.5(3) . . ?
C12 C13 C14 121.9(4) . . ?
C12 C13 H13 119.0 . . ?
C14 C13 H13 119.0 . . ?
C9 C14 C13 121.4(3) . . ?
C9 C14 H14 119.3 . . ?
C13 C14 H14 119.3 . . ?
C16 C15 C10 121.2(4) . . ?
C16 C15 H15 119.4 . . ?
C10 C15 H15 119.4 . . ?
C15 C16 C17 120.0(4) . . ?
C15 C16 H16 120.0 . . ?
C17 C16 H16 120.0 . . ?
C18 C17 C16 120.9(4) . . ?
C18 C17 H17 119.5 . . ?
C16 C17 H17 119.5 . . ?
C17 C18 C11 121.0(4) . . ?
C17 C18 H18 119.5 . . ?
C11 C18 H18 119.5 . . ?
C24 C19 C20 118.8(4) . . ?
C24 C19 C12 119.8(4) . . ?
C20 C19 C12 121.3(4) . . ?
C21 C20 C19 120.2(4) . . ?
C21 C20 H20 119.9 . . ?
C19 C20 H20 119.9 . . ?
C22 C21 C20 119.9(5) . . ?
C22 C21 H21 120.0 . . ?
C20 C21 H21 120.0 . . ?
C23 C22 C21 120.3(5) . . ?
C23 C22 H22 119.8 . . ?
C21 C22 H22 119.8 . . ?
C22 C23 C24 119.6(5) . . ?
C22 C23 H23 120.2 . . ?
C24 C23 H23 120.2 . . ?
C19 C24 C23 121.1(5) . . ?
C19 C24 H24 119.4 . . ?
C23 C24 H24 119.4 . . ?
 
loop_
 _geom_torsion_atom_site_label_1
 _geom_torsion_atom_site_label_2
 _geom_torsion_atom_site_label_3
 _geom_torsion_atom_site_label_4
 _geom_torsion
 _geom_torsion_site_symmetry_1
 _geom_torsion_site_symmetry_2
 _geom_torsion_site_symmetry_3
 _geom_torsion_site_symmetry_4
 _geom_torsion_publ_flag
C7 O1 C1 C2 -2.6(6) . . . . ?
C7 O1 C1 C6 177.7(4) . . . . ?
O1 C1 C2 C3 178.6(4) . . . . ?
C6 C1 C2 C3 -1.8(6) . . . . ?
C4 C3 C2 C1 3.4(7) . . . . ?
C2 C3 C4 C5 -1.7(7) . . . . ?
C2 C3 C4 N1 179.1(4) . . . . ?
O4 N1 C4 C3 -132.0(5) . . . . ?
O3 N1 C4 C3 48.4(6) . . . . ?
O4 N1 C4 C5 48.8(6) . . . . ?
O3 N1 C4 C5 -130.8(5) . . . . ?
C3 C4 C5 C6 -1.5(6) . . . . ?
N1 C4 C5 C6 177.7(4) . . . . ?
C3 C4 C5 C9 176.2(4) . . . . ?
N1 C4 C5 C9 -4.7(6) . . . . ?
C8 O2 C6 C5 101.5(4) . . . . ?
C8 O2 C6 C1 -79.5(4) . . . . ?
C4 C5 C6 O2 -178.0(3) . . . . ?
C9 C5 C6 O2 4.3(5) . . . . ?
C4 C5 C6 C1 3.1(5) . . . . ?
C9 C5 C6 C1 -174.6(3) . . . . ?
O1 C1 C6 O2 -0.8(5) . . . . ?
C2 C1 C6 O2 179.5(4) . . . . ?
O1 C1 C6 C5 178.2(3) . . . . ?
C2 C1 C6 C5 -1.5(6) . . . . ?
C6 C5 C9 C14 66.5(5) . . . . ?
C4 C5 C9 C14 -111.0(4) . . . . ?
C6 C5 C9 C10 -116.6(4) . . . . ?
C4 C5 C9 C10 65.9(5) . . . . ?
C14 C9 C10 C15 -175.5(4) . . . . ?
C5 C9 C10 C15 7.6(5) . . . . ?
C14 C9 C10 C11 3.3(5) . . . . ?
C5 C9 C10 C11 -173.6(3) . . . . ?
C15 C10 C11 C18 0.9(5) . . . . ?
C9 C10 C11 C18 -177.9(3) . . . . ?
C15 C10 C11 C12 179.0(3) . . . . ?
C9 C10 C11 C12 0.1(4) . . . . ?
C18 C11 C12 C13 174.8(4) . . . . ?
C10 C11 C12 C13 -3.2(5) . . . . ?
C18 C11 C12 C19 -5.8(5) . . . . ?
C10 C11 C12 C19 176.3(3) . . . . ?
C11 C12 C13 C14 3.0(6) . . . . ?
C19 C12 C13 C14 -176.6(4) . . . . ?
C10 C9 C14 C13 -3.8(6) . . . . ?
C5 C9 C14 C13 173.3(4) . . . . ?
C12 C13 C14 C9 0.6(7) . . . . ?
C9 C10 C15 C16 178.8(4) . . . . ?
C11 C10 C15 C16 0.0(6) . . . . ?
C10 C15 C16 C17 -0.8(7) . . . . ?
C15 C16 C17 C18 0.7(7) . . . . ?
C16 C17 C18 C11 0.2(7) . . . . ?
C10 C11 C18 C17 -1.0(5) . . . . ?
C12 C11 C18 C17 -179.0(4) . . . . ?
C13 C12 C19 C24 -47.6(5) . . . . ?
C11 C12 C19 C24 132.9(4) . . . . ?
C13 C12 C19 C20 127.7(4) . . . . ?
C11 C12 C19 C20 -51.7(5) . . . . ?
C24 C19 C20 C21 0.8(6) . . . . ?
C12 C19 C20 C21 -174.5(4) . . . . ?
C19 C20 C21 C22 -0.7(7) . . . . ?
C20 C21 C22 C23 -0.1(8) . . . . ?
C21 C22 C23 C24 0.9(8) . . . . ?
C20 C19 C24 C23 -0.1(7) . . . . ?
C12 C19 C24 C23 175.4(4) . . . . ?
C22 C23 C24 C19 -0.8(8) . . . . ?
 
_refine_diff_density_max    0.796
_refine_diff_density_min   -0.202
_refine_diff_density_rms    0.077

_shelx_res_file
;
TITL t_a.res in R3
    t_a.res
    created by SHELXL-2018/3 at 11:34:42 on 30-Jul-2019
REM Old TITL t in R3
REM SHELXT solution in R3
REM R1 0.133,  Rweak 0.034,  Alpha 0.005,  Orientation as input
REM Flack x = -0.011 ( 0.107 ) from Parsons' quotients
REM Formula found by SHELXT:  C25 N2 O3
CELL  1.54178  23.0578  23.0578  10.1350   90.000   90.000  120.000
ZERR    9.000   0.0005   0.0005   0.0002    0.000    0.000    0.000
LATT -3
SYMM -Y, X-Y, Z
SYMM -X+Y, -X, Z
SFAC C H N O
UNIT 216 171 9 45
ACTA
SIZE 0.20 0.18 0.15
CONF
TEMP 24.450
L.S. 10
BOND $H
LIST 6
FMAP 2
PLAN 20
WGHT    0.123800
EXTI    0.000893
FVAR       0.30479
O1    4    0.359163    0.148416    0.045637    11.00000    0.07870    0.07735 =
         0.03616    0.00126    0.00383    0.04838
N1    3    0.407003    0.105584    0.564412    11.00000    0.10848    0.08501 =
         0.05459   -0.00049   -0.01544    0.07060
C1    1    0.373453    0.136717    0.170064    11.00000    0.05777    0.04976 =
         0.03904    0.00059    0.00344    0.02644
O3    4    0.466744    0.132620    0.593935    11.00000    0.12370    0.16402 =
         0.09161    0.00592   -0.04599    0.08829
C3    1    0.428751    0.105965    0.330405    11.00000    0.07272    0.07300 =
         0.06241    0.00376   -0.00137    0.05043
AFIX  43
H3    2    0.460009    0.093246    0.352033    11.00000   -1.20000
AFIX   0
O2    4    0.295857    0.171477    0.238498    11.00000    0.05533    0.06180 =
         0.04801    0.00441    0.00011    0.03554
C2    1    0.417215    0.114595    0.199443    11.00000    0.06902    0.06630 =
         0.05527    0.00063    0.00778    0.04266
AFIX  43
H2    2    0.438944    0.105469    0.132219    11.00000   -1.20000
AFIX   0
O4    4    0.361769    0.072638    0.638634    11.00000    0.15028    0.10784 =
         0.04852    0.01410    0.00779    0.08577
C4    1    0.393330    0.116459    0.428354    11.00000    0.07164    0.06021 =
         0.04319    0.00257   -0.00479    0.04138
C5    1    0.346751    0.137376    0.403384    11.00000    0.05248    0.04506 =
         0.04028   -0.00321   -0.00356    0.02449
O5    4    0.026111    0.077377    1.404143    11.00000    0.25370    0.14011 =
         0.16619    0.01638    0.09646    0.10612
C7    1    0.394513    0.139482   -0.061119    11.00000    0.10827    0.09467 =
         0.04529    0.00540    0.01871    0.06372
AFIX 137
H7A   2    0.380972    0.150205   -0.142828    11.00000   -1.50000
H7B   2    0.384507    0.093767   -0.063193    11.00000   -1.50000
H7C   2    0.441790    0.168479   -0.048994    11.00000   -1.50000
AFIX   0
C6    1    0.339013    0.148811    0.271106    11.00000    0.04798    0.04679 =
         0.04070   -0.00013   -0.00095    0.02542
C8    1    0.329808    0.241356    0.211774    11.00000    0.07992    0.06509 =
         0.06851    0.00705    0.00797    0.04633
AFIX 137
H8A   2    0.364509    0.251959    0.148042    11.00000   -1.50000
H8B   2    0.349243    0.265700    0.291765    11.00000   -1.50000
H8C   2    0.298597    0.253598    0.177469    11.00000   -1.50000
AFIX   0
C9    1    0.306037    0.144498    0.509040    11.00000    0.06009    0.04738 =
         0.03666   -0.00181   -0.00413    0.02953
C10   1    0.335438    0.193520    0.611280    11.00000    0.05772    0.04120 =
         0.03652    0.00070   -0.00440    0.02827
C11   1    0.294543    0.193410    0.717813    11.00000    0.05818    0.04465 =
         0.03864   -0.00169   -0.00551    0.03137
C12   1    0.224740    0.143905    0.719965    11.00000    0.05919    0.04888 =
         0.04132   -0.00066   -0.00026    0.03157
C13   1    0.198653    0.100234    0.616222    11.00000    0.05376    0.05736 =
         0.04958   -0.00815   -0.00157    0.02248
AFIX  43
H13   2    0.153019    0.069374    0.615058    11.00000   -1.20000
AFIX   0
C14   1    0.238730    0.100679    0.511677    11.00000    0.06058    0.05601 =
         0.04051   -0.01216   -0.00308    0.02441
AFIX  43
H14   2    0.219004    0.070455    0.442657    11.00000   -1.20000
AFIX   0
C15   1    0.404012    0.243308    0.609121    11.00000    0.06028    0.04820 =
         0.04989   -0.00115   -0.00075    0.02381
AFIX  43
H15   2    0.431015    0.243826    0.540441    11.00000   -1.20000
AFIX   0
C16   1    0.431344    0.290813    0.706552    11.00000    0.06218    0.05246 =
         0.06437   -0.00798   -0.00795    0.01506
AFIX  43
H16   2    0.476623    0.322831    0.704115    11.00000   -1.20000
AFIX   0
C17   1    0.391355    0.291099    0.808953    11.00000    0.07640    0.04978 =
         0.05670   -0.01570   -0.01281    0.02360
AFIX  43
H17   2    0.410113    0.323743    0.874166    11.00000   -1.20000
AFIX   0
C18   1    0.324663    0.243925    0.815106    11.00000    0.06945    0.05153 =
         0.04462   -0.00836   -0.00306    0.03367
AFIX  43
H18   2    0.298806    0.245138    0.884312    11.00000   -1.20000
AFIX   0
C19   1    0.178705    0.136911    0.830326    11.00000    0.06010    0.05085 =
         0.05156   -0.00536    0.00273    0.03303
C20   1    0.194525    0.131880    0.961049    11.00000    0.06820    0.06089 =
         0.04581   -0.00378    0.00275    0.03443
AFIX  43
H20   2    0.236015    0.136663    0.981518    11.00000   -1.20000
AFIX   0
C21   1    0.148370    0.119712    1.061083    11.00000    0.08682    0.07615 =
         0.05352   -0.00636    0.01376    0.03394
AFIX  43
H21   2    0.158837    0.115859    1.148075    11.00000   -1.20000
AFIX   0
C22   1    0.086616    0.113331    1.030706    11.00000    0.07496    0.08564 =
         0.08519   -0.01922    0.02418    0.02955
AFIX  43
H22   2    0.055815    0.105118    1.097565    11.00000   -1.20000
AFIX   0
C23   1    0.070950    0.119074    0.903000    11.00000    0.06643    0.09117 =
         0.09818   -0.00616    0.01329    0.04440
AFIX  43
H23   2    0.029875    0.115408    0.883067    11.00000   -1.20000
AFIX   0
C24   1    0.117045    0.130485    0.802631    11.00000    0.06802    0.07494 =
         0.06993   -0.00695    0.00045    0.04341
AFIX  43
H24   2    0.106050    0.133811    0.715753    11.00000   -1.20000
REM #####
REM #####
REM #####
REM #####
REM #####
REM #####
REM #####
AFIX   0
HKLF 4


REM  t_a.res in R3
REM wR2 = 0.158542, GooF = S = 1.06359, Restrained GooF = 1.06344 for all data
REM R1 = 0.057140 for 3402 Fo > 4sig(Fo) and 0.061561 for all 3772 data
REM 274 parameters refined using 1 restraints

END

WGHT      0.1206      0.0000

REM Highest difference peak  0.796,  deepest hole -0.202,  1-sigma level  0.077
Q1    1  -0.0270  0.0371  1.3745  11.00000  0.05    0.80
Q2    1   0.0000  0.0000  1.5547  10.33333  0.05    0.74
Q3    1   0.0000  0.0000  1.4737  10.33333  0.05    0.74
Q4    1   0.4094  0.2801  0.6414  11.00000  0.05    0.22
Q5    1   0.1987  0.1434  0.7887  11.00000  0.05    0.21
Q6    1   0.0289  0.0898  1.1826  11.00000  0.05    0.16
Q7    1   0.0170  0.0993  1.5107  11.00000  0.05    0.15
Q8    1   0.3947  0.2955  0.7212  11.00000  0.05    0.15
Q9    1   0.1727  0.1752  0.7613  11.00000  0.05    0.15
Q10   1   0.3986  0.2912  0.5376  11.00000  0.05    0.15
Q11   1   0.3716  0.1666  0.2213  11.00000  0.05    0.15
Q12   1   0.2109  0.0968  0.7026  11.00000  0.05    0.15
Q13   1   0.0654  0.0885  1.1280  11.00000  0.05    0.14
Q14   1   0.4531  0.2041  0.1088  11.00000  0.05    0.13
Q15   1   0.0801  0.1406  1.3865  11.00000  0.05    0.13
Q16   1   0.2343  0.2363  0.2251  11.00000  0.05    0.13
Q17   1   0.4610  0.2030  0.0456  11.00000  0.05    0.13
Q18   1   0.0651  0.1087  1.3038  11.00000  0.05    0.12
Q19   1   0.4491  0.3410  0.6592  11.00000  0.05    0.12
Q20   1   0.4508  0.1419  0.1029  11.00000  0.05    0.12
;
_shelx_res_checksum   24078

_shelx_hkl_file
;
  -3   0   0  692.43   22.70
  -3   0   0  710.33   19.60
   3   0   0  659.53   20.60
   3   0   0  712.13   19.90
   3   0   0  685.63   23.20
   3   0   0  663.23   22.60
   6   0   0 9636.94  251.47
   6   0   0 9999.00  249.78
  -6   0   0 9430.16  256.87
   9   0   0  468.65   15.70
   9   0   0  460.45   25.10
   9   0   0  456.85   19.30
  -9   0   0  459.75   13.70
  -9   0   0  403.86   24.30
 -12   0   0  138.39    6.30
 -12   0   0  136.19   15.60
 -12   0   0  130.09    6.10
  12   0   0  134.29   10.30
 -15   0   0    1.60    1.40
  15   0   0    2.00    3.00
 -15   0   0   11.20    8.60
 -15   0   0    1.00    1.30
  15   0   0    2.10    1.70
 -15   0   0   -0.40    1.70
  18   0   0   85.19    6.30
 -18   0   0   86.99    6.40
 -18   0   0   78.69    6.00
 -18   0   0   99.49    6.70
  18   0   0   94.69   11.70
 -21   0   0   60.99    5.20
 -21   0   0   64.19    5.10
 -21   0   0   65.59    5.00
  21   0   0   60.59   10.40
 -21   0   0   58.39    5.30
 -24   0   0    0.40    1.20
 -24   0   0    2.60    1.30
  24   0   0    0.80    2.00
 -24   0   0    3.20    1.20
  -1  -1   0 1240.58   35.20
  -1  -1   0 1256.77   32.50
  -1  -1   0 1229.88   33.80
  -1  -1   0 1137.49   33.30
   1   1   0 1269.37   33.40
   2  -1   0 1235.38   36.10
  -2   1   0 1327.17   34.80
  -2   1   0 1332.57   36.20
  -4  -1   0 3002.10   78.29
  -4  -1   0 2976.60   83.89
   4   1   0 2866.61   80.59
   4   1   0 3131.59   86.19
   4   1   0 2980.90   78.49
   5  -1   0 1949.41   60.79
   5  -1   0 2064.89   55.69
   5  -1   0 2017.50   58.39
  -5   1   0 2003.20   59.69
  -7  -1   0 1826.82   48.00
  -7  -1   0 1829.52   60.59
   7   1   0 1859.51   54.79
   7   1   0 1831.72   49.80
   7   1   0 1814.22   61.99
   8  -1   0  374.96   15.30
   8  -1   0  383.16   19.90
   8  -1   0  362.16   16.00
  -8   1   0  346.67   11.20
  -8   1   0  375.36   20.80
 -10  -1   0   70.89    4.00
 -10  -1   0   78.19   11.30
  10   1   0   78.59    7.80
  10   1   0   77.89   11.40
  11  -1   0  186.78   11.60
  11  -1   0  190.08    8.90
 -11   1   0  186.28    7.30
 -11   1   0  170.98   16.20
 -11   1   0  179.18    7.20
 -13  -1   0   26.30    2.90
 -13  -1   0   21.30    7.80
 -13  -1   0   28.90    3.00
  13   1   0   22.60    4.50
  13   1   0   15.90    3.10
  14  -1   0   14.40    3.00
  14  -1   0   21.60    4.50
 -14   1   0    7.30    6.60
 -14   1   0   13.00    2.50
 -14   1   0   11.80    2.20
 -14   1   0   10.60    2.20
 -16  -1   0   15.00   10.40
 -16  -1   0   17.50    3.20
 -16  -1   0   19.90    3.30
  16   1   0   23.60    3.50
  16   1   0   21.80    5.30
  17  -1   0   84.19   10.40
  17  -1   0   86.69    6.40
 -17   1   0   88.99    6.00
 -17   1   0   87.59    6.10
 -17   1   0   83.59    6.00
 -17   1   0   96.59   25.30
 -19  -1   0   42.30    4.30
 -19  -1   0   45.30    4.90
 -19  -1   0   44.80    4.70
  19   1   0   45.30    9.10
  20  -1   0    2.90    2.00
  20  -1   0    4.20    5.20
 -20   1   0   -0.50    1.40
 -20   1   0    2.30    2.00
 -20   1   0    1.10    1.60
 -22  -1   0   21.60    3.30
 -22  -1   0   24.30    2.90
 -22  -1   0   23.20    3.20
 -22  -1   0   30.20    3.80
  22   1   0   20.00    5.40
  23  -1   0   18.80    4.30
 -23   1   0   18.80    3.20
 -23   1   0   22.90    3.10
 -23   1   0   25.80    3.00
 -23   1   0   27.20    3.60
   1  -2   0 1317.67   34.20
   1  -2   0 1279.77   35.20
  -1   2   0 1242.58   35.00
  -1   2   0 1234.08   34.10
  -2  -2   0 4701.43  123.59
  -2  -2   0 4766.12  120.99
   2   2   0 4524.25  122.29
   4  -2   0 4696.43  124.49
  -4   2   0 4488.85  120.59
  -4   2   0 4737.93  124.09
  -5  -2   0  510.15   15.60
  -5  -2   0  499.15   21.70
   5   2   0  459.35   23.10
   5   2   0  490.65   18.90
   7  -2   0  530.55   19.60
  -7   2   0  490.55   14.50
  -7   2   0  504.45   23.00
  -8  -2   0  532.55   27.30
  -8  -2   0  510.25   14.70
   8   2   0  482.45   21.30
   8   2   0  502.15   28.30
  10  -2   0  325.97   16.10
  10  -2   0  327.67   15.90
 -10   2   0  346.67   21.90
 -10   2   0  329.47   10.90
 -11  -2   0    1.90    1.20
 -11  -2   0    3.20    1.20
 -11  -2   0    1.50    3.60
  11   2   0   11.20    5.50
  13  -2   0  412.56   19.70
 -13   2   0  426.96   14.30
 -13   2   0  439.66   14.50
 -13   2   0  439.06   29.00
 -14  -2   0   91.39    5.50
 -14  -2   0  111.49   17.40
 -14  -2   0   86.19    5.60
 -14  -2   0   90.39    6.10
  14   2   0   95.09    5.90
  14   2   0   90.09    9.00
  16  -2   0   18.80    4.70
  16  -2   0   29.90    4.40
 -16   2   0   18.20    7.90
 -16   2   0   23.80    3.50
 -16   2   0   28.80    3.50
 -16   2   0   15.20    3.00
 -17  -2   0   30.20    3.90
 -17  -2   0   27.00    4.00
 -17  -2   0   29.60    3.80
  17   2   0   35.30    7.30
  19  -2   0   52.49    9.20
  19  -2   0   49.30    5.30
 -19   2   0   48.40    4.90
 -19   2   0   48.10    5.10
 -19   2   0   44.70    4.60
 -20  -2   0   49.00    4.50
 -20  -2   0   57.09    4.80
 -20  -2   0   54.99    4.90
  20   2   0   52.39    9.40
  22  -2   0   19.90    5.20
 -22   2   0   24.40    3.50
 -22   2   0   27.70    4.00
 -22   2   0   29.70    3.50
 -22   2   0   27.60    4.00
 -23  -2   0    4.60    1.40
 -25   2   0    2.40    1.40
 -25   2   0    2.60    1.20
   0   3   0  722.53   24.50
   0   3   0  716.03   22.90
  -9  -3   0  174.08   16.20
  -9  -3   0  163.28    6.20
   9   3   0  167.58   17.50
   9   3   0  157.38   12.20
  15  -3   0   98.39    6.70
  15  -3   0  104.19    8.90
 -15   3   0   96.49    5.90
 -15   3   0   88.29   14.90
 -15   3   0   95.29    5.60
 -15   3   0   93.19    5.90
 -21  -3   0    9.40    2.20
 -21  -3   0   14.40    2.60
 -21  -3   0    9.90    2.00
 -21  -3   0   13.30    2.30
  21   3   0   18.80    6.30
  24  -3   0    3.20    2.50
 -24   3   0   -1.70    1.60
 -24   3   0    3.40    1.50
 -24   3   0    3.20    1.70
 -24   3   0    0.90    1.50
   1   4   0 1974.70   60.69
   1   4   0 2022.00   57.59
   2  -4   0 4810.12  127.89
  -2   4   0 5037.40  128.09
  -2   4   0 4842.42  129.79
  -4  -4   0  481.65   17.20
  -4  -4   0  483.85   21.20
   4   4   0  464.45   19.60
   4   4   0  399.86   23.80
   5  -4   0 2986.10   84.79
  -5   4   0 2993.70   78.29
  -5   4   0 3047.60   84.39
  -7  -4   0  562.94   15.90
  -7  -4   0  570.14   29.00
   7   4   0  560.14   32.50
   7   4   0  583.24   24.90
   8  -4   0  465.05   20.20
  -8   4   0  461.55   22.30
  -8   4   0  450.25   13.60
 -10  -4   0  118.39   14.40
 -10  -4   0   91.69    4.60
 -10  -4   0   91.09    4.60
  10   4   0   88.29    7.00
  10   4   0   88.69   10.10
  10   4   0   81.79   13.90
  11  -4   0 1012.20   37.90
 -11   4   0  999.30   28.00
 -11   4   0  976.80   27.90
 -11   4   0  965.30   42.00
 -13  -4   0    4.30    1.60
 -13  -4   0    9.20    6.80
 -13  -4   0    3.80    1.60
  13   4   0    8.00    3.50
  14  -4   0  267.57   18.70
  14  -4   0  295.17   15.90
  14  -4   0  257.87   11.80
 -14   4   0  283.27   10.80
 -14   4   0  284.37   10.50
 -14   4   0  267.97   23.60
 -16  -4   0    6.80    2.30
 -16  -4   0    7.40    2.00
 -16  -4   0    9.00    2.20
  16   4   0    6.10    4.30
  17  -4   0   73.99    9.00
  17  -4   0   73.99    6.50
 -17   4   0   78.59    5.60
 -17   4   0   82.99    5.70
 -17   4   0  104.79   19.10
 -17   4   0   74.59    5.70
 -19  -4   0    5.00    1.70
 -19  -4   0   -0.10    1.80
 -19  -4   0    1.20    1.40
 -19  -4   0    5.10    1.90
  19   4   0    7.80    7.70
  20  -4   0   43.40    5.30
  20  -4   0   53.09    8.30
 -20   4   0   43.20    4.60
 -20   4   0   44.50    4.70
 -20   4   0   39.40    4.90
  23  -4   0    7.40    3.60
 -23   4   0    5.00    2.00
 -23   4   0    7.60    2.60
 -23   4   0    5.20    2.20
 -23   4   0    7.30    2.10
  -1   5   0 2997.00   83.59
  -2  -5   0  516.35   20.90
  -2  -5   0  542.75   20.00
   2   5   0  522.45   25.30
   2   5   0  523.85   21.50
   4  -5   0 2037.30   57.79
  -4   5   0 1979.70   54.99
  -4   5   0 2118.09   58.19
  -4   5   0 1938.81   58.19
  -5  -5   0  147.19   12.30
  -5  -5   0  149.79    8.30
   5   5   0  136.19   11.10
   5   5   0  167.58   16.00
  -7   5   0  482.55   14.90
  -7   5   0  521.95   22.50
  -8  -5   0  130.59    5.10
  -8  -5   0  130.79   14.20
   8   5   0  121.99   16.10
   8   5   0  117.49   11.60
  10  -5   0  143.09    6.00
  10  -5   0  151.68   12.00
 -10   5   0  153.78   13.90
 -10   5   0  153.48    6.20
 -11  -5   0   26.10    8.10
 -11  -5   0   37.60    3.20
 -11  -5   0   37.30    3.20
  11   5   0   30.60    5.20
  11   5   0   24.70    6.90
  11   5   0   35.70   10.20
  13  -5   0  952.70   40.60
 -13   5   0  976.10   27.90
 -13   5   0  944.01   28.00
 -13   5   0  996.80   45.90
 -14  -5   0   26.40    3.30
 -14  -5   0   27.20    3.30
  14   5   0   31.60    6.70
  16  -5   0   30.30    6.40
  16  -5   0   26.70    4.10
 -16   5   0   24.20    3.60
 -16   5   0   10.80    6.80
 -16   5   0   27.50    3.30
 -16   5   0   23.40    3.20
 -17  -5   0   48.60    4.30
 -17  -5   0   52.39    4.90
 -17  -5   0   49.80    4.40
  17   5   0   53.29   10.40
  19  -5   0   41.50    5.50
  19  -5   0   51.19    7.80
 -19   5   0   41.40    4.40
 -19   5   0   40.20    4.60
 -19   5   0   35.10    4.60
 -20  -5   0    0.80    1.20
 -20  -5   0    2.20    1.50
 -20  -5   0    1.10    1.30
 -20  -5   0    2.40    1.70
  20   5   0    2.80    5.70
  22  -5   0   32.70    6.90
  22  -5   0   21.40    4.50
 -22   5   0   26.10    4.50
 -22   5   0   28.20    3.80
 -22   5   0   31.90    4.30
 -22   5   0   21.90    3.60
  25  -5   0   -1.20    2.20
 -25   5   0    3.30    1.40
 -25   5   0    5.40    1.90
 -25   5   0   -0.70    1.60
 -25   5   0    5.90    2.00
   0   6   0 9361.96  249.08
   0   6   0 9242.98  244.98
  -9  -6   0  332.37   11.00
  -9  -6   0  336.37   25.60
   9   6   0  329.97   14.70
   9   6   0  371.16   21.70
   9   6   0  341.17   29.60
  12  -6   0  204.68    8.00
 -12  -6   0  216.68    8.80
  12  -6   0  208.48   16.30
 -12  -6   0  150.38   21.30
 -12  -6   0  200.98    8.60
  12   6   0  215.38   12.60
 -12   6   0  217.98    8.10
 -12   6   0  218.88    8.20
 -12   6   0  199.58   17.80
  15  -6   0  106.29    7.40
  15  -6   0  105.59    8.40
  15  -6   0  102.99   11.20
 -15   6   0  117.99    6.30
 -15   6   0  120.29    6.20
 -15   6   0  111.79    6.40
 -15   6   0  121.09   16.20
  18  -6   0  135.99    9.10
  18  -6   0  138.69   10.70
 -18   6   0  109.29    8.70
 -18   6   0  137.09    7.70
 -18   6   0  144.19   21.30
 -18   6   0  133.69    7.40
 -18   6   0  124.09    7.30
  21  -6   0   20.70    4.40
  21  -6   0   23.70    5.40
 -21   6   0   22.40    3.70
 -21   6   0   18.60    3.60
 -21   6   0   20.10    4.00
  24  -6   0    5.20    3.20
  24  -6   0    7.70    2.60
 -24   6   0    7.40    1.80
 -24   6   0    6.60    2.50
 -24   6   0    8.30    2.30
 -24   6   0    7.80    2.20
  -1  -7   0  400.86   18.70
  -1  -7   0  396.26   17.80
   1   7   0  370.06   18.90
   1   7   0  387.76   22.80
   2  -7   0  463.25   18.20
  -2   7   0  498.85   21.60
  -2   7   0  505.65   22.10
  -4  -7   0  989.60   34.80
  -4  -7   0 1002.70   38.50
   4   7   0  976.50   37.90
   5  -7   0  512.95   20.70
  -5   7   0  535.65   21.00
  -5   7   0  503.65   21.80
  -5   7   0  525.05   19.00
  -7  -7   0  163.88    5.70
  -7  -7   0  172.38   16.20
   7   7   0  174.78   14.70
   7   7   0  172.28   20.60
   8  -7   0 1771.12   48.00
  -8   7   0 1848.62   58.99
 -10  -7   0  182.68    7.10
 -10  -7   0  142.19   19.10
  10   7   0  173.88   16.40
  10   7   0  155.88   10.20
  10   7   0  165.38   22.00
  11  -7   0  555.84   17.20
  11  -7   0  557.14   28.30
 -11   7   0  548.85   16.90
 -11   7   0  569.64   29.30
 -11   7   0  561.64   16.90
 -13  -7   0    7.80    1.80
 -13  -7   0   10.30    2.10
  13   7   0   12.20    4.10
  14  -7   0  161.48    6.70
  14  -7   0  159.18    7.10
 -14   7   0  173.38    7.50
 -14   7   0  172.18    7.40
 -14   7   0  161.68   17.30
 -16  -7   0   27.90    3.30
 -16  -7   0   25.30    3.00
 -16  -7   0   23.90    3.90
  16   7   0   28.10    6.80
  17  -7   0  143.19   10.00
  17  -7   0  133.69    8.60
 -17   7   0  149.29   20.30
 -17   7   0  124.39    8.60
 -17   7   0  135.69    7.10
 -17   7   0  128.19    7.20
 -17   7   0  135.89    7.40
 -19  -7   0    0.70    1.60
 -19  -7   0    0.30    1.10
  19   7   0    2.00    5.30
  20  -7   0   98.89    9.50
  20  -7   0   83.39    7.40
 -20   7   0   77.49    6.10
 -20   7   0   80.39    5.90
 -20   7   0   83.89    6.20
 -20   7   0   67.49    7.20
  23  -7   0    1.90    2.10
  23  -7   0   -0.80    2.80
 -23   7   0    1.60    1.60
 -23   7   0   -2.00    1.70
 -23   7   0    0.80    1.70
 -23   7   0    1.00    1.60
 -26   7   0    2.60    1.30
 -26   7   0    2.40    1.20
 -26   7   0    2.70    1.60
   1  -8   0 1794.32   53.79
  -1   8   0 1630.24   59.49
  -1   8   0 1870.51   57.99
  -2  -8   0  339.27   17.80
  -2  -8   0  336.37   17.80
   2   8   0  328.97   19.10
   2   8   0  341.07   23.70
   4  -8   0  455.55   18.60
  -4   8   0  479.25   20.20
  -4   8   0  434.86   21.40
  -5  -8   0  972.80   41.70
  -5  -8   0  982.60   34.80
   5   8   0 1090.89   53.99
   5   8   0  971.20   40.80
   7  -8   0  366.96   11.90
  -7   8   0  391.86   18.90
  -7   8   0  400.16   13.60
  -8  -8   0  286.87   22.90
  -8  -8   0  269.37    8.90
   8   8   0  271.87   27.90
   8   8   0  256.87   12.80
   8   8   0  270.07   20.20
  10  -8   0  526.55   27.40
  10  -8   0  498.95   15.60
 -10   8   0  499.65   26.00
 -10   8   0  498.55   15.20
 -11  -8   0   14.50    2.50
 -11  -8   0  -11.00   10.20
 -11  -8   0    7.10    1.70
  11   8   0    6.70    3.40
  13  -8   0  126.09    6.00
  13  -8   0  126.89    6.20
 -13   8   0  131.99    5.90
 -13   8   0  133.19   14.60
 -13   8   0  131.69    6.20
 -14  -8   0   17.40    3.10
 -14  -8   0   18.40    2.70
  14   8   0   17.50    4.70
  16  -8   0  277.47   12.70
  16  -8   0  268.37    9.90
  16  -8   0  268.27   13.70
 -16   8   0  264.97   10.80
 -16   8   0  249.58   12.30
 -16   8   0  275.47   10.50
 -16   8   0  262.97   10.80
 -16   8   0  246.78   23.50
 -17  -8   0    7.90    2.20
 -17  -8   0    5.20    1.60
 -17  -8   0    2.50    1.50
  17   8   0   -2.90    6.40
  19  -8   0   24.30    5.00
  19  -8   0   19.70    5.00
 -19   8   0   27.20   13.70
 -19   8   0   13.10    2.70
 -19   8   0   12.80    2.60
 -19   8   0   12.80    2.90
 -19   8   0   27.40    4.80
  22  -8   0    3.40    2.50
  22  -8   0    3.60    3.40
 -22   8   0    7.70    3.50
 -22   8   0    3.30    2.40
 -22   8   0    4.80    2.00
 -22   8   0    5.60    2.20
 -22   8   0    3.60    2.00
  25  -8   0    3.60    2.20
 -25   8   0   -1.10    2.20
 -25   8   0    1.20    1.80
 -25   8   0    0.30    1.40
 -25   8   0    5.20    1.80
   0  -9   0  483.75   24.00
   0  -9   0  485.05   21.10
   0   9   0  501.45   24.90
   0   9   0  492.65   28.10
  -3  -9   0  421.56   21.50
  -3  -9   0  381.66   21.20
   3   9   0  417.56   30.50
   3   9   0  407.26   23.30
   6  -9   0  559.94   16.30
   6  -9   0  552.34   23.50
  -6   9   0  548.45   25.60
  -6   9   0  580.74   21.90
  -6   9   0  591.24   23.90
  12  -9   0  167.78    7.40
  12  -9   0  182.98    7.40
 -12   9   0  166.98    7.00
 -12   9   0  166.38    6.90
 -12   9   0  171.78   16.00
  15  -9   0  317.47   11.80
  15  -9   0  319.27   11.60
  15  -9   0  325.37   12.20
 -15   9   0  317.37   13.80
 -15   9   0  326.57   12.00
 -15   9   0  340.97   12.20
 -15   9   0  295.67   24.80
 -15   9   0  357.86   12.00
  18  -9   0   32.90    5.00
  18  -9   0   24.80    5.40
  18   9   0   13.50    5.10
 -18   9   0   21.00    3.20
 -18   9   0   21.70    9.40
 -18   9   0   24.20    3.70
 -18   9   0   26.20    4.70
 -18   9   0   19.10    3.30
  21  -9   0   39.70    7.10
  21  -9   0   37.40    5.60
 -21   9   0   51.89    5.50
 -21   9   0   35.70    5.10
 -21   9   0   39.50    4.40
 -21   9   0   35.00    4.30
 -21   9   0   38.40    4.10
  24  -9   0   27.30    4.70
 -24   9   0   21.00    3.30
 -24   9   0   19.50    2.80
 -24   9   0   13.50    2.90
 -24   9   0   10.30    3.40
 -24   9   0   21.80    3.40
 -27   9   0    2.90    1.60
 -27   9   0    3.60    1.10
  -1 -10   0  200.48   13.20
  -1 -10   0  185.28   14.80
   1  10   0  169.38   14.90
   1  10   0  194.88   19.00
   2 -10   0  488.05   21.30
  -2  10   0  496.15   26.80
  -2  10   0  518.55   26.10
  -4 -10   0  288.77   19.80
  -4 -10   0  295.87   18.30
   4  10   0  296.47   28.10
   4  10   0  286.27   20.80
   5 -10   0  158.38   10.50
   5 -10   0  147.79    5.50
  -5  10   0  153.88   11.50
  -5  10   0  157.28   13.30
  -7 -10   0  143.89   17.70
  -7 -10   0  138.19    5.20
   7  10   0  134.09   15.00
   7  10   0  142.59    8.90
   7  10   0  114.29   20.20
   8 -10   0  321.97   10.90
  -8  10   0  331.07   18.60
  -8  10   0  345.97   13.40
 -10 -10   0   44.50    3.40
  10  10   0   49.60    6.70
  11 -10   0   71.19    4.30
 -11  10   0   73.99   10.70
 -13 -10   0   76.99    4.60
 -13 -10   0   69.49    4.50
  13  10   0   70.89    8.10
  14 -10   0   90.09    5.40
  14 -10   0   81.19    5.40
 -14  10   0   92.99    4.90
 -14  10   0   72.79   12.30
 -14  10   0   86.29    5.00
 -16 -10   0   13.60    2.10
  16  10   0   18.70    6.90
  17 -10   0  163.78    7.40
  17 -10   0  174.08    9.90
  17 -10   0  176.28   10.70
 -17  10   0  164.08    7.90
 -17  10   0  173.08    7.80
 -17  10   0  146.19   19.40
 -17  10   0  163.88    9.60
 -17  10   0  167.78    8.10
  20 -10   0   49.10    7.10
  20 -10   0   37.20    5.70
 -20  10   0   45.10    4.40
 -20  10   0   44.10    4.30
 -20  10   0   37.70    5.00
 -20  10   0   34.70    3.90
 -20  10   0   39.70    5.40
  23 -10   0    4.30    2.50
 -23  10   0    9.90    2.70
 -23  10   0   15.70    3.60
 -23  10   0    8.00    2.80
 -23  10   0   11.00    2.50
 -23  10   0    5.20    1.80
  26 -10   0    4.30    2.50
 -26  10   0    4.20    1.30
 -26  10   0    1.30    1.60
   1 -11   0   80.09   10.10
   1 -11   0   84.69    7.70
   1 -11   0   64.09    9.80
  -1  11   0   77.49   10.50
  -1  11   0   71.49   11.40
  -2 -11   0  428.06   25.00
  -2 -11   0  420.96   22.70
   2  11   0  427.86   32.10
   2  11   0  447.66   26.70
   4 -11   0  540.65   22.90
   4 -11   0  528.35   15.80
  -4  11   0  607.54   28.50
  -4  11   0  583.24   29.10
  -5 -11   0   28.50    9.00
   5  11   0   25.00    3.90
   5  11   0   37.30    9.30
   5  11   0   19.00    8.70
   5  11   0   20.50    4.20
   7 -11   0  994.50   28.00
  -7  11   0 1037.00   36.00
  -7  11   0  994.50   41.50
   8  11   0    8.50    9.70
   8  11   0    4.40    8.60
   8  11   0    5.60    3.30
  10 -11   0  170.28    7.20
  10 -11   0  175.28    7.30
 -10  11   0  186.68   14.80
 -11 -11   0    6.00    1.40
  11  11   0    3.20    3.20
  13 -11   0    2.10    1.40
  13 -11   0    3.00    1.40
 -13  11   0    5.60    4.10
 -14 -11   0    5.40    1.40
 -14 -11   0    3.90    1.50
  14  11   0    7.20    5.30
  16 -11   0   29.50    3.60
  16 -11   0   35.20    4.10
  16 -11   0   28.10    4.90
  16 -11   0   36.40    3.50
 -16  11   0   33.20    4.30
 -16  11   0   30.20    3.00
 -16  11   0   26.60    4.50
 -16  11   0   42.20    3.60
 -16  11   0   30.90   10.40
 -16  11   0   32.30    3.50
  19 -11   0   11.10    3.40
  19 -11   0   14.40    4.10
  19 -11   0   10.80    2.00
 -19  11   0   10.50    2.20
 -19  11   0    5.50    2.20
 -19  11   0    5.60    2.30
 -19  11   0    9.50    2.30
 -19  11   0    8.20   10.90
 -19  11   0   12.20    3.00
  22 -11   0    4.30    2.90
 -22  11   0    2.00    1.40
 -22  11   0    3.80    1.80
 -22  11   0    2.50    2.20
 -22  11   0    3.60    2.50
 -22  11   0    0.90    2.10
  25 -11   0    1.80    2.10
 -25  11   0    0.40    1.90
 -25  11   0    3.50    2.10
 -25  11   0    0.40    1.20
   0 -12   0  147.99   15.60
   0 -12   0  133.39   10.70
   0  12   0  125.29   16.00
   0  12   0  113.59   13.80
  -3 -12   0   79.19   12.00
  -3 -12   0   95.39   14.40
   3  12   0  116.89   18.10
   3  12   0   92.29    6.30
   3  12   0   97.99   13.50
   3  12   0   91.89    6.60
   6 -12   0  195.88    6.80
   6 -12   0  212.08   13.70
  -6  12   0  196.48   16.20
   6  12   0  133.49   17.60
   6  12   0  145.29    8.60
   9 -12   0  408.46   13.20
   9 -12   0  368.76   12.70
  -9  12   0  397.76   15.20
  15 -12   0   21.30    3.00
  15 -12   0   21.20    4.50
  15 -12   0   18.70    3.10
  15 -12   0   22.80    3.50
 -15  12   0   40.80   11.00
 -15  12   0   21.70    3.40
  15  12   0    6.70    5.50
 -15  12   0   21.70    2.90
 -15  12   0   19.50    3.50
  18 -12   0  180.48    9.00
  18 -12   0  192.78    8.40
  18 -12   0  191.48    8.90
  18 -12   0  186.18   11.00
 -18  12   0  187.58   10.00
 -18  12   0  178.78    7.80
 -18  12   0  186.78   10.60
 -18  12   0  140.29   22.50
 -18  12   0  191.38    8.20
  21 -12   0   29.80    5.40
 -21  12   0   35.10    3.70
 -21  12   0   35.80    4.90
 -21  12   0   25.30    3.20
 -21  12   0   30.00    5.00
  24 -12   0   26.60    4.80
 -24  12   0   29.60    3.10
 -24  12   0   36.60    4.80
 -24  12   0   26.70    4.30
  27 -12   0    5.00    2.30
 -27  12   0    4.80    2.20
 -27  12   0    1.90    1.60
  -1 -13   0   12.20    5.10
  -1 -13   0   20.00    6.90
   1  13   0   17.40    3.20
   1  13   0   15.40    6.40
   1  13   0   14.00    8.30
   2 -13   0    8.10    4.60
   2 -13   0    3.30    0.80
   2 -13   0    0.60    2.40
  -2  13   0    3.10    2.80
  -2  13   0    5.10    4.70
   4  13   0   78.19    5.60
   4  13   0   58.09    6.10
   4  13   0   72.29   14.50
   4  13   0   70.19   16.10
   5 -13   0  127.39    5.30
  -5  13   0  125.69   13.60
  -5  13   0  138.99   14.40
   7  13   0   84.09    7.50
   7  13   0   94.99   19.10
   8 -13   0  955.10   27.50
   8 -13   0  937.01   27.40
  -8  13   0 1002.50   36.70
 -10 -13   0    5.20    1.70
  10  13   0   13.40    3.90
  11 -13   0  411.16   14.10
  11 -13   0  422.66   14.40
 -11  13   0  421.56   24.80
  13  13   0    3.70    5.50
  14 -13   0   19.70    3.60
  14 -13   0   27.60    3.50
  14 -13   0   25.60    3.40
  14 -13   0   26.20    3.40
 -14  13   0   27.20    3.90
 -14  13   0   21.70    3.60
 -14  13   0   25.60    8.00
  17 -13   0    1.80    1.60
  17 -13   0    5.50    1.90
  17 -13   0    4.40    2.70
  17 -13   0    3.00    2.00
 -17  13   0   10.10    2.00
 -17  13   0    4.20    1.90
 -17  13   0    4.20    2.30
 -17  13   0   17.40   10.20
  20 -13   0    8.90    2.20
  20 -13   0   13.40    3.70
 -20  13   0    7.60    2.00
 -20  13   0   13.40    3.40
 -20  13   0    5.60    2.00
  23 -13   0   56.99    6.40
 -23  13   0   67.49    6.70
 -23  13   0   66.69    6.30
 -23  13   0   64.49    3.90
  26 -13   0    1.40    2.20
 -26  13   0    8.60    2.60
 -26  13   0    4.00    1.80
   1 -14   0   19.50    8.00
  -1  14   0   26.20    8.80
  -1  14   0   28.00    3.70
  -1  14   0   22.00    6.90
   2  14   0   20.50    3.60
   2  14   0   23.20    9.80
   2  14   0   22.00    4.70
   2  14   0   28.90    8.30
   4 -14   0   89.19    4.20
  -4  14   0   91.79    6.20
  -4  14   0   95.59   13.10
  -4  14   0   96.39   13.40
   5  14   0   30.90    5.40
   5  14   0   41.90    4.60
   5  14   0   32.70   11.20
   5  14   0   50.59   13.50
   7 -14   0  166.98    6.90
   7 -14   0  165.68    6.90
  -7  14   0  162.08   14.20
  -7  14   0  190.08   18.00
   8  14   0    7.50    3.00
  10 -14   0  276.67   10.30
  10 -14   0  269.27   10.40
  11  14   0   -1.30    3.60
  13 -14   0   15.70    3.10
  13 -14   0   10.00    2.10
  13 -14   0   10.40    2.20
 -13  14   0   21.00    7.30
 -13  14   0   12.90    2.80
  16 -14   0   94.19    6.40
  16 -14   0   86.39    6.10
  16 -14   0   85.49    7.10
 -16  14   0   83.99    6.60
 -16  14   0  100.09   16.10
 -16  14   0   84.39    6.30
  19 -14   0   25.60    3.90
  19 -14   0   22.50    4.90
  19 -14   0   26.00    4.10
  19 -14   0   27.80    3.50
 -19  14   0   25.40    4.40
 -19  14   0   29.40    4.70
  22 -14   0   12.10    3.60
 -22  14   0   16.20    3.80
 -22  14   0    7.50    2.70
  25 -14   0    4.80    2.50
 -25  14   0    5.90    2.20
 -25  14   0    7.30    2.80
   0  15   0    1.00    2.60
   0  15   0    8.20    7.10
   0  15   0    6.20    4.30
   3 -15   0   23.20    7.30
   3 -15   0   17.50    1.90
   3  15   0    6.20    7.60
  -3  15   0   16.70    7.10
   3  15   0   12.50    3.40
  -3  15   0   20.60    3.50
   3  15   0   22.90    3.70
   3  15   0   16.90   10.00
  -3  15   0   33.60    8.60
   6 -15   0  324.07   11.20
   6 -15   0  346.87   11.30
  -6  15   0  307.47   24.70
  -6  15   0  337.57   24.10
  -6  15   0  335.47   13.40
   9 -15   0  120.99    6.00
   9 -15   0  123.29    6.20
  -9  15   0  110.59    6.70
  -9  15   0  103.69    6.20
  12 -15   0   93.29    5.70
  12 -15   0   97.79    6.00
  12 -15   0   83.29    5.70
 -12  15   0   88.99    6.00
 -12  15   0   95.09    6.20
  15 -15   0    8.30    3.30
  15 -15   0    0.80    1.60
  15 -15   0    0.40    1.50
  15 -15   0    1.80    1.70
  15 -15   0   -0.70    1.50
 -15  15   0    2.70    1.80
 -15  15   0   -1.60    1.70
 -15  15   0    7.60    7.80
  18 -15   0   12.20    2.70
  18 -15   0   13.40    2.60
  18 -15   0   16.70    4.00
  18 -15   0   10.30    2.80
 -18  15   0   10.20    2.80
 -18  15   0   35.70   12.90
 -18  15   0   13.40    3.10
  21 -15   0    9.90    3.60
  21 -15   0   14.20    2.60
 -21  15   0   12.10    3.60
 -21  15   0    8.30    2.70
  24 -15   0    9.90    3.10
 -24  15   0    6.30    2.60
 -24  15   0   10.20    2.80
  27 -15   0    5.40    2.50
 -27  15   0    3.00    1.80
 -27  15   0    6.10    2.10
   1  16   0   69.59   13.70
   1  16   0   84.49   17.60
   1  16   0   81.29    7.10
   1  16   0   93.49    7.00
   2 -16   0   87.19    4.10
  -2  16   0   88.69    6.60
  -2  16   0   97.59   14.70
  -2  16   0   74.69   15.40
   4  16   0   76.59   18.30
   4  16   0   40.00    4.80
   4  16   0   39.80    5.40
   5 -16   0   32.50    2.70
   5 -16   0   23.70    7.50
  -5  16   0   26.90    8.70
  -5  16   0   37.60   10.40
  -5  16   0   35.90    4.40
   7  16   0   -0.70    2.60
   8 -16   0  272.27   10.20
   8 -16   0  276.47   10.40
  -8  16   0  260.97   10.40
  -8  16   0  271.37   19.90
  -8  16   0  268.37   11.80
  10  16   0    6.20    4.80
  11 -16   0   22.40    3.00
  11 -16   0   16.30    2.90
  11 -16   0   25.00    3.20
 -11  16   0   21.20    3.30
 -11  16   0   16.80    3.20
  14 -16   0   28.80    3.90
  14 -16   0   20.10    3.50
  14 -16   0   21.70    3.60
  14 -16   0   25.60    3.60
 -14  16   0   22.20    3.70
 -14  16   0   20.70    3.40
 -14  16   0   23.90    4.30
  17 -16   0   19.30    4.10
  17 -16   0   19.60    3.70
  17 -16   0   15.30    3.20
 -17  16   0   18.00    3.90
 -17  16   0   19.20    3.30
  20 -16   0    2.00    2.80
  20 -16   0    7.60    2.60
  20 -16   0    6.70    2.40
  20 -16   0    5.30    2.00
 -20  16   0    7.40    2.30
 -20  16   0   11.10    2.80
  23 -16   0   33.90    5.20
 -23  16   0   18.70    3.60
 -23  16   0   21.70    4.50
  26 -16   0   14.50    3.50
 -26  16   0   15.50    2.80
 -26  16   0   17.60    3.40
   1 -17   0   12.10    1.90
  -1  17   0    6.20    6.70
  -1  17   0   16.40    3.30
  -1  17   0    2.30    8.50
   2  17   0   46.10    5.70
   2  17   0   43.80    4.90
   4 -17   0    4.40    1.30
  -4  17   0    3.80    2.30
  -4  17   0    6.10    5.20
  -4  17   0   11.10    6.80
   5  17   0   25.50    5.10
   5  17   0   28.40    3.90
   7 -17   0  158.98    7.30
   7 -17   0  176.28    7.60
  -7  17   0  171.88    9.20
  -7  17   0  173.28   17.50
  -7  17   0  164.68    7.10
  10 -17   0  112.29    6.80
  10 -17   0  139.29    6.80
  10 -17   0  132.39    7.00
 -10  17   0  137.19    7.10
 -10  17   0  128.29    7.70
  13 -17   0   74.09    5.50
  13 -17   0   71.69    5.50
  13 -17   0   84.99    5.70
 -13  17   0   60.29    5.70
 -13  17   0   75.89    5.80
  16 -17   0   81.29    6.30
  16 -17   0   90.59    6.30
  16 -17   0   78.29    6.00
 -16  17   0   78.49    6.60
 -16  17   0   69.79    5.90
  19 -17   0   31.90    3.90
  19 -17   0   30.00    5.50
  19 -17   0   32.20    4.40
  19 -17   0   30.40    4.40
 -19  17   0   28.40    4.70
 -19  17   0   30.30    4.20
  22 -17   0   49.00    4.20
  22 -17   0   48.40    5.90
 -22  17   0   49.80    4.80
 -22  17   0   47.50    5.60
  25 -17   0    5.70    2.40
 -25  17   0    1.30    1.80
 -25  17   0    4.50    2.00
   0  18   0   96.19    7.40
   3 -18   0   12.50    1.90
  -3  18   0   10.00    2.90
  -3  18   0   10.60    8.90
  -3  18   0    5.50    7.40
   6 -18   0  186.68    8.00
   6 -18   0  197.38    8.20
  -6  18   0  192.88   10.30
  -6  18   0  187.78   21.00
   9 -18   0   11.90    4.40
   9 -18   0   21.90    3.10
   9 -18   0   22.00    3.00
  -9  18   0   21.90    3.70
  -9  18   0   21.40    3.00
  12 -18   0  114.39    7.00
  12 -18   0  131.19    7.40
  12 -18   0  117.69    6.90
 -12  18   0  123.99    7.30
 -12  18   0  130.99    8.10
  15 -18   0   12.20    2.90
  15 -18   0    8.50    2.50
  15 -18   0   11.40    2.80
 -15  18   0   17.80    3.60
 -15  18   0   18.70    3.10
  18 -18   0   87.59    6.60
  18 -18   0   86.69    7.60
  18 -18   0   85.09    6.60
  18 -18   0   81.69    6.10
 -18  18   0   81.79    6.90
  21 -18   0   75.79    6.10
  21 -18   0   90.79    7.50
  21 -18   0   88.79    5.60
 -21  18   0   87.49    7.20
 -21  18   0   90.49    6.40
  24 -18   0    3.60    2.40
 -24  18   0    3.10    2.20
 -27  18   0    8.80    2.20
   1  19   0   -0.90    1.60
   2 -19   0   27.20    2.60
  -2  19   0   27.50    4.80
   4  19   0    8.20    2.30
   5 -19   0   30.00    3.10
   5 -19   0   25.70    2.90
  -5  19   0   24.40    4.50
   8 -19   0    8.50    2.00
   8 -19   0   10.10    2.10
  -8  19   0    9.60    2.90
  11 -19   0   12.40    2.60
  11 -19   0   13.30    2.60
  11 -19   0   11.80    2.50
 -11  19   0   18.60    3.60
 -11  19   0   18.20    2.80
  14 -19   0   42.60    4.40
  14 -19   0   41.80    4.70
  14 -19   0   41.80    4.60
 -14  19   0   40.90    4.50
 -14  19   0   37.40    4.50
  17 -19   0   46.90    5.10
  17 -19   0   49.70    4.90
  17 -19   0   45.80    5.10
 -17  19   0   38.60    4.80
 -17  19   0   38.00    4.50
  20 -19   0   41.40    4.30
  20 -19   0   41.10    4.80
  20 -19   0   39.70    4.60
  20 -19   0   37.40    5.50
 -20  19   0   36.60    4.90
  23 -19   0    3.60    2.40
  23 -19   0    2.90    1.50
 -23  19   0    2.60    2.20
  26 -19   0    0.80    2.20
 -26  19   0    1.50    1.60
  -1  20   0   37.40    4.90
   2  20   0   23.20    3.70
   4 -20   0    7.20    1.50
  -4  20   0    6.80    2.60
   7 -20   0    3.70    1.60
   7 -20   0    8.80    2.00
  -7  20   0    5.00    2.70
  10 -20   0   37.40    4.20
  10 -20   0   43.00    4.10
  10 -20   0   41.70    4.00
 -10  20   0   35.70    3.40
 -10  20   0   39.90    5.00
  13 -20   0   78.99    6.00
  13 -20   0   75.39    5.70
  13 -20   0   83.19    5.80
 -13  20   0   72.49    5.40
 -13  20   0   71.39    6.10
  16 -20   0   41.70    4.90
  16 -20   0   37.90    4.80
  16 -20   0   40.10    4.60
 -16  20   0   44.40    4.90
 -16  20   0   40.80    4.70
  19 -20   0    0.30    1.80
  19 -20   0    5.60    2.00
  19 -20   0   -0.30    1.40
 -19  20   0    1.30    2.00
  22 -20   0   39.70    3.80
  22 -20   0   55.99    6.10
  22 -20   0   52.89    4.40
 -22  20   0   53.39    5.60
  25 -20   0    1.70    2.80
 -25  20   0    2.20    1.60
   0  21   0   67.39    5.60
   3 -21   0  100.79    5.00
  -3  21   0   94.69    7.30
   6 -21   0   12.50    2.30
   6 -21   0   13.00    2.30
  -6  21   0   18.20    3.90
   9 -21   0   39.20    4.30
   9 -21   0   28.90    3.40
   9 -21   0   32.80    3.70
  -9  21   0   38.70    5.30
  12 -21   0   39.60    4.20
  12 -21   0   26.40    4.00
  12 -21   0   44.10    4.20
 -12  21   0   38.80    3.60
 -12  21   0   36.60    4.70
  15 -21   0   25.50    3.70
  15 -21   0   22.20    3.80
  15 -21   0   21.80    3.90
 -15  21   0   20.70    3.70
 -15  21   0   20.20    3.50
  18 -21   0   32.00    4.30
  18 -21   0   34.10    4.20
  18 -21   0   32.50    4.50
 -18  21   0   39.60    4.70
 -18  21   0   23.60    3.60
  21 -21   0   65.19    5.40
  21 -21   0   60.89    4.60
  21 -21   0   52.39    5.00
 -21  21   0   59.49    5.60
  24 -21   0   10.10    3.00
 -24  21   0   11.40    2.70
   1  22   0   23.20    3.00
  -2  22   0   41.90    4.80
   5 -22   0   49.40    3.90
  -5  22   0   47.70    5.40
   8 -22   0   15.30    2.70
  -8  22   0   14.50    3.50
  11 -22   0    3.70    1.70
  11 -22   0    3.40    1.80
  11 -22   0    1.50    1.50
 -11  22   0    6.00    2.30
  14 -22   0    3.50    1.90
  14 -22   0    4.30    2.10
  14 -22   0    6.20    2.20
 -14  22   0    3.10    2.40
 -14  22   0    4.00    1.70
  17 -22   0   27.90    4.20
  17 -22   0   24.60    3.80
 -17  22   0   27.90    3.90
 -17  22   0   28.00    3.80
  20 -22   0   24.70    4.20
  20 -22   0   23.00    3.70
  20 -22   0   23.10    3.30
 -20  22   0   28.00    4.00
  23 -22   0   21.00    2.90
  23 -22   0   13.00    2.40
 -23  22   0   20.30    3.60
  -1  23   0   21.30    3.20
   4 -23   0    3.90    1.40
  -4  23   0    1.70    1.70
   7 -23   0   25.40    3.00
   7 -23   0   26.00    2.90
  -7  23   0   27.20    4.50
  10 -23   0   74.99    5.20
  10 -23   0   73.49    5.10
  10 -23   0   60.69    4.60
 -10  23   0   70.09    6.40
  13 -23   0   10.40    2.30
  13 -23   0    6.70    2.20
  13 -23   0   10.20    2.40
 -13  23   0    7.90    2.50
  16 -23   0    2.00    1.80
  16 -23   0    1.60    1.70
 -16  23   0    1.80    1.50
 -16  23   0   -0.70    1.60
  19 -23   0    9.40    2.50
  19 -23   0    9.40    2.20
  19 -23   0    5.10    1.90
 -19  23   0    9.40    2.40
  22 -23   0   17.40    2.70
  22 -23   0   25.50    3.20
 -22  23   0   21.00    3.20
   0  24   0   -2.40    1.10
  -3  24   0   11.90    2.50
   6 -24   0    4.20    2.00
  -6  24   0    3.30    2.00
   9 -24   0    5.80    2.20
   9 -24   0   10.40    2.10
   9 -24   0    6.70    1.80
  -9  24   0    8.30    2.80
  12 -24   0   30.70    3.70
  12 -24   0   28.40    3.80
  12 -24   0   28.60    3.60
 -12  24   0   28.80    4.30
  15 -24   0   21.00    3.40
  15 -24   0   22.00    3.30
  15 -24   0   17.80    3.40
 -15  24   0   18.10    3.30
  18 -24   0    3.80    1.80
  18 -24   0    4.10    2.00
  18 -24   0    7.20    2.30
 -18  24   0    7.00    1.80
 -18  24   0   12.30    2.40
  21 -24   0   -1.00    1.60
  21 -24   0    2.50    1.40
 -21  24   0    3.10    1.40
 -24  24   0    0.20    1.20
  -5  25   0    0.90    1.60
   8 -25   0    1.20    1.30
   8 -25   0    4.70    1.50
  -8  25   0    5.90    2.30
  11 -25   0    5.30    1.70
  11 -25   0    8.90    1.90
  11 -25   0    6.00    2.00
 -11  25   0    5.70    2.40
  14 -25   0    0.20    1.60
  14 -25   0    1.70    1.40
 -14  25   0    2.90    1.70
  17 -25   0    2.80    1.50
  17 -25   0    2.70    1.50
  17 -25   0    7.40    2.30
 -17  25   0    2.90    1.60
  20 -25   0    4.60    1.50
  20 -25   0    1.80    1.50
  20 -25   0    3.90    1.90
 -20  25   0    5.40    1.30
  23 -25   0    1.40    1.00
  -7  26   0    0.90    1.50
  10 -26   0   14.30    2.20
  10 -26   0   16.80    2.30
  10 -26   0   21.00    3.70
 -10  26   0   18.40    3.10
  13 -26   0    2.00    1.50
  13 -26   0    1.00    1.20
  13 -26   0    3.20    1.30
 -13  26   0    2.80    1.90
  16 -26   0    4.10    1.70
  16 -26   0    4.20    1.50
  16 -26   0    1.60    1.40
 -16  26   0    2.70    1.60
  19 -26   0    2.50    1.80
  19 -26   0    4.70    1.80
  19 -26   0    5.10    1.60
  -9  27   0   13.50    2.60
  12 -27   0    5.80    1.70
  12 -27   0    5.10    1.30
 -12  27   0    3.10    1.60
  15 -27   0    2.80    1.30
  15 -27   0    3.10    1.70
  15 -27   0    3.60    1.90
 -15  27   0    2.40    1.50
  18 -27   0    3.90    1.60
  18 -27   0    1.60    1.10
 -23   0   1    0.30    1.50
 -23   0   1   -0.80    1.30
 -23   0   1    2.50    1.50
 -23   0   1    1.60    1.20
  23   0  -1    0.80    3.00
 -20   0   1  102.29    6.90
 -20   0   1  110.09    6.80
  20   0  -1  103.79   11.50
 -20   0   1  100.69    6.70
 -17   0   1    2.40    1.70
  17   0  -1    7.30    4.20
  17   0  -1    3.00    2.00
 -17   0   1    3.90    1.90
 -17   0   1    2.20    2.10
 -14   0   1   86.39    5.30
  14   0  -1   89.49    7.80
  14   0  -1   83.09    5.90
 -14   0   1   91.29    5.60
 -14   0   1   83.89   15.30
 -14   0   1   87.89    5.50
  11   0  -1  147.49   10.90
 -11   0   1  134.39    6.00
  11   0  -1  134.39   14.30
 -11   0   1  133.49   15.40
 -11   0   1  134.29    6.00
   8   0  -1  309.07   11.00
  -8   0   1  303.87   19.00
   8   0  -1  292.17   17.80
  -8   0   1  314.67   14.70
   8   0  -1  309.97   16.10
  -8   0   1  313.17    9.80
   5   0  -1 1773.72   55.69
  -5   0   1 1835.52   53.69
   5   0  -1 1888.91   54.99
  -5   0   1 1848.42   57.19
   2   0  -1  779.12   26.10
   2   0  -1  825.42   26.40
  -2   0   1  892.91   26.60
  -2   0   1  839.92   22.10
   1   0   1  101.29    6.00
   1   0   1  102.19    5.50
  -1   0  -1  140.99    6.00
  -1   0  -1  138.19    6.50
   4   0   1 1702.43   53.09
   4   0   1 1783.62   46.10
  -4   0  -1 1772.92   52.79
  -7   0  -1   46.80    2.70
   7   0   1   40.10    6.20
  -7   0  -1   53.29    7.70
 -10   0  -1  670.13   19.60
  10   0   1  647.44   28.70
 -10   0  -1  672.93   33.70
 -10   0  -1  664.93   21.00
 -13   0  -1   29.00    3.10
  13   0   1   27.40    5.60
 -13   0  -1   28.00    3.20
 -13   0  -1   37.20    9.50
  13   0   1   38.00    8.70
  13   0   1   31.60    3.90
 -16   0  -1   63.79    5.10
 -16   0  -1   47.00   14.10
  16   0   1   62.89    5.60
  16   0   1   62.49   10.10
 -16   0  -1   64.79    5.10
 -16   0  -1   61.79    5.20
 -19   0  -1   44.50    4.60
  19   0   1   52.79   11.40
 -19   0  -1   43.30    4.80
 -19   0  -1   49.10    5.00
  22   0   1    8.60    4.20
 -22   0  -1   13.70    2.60
 -22   0  -1   11.10    2.50
 -22   0  -1   18.80    2.90
 -22   0  -1   12.20    2.40
  22  -1  -1    8.60    4.80
 -22   1   1    7.70    2.10
 -22   1   1    5.90    2.10
 -22   1   1   10.80    2.50
 -21  -1   1    3.40    2.00
 -21  -1   1    2.80    1.70
 -21  -1   1    2.70    1.60
  21   1  -1    3.80    6.20
  19  -1  -1   63.79    9.90
  19  -1  -1   49.20    5.00
 -19   1   1   53.09    5.20
 -19   1   1   64.09    5.30
 -19   1   1   54.99    5.00
 -18  -1   1   12.90    2.90
 -18  -1   1   13.00    2.70
 -18  -1   1   15.70    3.10
  18   1  -1   11.30    2.60
  18   1  -1   14.90    5.40
  16  -1  -1   75.89    6.20
  16  -1  -1   78.29    8.40
 -16   1   1   80.89    5.60
 -16   1   1   84.49    5.80
 -16   1   1   80.59    5.90
 -16   1   1   69.49   15.00
 -15  -1   1   19.70    8.90
 -15  -1   1   32.50    3.70
 -15  -1   1   27.10    3.80
 -15  -1   1   39.10    3.90
  15   1  -1   29.40    6.30
  15   1  -1   35.50    4.10
  13  -1  -1  147.29    9.30
  13  -1  -1  132.09    7.20
 -13   1   1  149.69   17.40
 -13   1   1  146.39    6.70
 -13   1   1  147.49    6.90
 -12  -1   1   45.70   11.10
 -12  -1   1   56.59    3.90
 -12  -1   1   60.99    4.10
  12   1  -1   61.19   11.30
  12   1  -1   57.29    5.90
  10  -1  -1  156.88   13.50
  10  -1  -1  139.89   11.60
 -10   1   1  160.38   14.80
 -10   1   1  146.39    6.10
  -9  -1   1  252.37    8.60
  -9  -1   1  276.97   19.60
   9   1  -1  248.58   10.60
   9   1  -1  254.07   19.00
   9   1  -1  238.28   13.60
   7  -1  -1 1784.92   57.19
   7  -1  -1 1874.61   57.69
  -7   1   1 1920.01   60.69
  -7   1   1 1855.01   49.20
  -7   1   1 1944.71   56.09
  -6  -1   1 3466.55   97.39
  -6  -1   1 3484.85  103.09
   6   1  -1 3567.14  102.79
   6   1  -1 3746.13   99.09
   6   1  -1 3380.36   92.99
   4  -1  -1  274.37   13.00
   4  -1  -1  273.67   11.60
  -4   1   1  280.97   12.50
  -4   1   1  261.57   13.10
  -3  -1   1 4035.80  107.29
  -3  -1   1 3716.23  102.59
   3   1  -1 4093.39  107.39
   3   1  -1 4038.60  102.89
  -1   1   1   99.69    4.80
  -1   1   1   97.99    5.70
   0  -1   1   92.29    5.70
  -2  -1  -1 3533.15   87.69
  -2  -1  -1 3424.56   90.79
   2   1   1 3264.37   91.49
   2   1   1 3321.37   87.39
   2   1   1 3368.56   90.89
   3  -1   1   97.79    7.20
   3  -1   1   98.19    5.40
  -3   1  -1  112.59    7.60
  -5  -1  -1  505.95   21.40
   5   1   1  478.05   20.30
   5   1   1  455.75   21.50
   6  -1   1 2614.24   69.29
   6  -1   1 2625.34   69.39
  -6   1  -1 2569.74   77.69
  -8  -1  -1  274.27   18.30
  -8  -1  -1  273.47    9.00
   8   1   1  276.47   16.20
   9  -1   1   69.39    8.50
  -9   1  -1   85.09   10.70
  -9   1  -1   81.09    4.10
 -11  -1  -1  222.48   20.10
 -11  -1  -1  238.88    8.80
 -11  -1  -1  229.48    8.80
  11   1   1  224.08   16.10
  12  -1   1  490.75   25.10
 -12   1  -1  522.35   31.70
 -12   1  -1  509.85   16.40
 -12   1  -1  520.35   16.20
 -14  -1  -1  292.87   27.00
 -14  -1  -1  310.07   11.60
 -14  -1  -1  279.57   11.80
 -14  -1  -1  295.57   11.60
  14   1   1  294.87   12.30
  14   1   1  297.47   15.20
  15  -1   1  146.39    8.10
  15  -1   1  144.69   11.30
 -15   1  -1  117.59    7.10
 -15   1  -1  135.19    7.10
 -15   1  -1  132.89   19.30
 -15   1  -1  130.59    7.20
 -17  -1  -1   59.49    5.20
 -17  -1  -1   54.49    5.20
 -17  -1  -1   55.59    4.80
  17   1   1   52.09    9.30
  18  -1   1    1.90    5.00
  18  -1   1   11.80    3.00
 -18   1  -1    4.20    2.10
 -18   1  -1    6.40    2.60
 -18   1  -1    5.20    2.10
 -20  -1  -1    5.40    2.20
 -20  -1  -1    3.50    2.00
 -20  -1  -1    7.40    2.00
 -20  -1  -1    6.50    2.60
  20   1   1    7.90    6.50
  21  -1   1    2.80    4.40
 -21   1  -1    3.20    2.00
 -21   1  -1    2.00    1.70
 -21   1  -1    3.40    1.90
 -21   1  -1    2.10    2.10
 -23  -1  -1   12.50    2.20
 -23  -1  -1   11.70    2.00
 -23  -1  -1   14.80    2.70
  23   1   1    9.50    3.00
  24  -1   1    1.30    2.10
 -24   1  -1   -0.80    1.20
 -24   1  -1   -0.80    1.20
 -24   1  -1    0.00    1.10
  24  -2  -1    8.50    3.00
 -24   2   1    5.40    2.00
 -24   2   1    5.60    1.80
 -24   2   1    6.30    1.70
 -24   2   1    6.40    1.90
 -22  -2   1   17.00    2.50
 -22  -2   1   17.90    3.10
 -22  -2   1   13.80    2.50
 -22  -2   1   18.00    2.70
  22   2  -1   12.90    5.10
  21  -2  -1    8.40    2.40
  21  -2  -1    6.10    4.10
 -21   2   1    2.40    1.80
 -21   2   1    5.30    2.10
 -21   2   1    3.80    2.30
 -19  -2   1   20.20    3.20
 -19  -2   1   22.40    3.50
 -19  -2   1   20.50    3.50
  19   2  -1   17.30    6.90
  18  -2  -1   19.90    5.70
  18  -2  -1    8.40    2.90
 -18   2   1    9.50    2.40
 -18   2   1    9.60    2.60
 -18   2   1    8.30    2.30
 -16  -2   1   59.29    5.00
 -16  -2   1   47.40    4.90
 -16  -2   1   61.49    4.80
  16   2  -1   59.99    8.50
  16   2  -1   59.89    4.60
  15  -2  -1    1.10    3.10
  15  -2  -1   -0.80    1.70
 -15   2   1   13.10    6.10
 -15   2   1    0.90    1.30
 -15   2   1    1.20    1.30
 -15   2   1    4.20    1.80
 -13  -2   1   29.00    3.20
 -13  -2   1   24.90    8.80
 -13  -2   1   33.90    3.30
  13   2  -1   25.20    5.40
  13   2  -1   29.20    3.70
  13   2  -1   17.20    7.70
  12  -2  -1  825.12   35.60
 -12   2   1  842.52   24.80
 -12   2   1  862.61   42.30
 -12   2   1  849.91   24.70
 -10  -2   1  646.14   35.80
 -10  -2   1  686.43   20.00
  10   2  -1  691.93   37.40
  10   2  -1  663.23   23.10
   9  -2  -1  338.67   18.10
   9  -2  -1  325.27   17.70
  -9   2   1  319.17   10.60
  -9   2   1  352.96   21.10
  -7  -2   1  360.46   16.10
  -7  -2   1  332.57   20.50
  -7  -2   1  328.47   10.60
   7   2  -1  360.96   14.30
   7   2  -1  368.36   16.70
   7   2  -1  362.16   21.40
   6  -2  -1 9375.16  245.28
   6  -2  -1 9182.08  237.18
   6  -2  -1 9147.58  241.68
  -6   2   1 9375.66  246.08
  -6   2   1 9476.25  243.78
  -4  -2   1 2994.10   84.99
  -4  -2   1 3054.59   88.89
   4   2  -1 3143.49   90.09
   4   2  -1 3039.80   84.99
   4   2  -1 2997.20   81.59
   3  -2  -1 3346.27   89.89
   3  -2  -1 3255.27   85.79
  -3   2   1 3384.06   89.29
  -3   2   1 3169.58   87.99
  -3   2   1 3278.07   85.49
  -1  -2   1   97.69    6.90
   1   2  -1  108.39    5.90
   1   2  -1  106.09    7.00
   1   2  -1  103.89    7.60
   0  -2  -1  848.62   24.10
   0  -2  -1  842.72   26.00
   0   2   1  925.51   24.20
   0   2   1  865.91   26.80
   0   2   1  890.51   26.00
   2  -2   1  893.81   27.50
   2  -2   1  931.21   28.90
  -2   2  -1  862.91   28.30
  -3  -2  -1 4349.76  112.59
   3   2   1 4035.90  112.69
   3   2   1 4158.68  117.19
   3   2   1 4028.20  112.29
   5  -2   1  818.82   31.00
  -5   2  -1  871.91   31.00
  -6  -2  -1  213.78   14.60
  -6  -2  -1  215.08    7.00
   6   2   1  233.08   13.70
   6   2   1  215.78   16.40
   8  -2   1  339.77   13.50
  -8   2  -1  332.17   19.60
  -8   2  -1  340.77   10.70
  -9  -2  -1  156.78    6.20
  -9  -2  -1  151.78   15.00
   9   2   1  160.78   13.20
  11  -2   1  330.77   19.30
 -11   2  -1  328.57   23.00
 -11   2  -1  342.87   11.50
 -11   2  -1  338.27   11.30
 -12  -2  -1   66.99    4.30
 -12  -2  -1   69.99    4.50
 -12  -2  -1   55.19   12.70
  12   2   1   56.99    9.70
  12   2   1   59.39    6.80
  12   2   1   60.59    4.80
  14  -2   1  111.29   11.30
  14  -2   1   84.59    6.20
  14  -2   1   96.89    8.60
 -14   2  -1   73.09   13.90
 -14   2  -1   98.69    5.70
 -14   2  -1   86.99    5.30
 -14   2  -1   91.29    5.60
 -15  -2  -1   33.20    3.90
 -15  -2  -1   30.70    3.70
 -15  -2  -1   25.20   11.80
 -15  -2  -1   29.30    3.70
  15   2   1   28.40    6.10
  17  -2   1   -0.20    4.20
  17  -2   1    3.60    2.40
 -17   2  -1    1.10    9.80
 -17   2  -1    2.70    1.70
 -17   2  -1    2.40    1.90
 -17   2  -1    3.30    1.80
 -18  -2  -1   -2.30    1.60
 -18  -2  -1    0.90    1.40
 -18  -2  -1   -0.40    1.50
  18   2   1    2.00    6.90
  20  -2   1    0.40    2.10
  20  -2   1   -0.20    3.80
 -20   2  -1    3.10    1.90
 -20   2  -1    3.00    1.90
 -20   2  -1    1.20    2.10
 -20   2  -1    0.70    1.80
 -21  -2  -1   55.39    4.50
 -21  -2  -1   50.69    4.00
 -21  -2  -1   54.49    4.20
 -21  -2  -1   48.80    4.50
  21   2   1   53.29    9.00
  23  -2   1   15.70    4.00
 -23   2  -1   21.80    3.40
 -23   2  -1   16.30    2.80
 -23   2  -1   16.50    3.00
 -23   2  -1   18.90    2.80
  23  -3  -1    2.70    3.50
 -23   3   1    7.60    2.60
 -23   3   1   10.20    2.40
 -23   3   1    6.60    2.10
 -23   3   1    9.90    2.40
  17  -3  -1  281.67   15.20
  17  -3  -1  253.07   12.10
 -17   3   1  233.78   27.40
 -17   3   1  264.37   11.40
 -17   3   1  258.67   11.20
 -17   3   1  261.97   11.10
  -8  -3   1  683.53   24.90
  -8  -3   1  675.93   19.40
  -8  -3   1  698.83   34.00
   8   3  -1  676.23   24.90
   8   3  -1  702.63   35.50
  -7  -3  -1  102.99    4.30
  -7  -3  -1  114.19   11.70
   7   3   1   88.29   12.40
  -7   3  -1  127.89    4.70
   7   3   1   97.09   10.20
  -7   3  -1  126.39   11.10
 -10  -3  -1  235.48    8.60
 -10  -3  -1  235.38   19.80
 -10  -3  -1  239.48    8.70
  10   3   1  217.68   16.70
 -16  -3  -1   14.10    2.90
  16  -3   1   10.70    5.10
 -16  -3  -1   16.70    3.00
 -16  -3  -1   19.00    3.30
  16  -3   1    9.40    3.00
 -16   3  -1    1.90    6.00
 -16   3  -1   11.40    2.50
  16   3   1   16.10    6.60
 -16   3  -1   10.70    2.40
 -16   3  -1    7.80    2.20
 -19  -3  -1   11.90    2.70
 -19  -3  -1   12.20    2.70
 -19  -3  -1   13.60    2.60
  19  -3   1   27.80    5.70
 -19  -3  -1   10.60    2.30
  19   3   1    3.70    6.90
  22  -3   1    6.90    4.00
 -22   3  -1   10.40    3.00
 -22   3  -1    3.70    1.90
 -22   3  -1    4.70    2.10
 -22   3  -1    6.90    2.30
  22   3   1   14.60    3.30
 -25   3  -1    1.80    1.20
 -25   3  -1    2.20    1.30
 -25   3  -1    0.00    1.00
  25  -4  -1    3.30    2.40
 -25   4   1    1.70    1.50
 -25   4   1    5.00    1.70
 -25   4   1    2.50    1.50
  22  -4  -1   21.60    3.90
  22  -4  -1   16.10    4.30
 -22   4   1   16.50    3.20
 -22   4   1   18.70    3.30
 -22   4   1   15.50    3.00
 -21  -4   1    3.00    1.40
 -21  -4   1    2.50    1.50
 -21  -4   1    3.00    1.80
 -21  -4   1    4.00    1.50
  21   4  -1    6.40    5.50
  19  -4  -1  114.59    8.20
  19  -4  -1  121.49   10.70
 -19   4   1  116.79    7.20
 -19   4   1  120.49    7.40
 -19   4   1  118.39    7.40
 -18  -4   1   35.50    3.80
 -18  -4   1   26.90    3.60
 -18  -4   1   31.50    4.10
  18   4  -1   32.50    7.10
  16  -4  -1  116.79    9.60
  16  -4  -1  119.09    7.70
 -16   4   1  119.89    6.90
 -16   4   1  120.99    6.90
 -16   4   1  124.89    6.80
 -16   4   1  132.79   17.80
 -15  -4   1   40.00    4.00
 -15  -4   1   40.60    3.90
 -15  -4   1   41.60    4.80
  15   4  -1   44.70    7.30
  13  -4  -1  409.16   25.50
 -13   4   1  412.16   13.90
 -13   4   1  410.26   13.70
 -13   4   1  402.46   27.40
 -12  -4   1   24.60    8.80
 -12  -4   1   23.00    2.80
 -12  -4   1   29.90    3.20
  12   4  -1   25.70    3.50
  12   4  -1   24.90    5.20
  12   4  -1   23.90    9.40
  10  -4  -1  217.48   15.50
 -10   4   1  197.28    7.60
 -10   4   1  210.48   16.30
  -9  -4   1  369.96   26.00
  -9  -4   1  381.46   11.90
   9   4  -1  373.26   17.60
   9   4  -1  361.46   27.40
   7  -4  -1  788.22   31.00
  -7   4   1  796.72   22.10
  -7   4   1  805.12   30.20
  -6  -4   1 1348.47   49.90
  -6  -4   1 1330.77   43.20
   6   4  -1 1291.67   51.69
   6   4  -1 1287.97   42.10
   4  -4  -1 1686.13   48.80
   4  -4  -1 1661.93   51.49
  -4   4   1 1717.83   48.20
  -4   4   1 1702.53   48.40
  -3  -4   1  130.79    9.60
   3   4  -1  135.49   12.00
   3   4  -1  128.49    8.50
   1  -4  -1 4007.80  108.69
  -1   4   1 4059.29  109.19
   0  -4   1 1750.32   52.79
   0   4  -1 1764.72   51.69
   0   4  -1 1791.62   54.89
  -2  -4  -1 9678.53  248.28
  -2  -4  -1 9589.44  250.37
   2   4   1 9662.53  253.47
   3  -4   1  290.37   14.40
  -3   4  -1  287.47   14.10
  -5  -4  -1  141.19   11.20
   5   4   1  114.39   13.20
   5   4   1  129.29   10.80
  -6   4  -1 2907.71   85.49
  -8  -4  -1  786.22   36.60
  -8  -4  -1  769.52   21.80
   8   4   1  777.22   33.60
   8   4   1  777.42   42.00
  -9   4  -1  271.37   18.30
  -9   4  -1  266.57    9.10
 -11  -4  -1   33.90    3.10
 -11  -4  -1   46.80   10.50
 -11  -4  -1   28.80    3.00
  11   4   1   28.60    7.10
  11   4   1   30.70    5.60
  12  -4   1 1074.29   38.20
 -12   4  -1 1123.19   31.00
 -12   4  -1 1088.29   30.80
 -12   4  -1 1055.39   48.00
 -14  -4  -1   18.20   11.90
 -14  -4  -1   37.10    3.80
 -14  -4  -1   39.50    3.90
 -14  -4  -1   24.80    4.20
  14   4   1   45.90    7.30
  15  -4   1   -2.50    1.60
  15  -4   1    2.00    3.40
 -15   4  -1    1.40    1.40
 -15   4  -1    1.40    1.40
 -15   4  -1    0.60    1.40
 -15   4  -1    8.80    5.30
 -17  -4  -1    2.00    1.80
 -17  -4  -1    3.20    1.60
 -17  -4  -1    2.20    1.70
  17   4   1    6.00    7.80
  18  -4   1   12.00    3.40
  18  -4   1   15.30    5.10
 -18   4  -1   14.10    2.80
 -18   4  -1   14.70    3.10
 -18   4  -1   15.20    3.00
 -18   4  -1   16.00    9.10
 -20  -4  -1   20.00    2.70
 -20  -4  -1   24.30    3.40
 -20  -4  -1   22.10    3.00
 -20  -4  -1   14.60    2.40
  20   4   1   16.20    6.20
  21  -4   1   23.40    5.70
  21  -4   1   22.10    4.50
 -21   4  -1   21.50    3.60
 -21   4  -1   17.70    3.70
 -21   4  -1   17.10    3.20
 -21   4  -1   16.00    3.10
  24  -4   1    1.00    2.70
 -24   4  -1    2.40    1.80
 -24   4  -1    0.90    1.60
 -24   4  -1    3.00    1.50
 -24   4  -1    3.00    1.80
  24  -5  -1   22.80    4.90
  24  -5  -1   21.70    3.70
 -24   5   1   16.60    3.30
 -24   5   1   16.20    2.90
 -24   5   1   17.20    3.00
 -24   5   1   19.70    3.40
  21  -5  -1   47.00    5.30
  21  -5  -1   46.60    7.00
 -21   5   1   44.10    4.90
 -21   5   1   47.90    4.80
 -21   5   1   44.10    4.60
 -19  -5   1    3.50    1.60
 -19  -5   1    0.30    1.30
 -19  -5   1    0.30    1.10
  19   5  -1    1.20    6.60
  18  -5  -1  159.98   11.40
  18  -5  -1  162.88    9.60
 -18   5   1  147.79   23.90
 -18   5   1  154.68    8.30
 -18   5   1  157.78    8.50
 -18   5   1  150.88    8.10
 -16  -5   1    1.70    1.40
 -16  -5   1    6.10    1.70
 -16  -5   1    6.30    2.10
  16   5  -1   -2.80    2.90
  15  -5  -1  310.37   14.60
  15  -5  -1  281.77   12.60
 -15   5   1  313.47   25.80
 -15   5   1  295.87   11.80
 -15   5   1  310.17   11.50
 -15   5   1  303.57   11.70
 -13  -5   1   31.90    3.30
 -13  -5   1   28.20   11.30
 -13  -5   1   33.40    3.40
  13   5  -1   33.00   11.20
  13   5  -1   37.00    6.40
  12  -5  -1  181.18   16.70
  12  -5  -1  200.78   10.10
 -12   5   1  204.48   17.70
 -12   5   1  184.88    7.70
 -12   5   1  200.88    7.80
 -10  -5   1  130.79    6.00
 -10  -5   1  126.89    5.90
 -10  -5   1  156.58   17.60
  10   5  -1  127.49    8.70
  10   5  -1  124.79   17.90
   9  -5  -1  127.49   11.60
   9  -5  -1  120.59    5.10
  -9   5   1  117.69    5.10
  -9   5   1  100.39   10.50
  -7  -5   1  533.45   22.30
  -7  -5   1  538.25   15.50
  -7  -5   1  564.44   30.20
   7   5  -1  539.85   32.90
   7   5  -1  561.44   23.80
   6  -5  -1  487.05   21.70
   6  -5  -1  466.25   20.20
  -6   5   1  485.75   18.40
  -6   5   1  474.25   19.50
  -4  -5   1  303.87   18.30
  -4  -5   1  310.87   16.20
   4   5  -1  291.67   20.00
   4   5  -1  273.17   14.70
  -3   5   1  854.51   23.90
  -3   5   1  804.92   27.80
  -1  -5   1 2645.74   76.79
   1   5  -1 2611.04   75.19
   0  -5  -1 1761.42   46.70
   0   5   1 1652.03   55.19
   0   5   1 1791.02   53.29
   2  -5   1 4092.09  114.89
  -2   5  -1 4227.08  115.39
  -2   5  -1 4219.88  114.69
  -3  -5  -1 1243.88   36.40
  -3  -5  -1 1239.78   40.30
  -3  -5  -1 1169.18   35.90
   3   5   1 1249.38   42.60
   3   5   1 1262.67   49.40
   5  -5   1 1828.72   57.19
  -5   5  -1 1794.12   56.19
  -6  -5  -1  131.79    4.80
  -6  -5  -1  135.19   12.60
   6   5   1  142.59   12.50
   6   5   1  152.88   17.20
   8  -5   1   71.79    3.80
  -8   5  -1   71.49    9.20
  -8   5  -1   72.09    3.70
  -9  -5  -1   34.00    9.20
  -9  -5  -1   47.40    3.10
  -9  -5  -1   38.00    3.90
   9   5   1   50.39    9.40
  11  -5   1  231.48   14.60
  11  -5   1  231.08    8.50
 -11   5  -1  229.98   18.40
 -11   5  -1  235.68    8.70
 -11   5  -1  228.28    8.70
 -12  -5  -1   10.10    2.00
 -12  -5  -1    5.30    8.00
 -12  -5  -1    8.00    1.90
  12   5   1   18.70    7.80
  12   5   1   11.40    3.70
  14  -5   1  254.17   19.80
  14  -5   1  271.07   18.90
  14  -5   1  261.27   15.20
  14  -5   1  239.68   11.40
  14  -5   1  245.18   15.40
 -14   5  -1  259.17   10.10
 -14   5  -1  233.58   21.90
 -14   5  -1  254.57    9.90
 -15  -5  -1   70.49    5.30
 -15  -5  -1   70.39    5.70
 -15  -5  -1   62.69    4.90
  15   5   1   81.69   10.40
  17  -5   1    7.40    3.50
  17  -5   1    3.40    2.30
 -17   5  -1    6.60    2.10
 -17   5  -1    9.70    6.50
 -17   5  -1    7.30    2.20
 -17   5  -1    5.00    2.10
 -18  -5  -1    3.00    1.90
 -18  -5  -1    1.10    1.50
 -18  -5  -1    2.40    1.50
 -18  -5  -1   -2.50    1.80
  18   5   1    5.80    7.70
  20  -5   1    5.70    3.80
  20  -5   1    6.00    2.80
 -20   5  -1    5.90    2.40
 -20   5  -1    7.40    3.00
 -20   5  -1    5.70    2.10
 -20   5  -1    6.20    2.20
 -21  -5  -1   18.30    2.20
 -21  -5  -1   21.10    2.60
  21   5   1   14.40    3.20
  23  -5   1    5.40    3.30
 -23   5  -1    5.00    2.00
 -23   5  -1    6.70    2.30
 -23   5  -1    7.70    2.70
 -23   5  -1    9.30    2.20
 -26   5  -1    0.80    1.20
 -26   5  -1   -0.10    1.30
 -26   5  -1    1.60    1.10
 -26   6   1    5.00    1.40
 -26   6   1    6.30    1.70
 -26   6   1    4.80    1.50
  23  -6  -1    2.50    2.30
  23  -6  -1    1.90    3.00
 -23   6   1    2.70    1.70
 -23   6   1    0.40    1.50
 -23   6   1    2.40    1.90
  20  -6  -1  177.58   12.20
  20  -6  -1  178.28   10.50
 -20   6   1  165.38    8.90
 -20   6   1  170.78    8.80
 -20   6   1  160.58    8.90
  17  -6  -1   70.59    6.30
  17  -6  -1   72.99    7.70
 -17   6   1   77.69    5.60
 -17   6   1   62.49   16.00
 -17   6   1   78.59    5.40
 -17   6   1   79.79    7.00
 -17   6   1   71.89    5.50
 -14   6   1   49.99   10.60
  11  -6  -1  120.49   13.70
  11  -6  -1  135.59    6.00
 -11   6   1  149.19    6.10
 -11   6   1  150.98   14.20
 -11   6   1  139.09    6.10
  13  -6   1  104.89    5.40
  13  -6   1  126.09   13.90
 -13   6  -1  115.79    5.90
 -13   6  -1  117.99    5.70
 -13   6  -1  107.49   14.50
 -16  -6  -1   -0.60    1.20
  16  -6   1    2.70    2.10
  16  -6   1    4.10    5.60
  16  -6   1   -2.20    2.50
 -16  -6  -1    0.30    1.90
 -16  -6  -1   -0.80    1.10
 -16   6  -1    2.80    1.60
 -16   6  -1    3.50    1.60
 -16   6  -1    3.40    2.70
  16   6   1   -0.30    6.70
 -16   6  -1   12.10    7.40
 -16   6  -1    1.70    1.50
  19   6   1   27.30    6.50
  22  -6   1    7.10    4.00
  22  -6   1    1.80    2.40
 -22   6  -1    3.50    2.00
 -22   6  -1    4.60    2.10
 -22   6  -1    2.00    1.80
 -22   6  -1    4.70    2.50
 -25   6  -1   10.50    2.20
 -25   6  -1    6.60    2.40
 -25   6  -1    6.60    1.70
 -25   6  -1    7.00    2.10
  25  -7  -1    8.50    2.40
 -25   7   1    6.80    2.30
 -25   7   1    3.20    1.60
 -25   7   1    7.10    2.00
 -25   7   1    4.60    2.00
  22  -7  -1  118.69    8.40
  22  -7  -1  123.89   10.30
 -22   7   1  120.69    7.50
 -22   7   1  128.29    7.30
 -22   7   1  123.29    7.50
  19  -7  -1  182.08   11.60
  19  -7  -1  168.58   10.20
 -19   7   1  156.08   10.10
 -19   7   1  167.68    8.70
 -19   7   1  166.48    8.60
 -19   7   1  169.38    8.90
 -18  -7   1    9.50    2.00
 -18  -7   1   18.70    3.50
 -18  -7   1    7.70    2.10
 -18  -7   1   10.60    1.90
  18   7  -1   17.70    6.70
  16  -7  -1    4.70    2.80
  16  -7  -1    0.70    1.80
 -16   7   1   -1.60    1.40
 -16   7   1    5.20    2.30
 -16   7   1   -0.50    1.10
 -16   7   1    1.50    1.30
 -16   7   1   -4.50    4.80
 -15  -7   1   33.30    3.40
 -15  -7   1   29.40    3.20
  15   7  -1   21.90    4.90
  13  -7  -1  351.66   12.40
  13  -7  -1  364.96   12.10
 -13   7   1  364.06   24.90
 -13   7   1  384.36   12.80
 -13   7   1  369.16   12.50
 -12  -7   1   13.60   13.50
 -12  -7   1   12.90    2.20
 -12  -7   1   14.00    2.60
  12   7  -1    5.50    8.50
  12   7  -1   13.80    4.20
  10  -7  -1  111.59   11.90
  10  -7  -1  101.49    5.00
 -10   7   1   88.69   10.30
 -10   7   1   91.89    4.60
  -9  -7   1   47.20    3.10
  -9  -7   1   57.79   13.20
   9   7  -1   42.70    5.70
   9   7  -1   41.00   11.90
   9   7  -1   37.60    9.70
   7  -7  -1   49.60    6.50
   7  -7  -1   47.90    3.00
   7  -7  -1   45.00    8.00
  -7   7   1   37.40    5.90
  -7   7   1   39.60    5.80
  -6  -7   1  127.59   10.70
  -6  -7   1  109.29   12.70
   6   7  -1  113.99   15.90
   6   7  -1  113.79   11.00
   4  -7  -1  130.39    6.20
  -4   7   1  126.19    6.40
  -4   7   1  119.39    8.20
  -4   7   1  128.79    9.80
  -3  -7   1  559.94   25.80
  -3  -7   1  576.84   28.00
   3   7  -1  562.74   25.30
  -1   7   1 3310.77   95.89
  -1   7   1 3007.40   91.49
   0  -7   1   42.70    6.90
   0   7  -1   40.30    6.80
   0   7  -1   52.29    8.00
  -2  -7  -1  332.77   15.70
   2   7   1  352.56   19.50
   2   7   1  351.06   23.30
   3  -7   1  780.02   30.20
  -3   7  -1  784.42   30.80
  -3   7  -1  814.32   30.80
  -5  -7  -1  188.38    7.40
  -5  -7  -1  208.08   15.10
   5   7   1  194.68   15.70
   5   7   1  224.98   21.50
   6  -7   1 1901.01   50.69
  -6   7  -1 1986.60   61.99
  -6   7  -1 1909.81   57.79
  -8  -7  -1    3.50    1.10
  -8  -7  -1    3.60    5.40
   8   7   1    7.70    5.90
   8   7   1    7.40    2.50
   8   7   1    1.20    3.60
   9  -7   1  349.07   11.80
  -9   7  -1  367.46   11.70
  -9   7  -1  381.36   22.40
 -11  -7  -1    9.00    9.30
 -11  -7  -1   24.00    2.90
 -11  -7  -1   25.40    2.90
  11   7   1   17.20    8.70
  11   7   1   27.60    5.90
  12  -7   1  524.45   28.10
  12  -7   1  532.15   17.00
  12  -7   1  535.05   16.70
 -12   7  -1  555.94   17.00
 -12   7  -1  549.95   31.30
 -12   7  -1  554.14   16.90
 -14  -7  -1   12.80    2.40
 -14  -7  -1   13.90    2.50
  14   7   1   13.60    5.30
  15  -7   1   69.59    7.20
  15  -7   1   71.49    6.30
 -15   7  -1   70.09    4.70
 -15   7  -1   52.79   11.20
 -15   7  -1   68.79    4.90
 -15   7  -1   72.49    5.10
 -17  -7  -1    1.30    1.30
 -17  -7  -1    2.60    1.70
  17   7   1   -0.50    7.20
  18  -7   1   47.90    6.90
  18  -7   1   48.70    5.60
 -18   7  -1   37.80    4.40
 -18   7  -1   43.50    4.40
 -18   7  -1   54.69   15.60
 -18   7  -1   43.40    4.30
 -18   7  -1   37.50    6.10
  21  -7   1   12.20    4.40
  21  -7   1    7.00    3.10
 -21   7  -1    8.00    2.60
 -21   7  -1   12.10    3.40
 -21   7  -1    3.40    2.60
 -21   7  -1   10.60    2.50
 -21   7  -1    7.00    2.20
 -24   7  -1    6.00    1.90
 -24   7  -1    4.20    2.10
 -24   7  -1    6.50    2.10
 -24   7  -1    5.00    2.10
  24  -8  -1    7.00    2.60
  24  -8  -1    6.60    3.30
 -24   8   1    6.70    2.10
 -24   8   1    6.10    2.70
 -24   8   1    3.90    1.60
 -24   8   1    5.00    1.90
  21  -8  -1   17.60    4.10
  21  -8  -1   19.10    5.10
 -21   8   1   13.00    2.80
 -21   8   1   15.20    3.20
 -21   8   1   18.50    3.50
 -21   8   1   17.10    4.60
  18  -8  -1   57.29    7.40
  18  -8  -1   60.39    6.10
 -18   8   1   70.49    5.40
 -18   8   1   69.79    6.50
 -18   8   1   63.09    5.20
 -18   8   1   55.29   14.70
 -18   8   1   74.59    5.30
 -16  -8   1   14.40    2.70
 -16  -8   1   13.30    2.50
 -16  -8   1   18.90    2.40
  16   8  -1   14.90    4.70
  15  -8  -1    4.30    1.70
  15  -8  -1    4.10    2.00
  15  -8  -1    3.80    1.80
 -15   8   1    1.30    1.30
 -15   8   1    3.00    4.50
 -15   8   1    3.40    1.60
 -15   8   1    4.60    1.70
 -13  -8   1   42.60    3.70
 -13  -8   1   39.10    3.60
  13   8  -1   50.29    6.90
  12  -8  -1  746.43   22.60
  12  -8  -1  759.22   22.30
 -12   8   1  749.13   35.90
 -12   8   1  753.52   22.10
 -12   8   1  772.72   22.30
 -10  -8   1   55.89    3.60
 -10  -8   1   28.90   10.00
  10   8  -1   42.60   13.10
  10   8  -1   55.59    6.70
   9  -8  -1  297.17   20.00
   9  -8  -1  282.57   10.10
  -9   8   1  318.47   17.80
  -7  -8   1   68.99   11.90
  -7  -8   1   79.09    8.90
  -7  -8   1   75.39    3.40
   7   8  -1   74.39    6.10
   7   8  -1   67.09    9.90
   7   8  -1   77.49   14.30
   6  -8  -1  311.97   14.70
   6  -8  -1  330.47   10.50
  -6   8   1  347.87   14.90
  -6   8   1  344.67   18.00
  -4  -8   1 1125.39   46.00
  -4  -8   1 1098.89   42.80
   4   8  -1 1161.38   53.79
   4   8  -1 1078.99   42.40
  -3   8   1   66.79    8.10
  -3   8   1   66.69    7.70
  -1  -8   1   89.69    9.70
   1   8  -1   96.99   12.40
   1   8  -1   86.19    9.70
   0  -8  -1  296.87   11.80
   0   8   1  293.57   19.90
   0   8   1  311.57   18.30
   2  -8   1  241.88   15.70
  -2   8  -1  226.38   14.60
  -2   8  -1  218.58   15.40
  -3  -8  -1  383.46   19.00
  -3  -8  -1  379.36   17.40
  -3  -8  -1  374.86   17.30
   3   8   1  390.46   22.50
   3   8   1  399.86   28.80
   5  -8   1 1183.28   32.20
  -5   8  -1 1227.28   41.30
  -6  -8  -1   41.60    8.40
  -6  -8  -1   49.50    2.60
   6   8   1   56.69   11.90
   6   8   1   67.79   10.20
   8  -8   1  299.87   10.10
  -8   8  -1  321.27   19.50
  -8   8  -1  306.57   14.40
  -9  -8  -1  146.19   17.30
  -9  -8  -1  121.19    5.70
   9   8   1  125.19    8.90
   9   8   1  111.29   15.00
  11  -8   1  668.53   20.70
 -11   8  -1  697.53   20.50
 -11   8  -1  717.83   35.50
 -12  -8  -1   83.69    5.10
 -12  -8  -1   77.19    5.10
  12   8   1   72.59    8.10
  14  -8   1    2.30    1.30
  14  -8   1    3.50    1.40
 -14   8  -1    2.90    1.50
 -14   8  -1    6.10    5.10
 -14   8  -1    4.00    1.60
 -15  -8  -1   13.90    3.10
 -15  -8  -1   16.60    2.80
 -15  -8  -1   18.00    2.80
  15   8   1   12.70    7.30
  17  -8   1   40.20    6.30
  17  -8   1   32.50    5.00
  17  -8   1   23.00    7.90
 -17   8  -1   32.20    4.70
 -17   8  -1   30.40    3.70
 -17   8  -1   33.30    3.60
 -17   8  -1   48.10    5.50
 -17   8  -1   39.30    4.10
 -17   8  -1   34.10    9.90
 -18  -8  -1   -0.20    1.00
 -18  -8  -1    2.70    1.60
  18   8   1    3.10    4.50
  20  -8   1   18.90    5.20
  20  -8   1   25.40    4.90
 -20   8  -1   27.60    5.60
 -20   8  -1   18.10    3.50
 -20   8  -1   24.40    3.50
 -20   8  -1   23.60    4.40
 -20   8  -1   23.00    3.90
  23  -8   1    0.90    2.10
  23  -8   1    3.30    3.30
 -23   8  -1    0.10    2.10
 -23   8  -1    5.30    2.40
 -23   8  -1    4.20    1.80
 -23   8  -1    1.70    1.60
 -23   8  -1    0.30    1.50
 -26   8  -1    4.60    1.80
 -26   8  -1    2.50    1.30
 -26   8  -1    2.80    1.30
  26  -9  -1   34.40    4.20
 -26   9   1   31.30    3.70
 -26   9   1   29.60    2.90
  23  -9  -1   36.90    5.90
  23  -9  -1   39.10    5.20
 -23   9   1   30.70    5.30
 -23   9   1   35.90    3.80
 -23   9   1   38.70    4.20
 -23   9   1   33.90    4.80
 -23   9   1   29.70    3.90
  20  -9  -1    5.70    3.00
  20  -9  -1   12.00    4.20
 -20   9   1    6.30    2.20
 -20   9   1   13.90    2.70
 -20   9   1    9.60    3.10
 -20   9   1   12.30    2.90
  17  -9  -1  116.99    9.00
  17  -9  -1  114.39    7.90
 -17   9   1  116.99    7.90
 -17   9   1  121.19    6.40
 -17   9   1  113.09   17.20
 -17   9   1  119.29    6.70
 -17   9   1  114.59    6.50
  14  -9  -1   43.50    3.70
  14  -9  -1   47.60    3.60
 -14   9   1   38.80    4.00
 -14   9   1   45.10    3.60
 -14   9   1   43.30    3.50
 -14   9   1   47.30   10.60
  -8  -9   1   37.00    2.60
  -8  -9   1   37.80   11.10
   8   9  -1   45.80   12.50
   8   9  -1   44.20    9.10
   8   9  -1   31.90    5.40
   5  -9  -1  249.88   10.40
   5  -9  -1  265.97    8.70
  -5  -9   1  268.87   20.40
  -5  -9   1  251.27   17.60
   5   9  -1  260.47   25.50
  -5   9   1  287.37   16.80
   5   9  -1  260.57   19.30
  -5   9   1  289.07   14.70
  -2  -9   1  340.27   21.20
  -2  -9   1  364.06   21.60
  -2   9   1  362.76   20.00
  -2   9   1  330.27   20.60
   2   9  -1  386.16   27.50
   2   9  -1  343.77   21.00
  -1  -9  -1  157.48    9.30
   1   9   1  147.99   16.00
   1   9   1  153.68   13.80
  -4  -9  -1  418.46   18.30
  -4  -9  -1  411.96   17.60
  -4  -9  -1  424.86   22.60
   4   9   1  412.66   25.30
   4   9   1  426.86   32.30
  16  -9   1   44.40    4.10
  16  -9   1   47.30    5.50
  16  -9   1   39.00    3.60
  16  -9   1   44.00    4.20
  16  -9   1   45.10    6.30
 -16   9  -1   46.00    4.20
 -16   9  -1   53.99    5.00
 -16   9  -1   52.09    4.00
 -16   9  -1   43.90    5.30
 -16   9  -1   44.20    4.10
 -16   9  -1   41.40   11.50
  19  -9   1   79.69    8.40
  19  -9   1   70.29    6.80
 -19   9  -1   65.49    6.90
 -19   9  -1   74.19    5.20
 -19   9  -1   77.59    5.70
 -19   9  -1   78.49    5.80
 -19   9  -1   79.09    7.00
  22  -9   1    6.60    4.00
  22  -9   1    6.00    2.90
 -22   9  -1    6.60    2.20
 -22   9  -1    7.90    2.00
 -22   9  -1    5.50    2.10
 -22   9  -1    7.60    2.80
 -25   9  -1    4.60    2.10
 -25   9  -1    4.00    1.60
 -25   9  -1    4.10    1.40
  25 -10  -1   13.00    3.20
 -25  10   1   12.00    2.80
 -25  10   1   15.60    2.70
 -25  10   1    9.20    1.90
 -25  10   1    7.30    2.60
  22 -10  -1  123.99    9.60
  22 -10  -1  133.89    9.30
 -22  10   1  127.19    7.40
 -22  10   1  121.79    8.60
 -22  10   1  121.09    6.80
 -22  10   1  130.29    7.20
 -22  10   1  136.39    8.70
  19 -10  -1    5.10    2.90
  19 -10  -1    5.10    3.60
 -19  10   1    7.20    2.40
 -19  10   1    5.80    2.20
 -19  10   1    4.20    1.80
 -19  10   1    5.80    2.00
 -19  10   1   17.90   11.80
  16 -10  -1  131.99    6.90
  16 -10  -1  136.99    6.90
  16 -10  -1  131.29    6.40
  16 -10  -1  129.29    8.20
  16 -10  -1  113.19    9.30
 -16  10   1  134.39    6.80
 -16  10   1  139.09   16.80
 -16  10   1  132.09    6.30
 -16  10   1  130.59    6.80
 -16  10   1  121.39    8.10
 -15 -10   1    5.30    1.70
 -15 -10   1    5.50    1.40
  15  10  -1    8.80    4.10
  13 -10  -1  228.38    9.00
  13 -10  -1  225.78    9.30
 -13  10   1  226.58    8.40
 -13  10   1  222.08    8.70
 -13  10   1  231.78   18.60
 -12 -10   1   25.90    3.10
 -12 -10   1   24.40    2.70
  12  10  -1   35.00    6.30
  10 -10  -1  701.43   20.60
  10 -10  -1  654.03   20.10
 -10  10   1  681.13   30.20
  -9 -10   1   70.09    4.00
  -9 -10   1  108.19   20.30
   9  10  -1   62.89   15.50
   9  10  -1   84.79    8.00
   7 -10  -1  510.05   15.90
   7 -10  -1  531.65   21.30
  -7  10   1  542.75   26.00
  -7  10   1  548.35   21.40
  -6 -10   1   -0.10    6.10
   6  10  -1    4.20    2.30
   6  10  -1   -0.20    4.20
   6  10  -1    7.20    4.80
   4 -10  -1 1254.47   34.70
  -4  10   1 1318.37   47.30
  -4  10   1 1326.27   48.10
  -3 -10   1  111.19   12.30
  -3 -10   1  109.19   12.70
   3  10  -1  101.79   14.90
   3  10  -1   84.79   11.20
  -1  10   1  252.37   19.70
  -1  10   1  254.27   17.90
   0 -10   1  682.03   32.50
   0  10  -1  658.13   35.10
   0  10  -1  678.73   31.80
  -2 -10  -1  877.51   34.60
  -2 -10  -1  820.82   34.20
  -2 -10  -1  811.82   30.20
   2  10   1  804.32   44.00
   2  10   1  797.52   37.40
   3 -10   1   89.69   10.70
  -3  10  -1  103.19   11.70
  -3  10  -1  101.69   11.20
  -5 -10  -1  317.17   20.50
  -5 -10  -1  308.67    9.50
   5  10   1  339.17   31.30
   5  10   1  307.97   23.20
   6 -10   1  200.78    7.20
  -6  10  -1  207.88   13.70
  -8 -10  -1   66.59    3.80
   8  10   1   67.39   12.90
   8  10   1   62.19    6.70
   9 -10   1  145.29    6.20
  -9  10  -1  153.38   14.00
  -9  10  -1  146.99    9.20
 -11 -10  -1   91.69    5.30
 -11 -10  -1   83.39    5.20
  11  10   1   90.79    8.70
  12 -10   1  660.43   20.40
  12 -10   1  682.43   20.20
 -12  10  -1  611.84   19.30
 -12  10  -1  664.43   35.10
 -14 -10  -1   22.10    2.70
 -14 -10  -1   18.50    2.50
  14  10   1    8.60    7.00
  15 -10   1  118.69    6.50
  15 -10   1  113.99    7.90
  15 -10   1  122.59    6.70
  15 -10   1  119.89    6.20
  15 -10   1  125.09    8.70
 -15  10  -1  123.89    7.60
 -15  10  -1  116.49    6.20
 -15  10  -1  121.69    5.90
 -15  10  -1  115.69   16.70
 -15  10  -1  120.69    7.90
 -15  10  -1  127.59    6.40
  17  10   1    3.00    3.10
  18 -10   1   58.99    4.10
  18 -10   1   48.70    5.90
  18 -10   1   50.79    6.80
 -18  10  -1   46.80   12.70
 -18  10  -1   51.99    6.00
 -18  10  -1   46.70    4.30
 -18  10  -1   45.20    4.00
 -18  10  -1   43.70    5.20
 -18  10  -1   50.89    4.60
  21 -10   1    1.20    2.20
 -21  10  -1    4.50    1.90
 -21  10  -1    5.90    2.50
 -21  10  -1    1.60    1.50
 -21  10  -1    3.50    1.90
 -21  10  -1    0.50    2.20
  24 -10   1    4.20    2.40
 -24  10  -1    2.50    1.60
 -24  10  -1    2.20    1.60
 -24  10  -1    5.50    2.70
 -24  10  -1    3.60    2.20
 -27  10  -1    0.70    1.30
  27 -11  -1   10.10    2.60
 -27  11   1   11.00    2.20
  24 -11  -1   33.60    5.10
 -24  11   1   44.70    5.00
 -24  11   1   31.60    3.30
 -24  11   1   32.80    4.60
 -24  11   1   30.50    3.50
  21 -11  -1   85.29    7.90
 -21  11   1   87.79    7.50
 -21  11   1   90.89    5.50
 -21  11   1   91.39    6.90
 -21  11   1   88.99    5.80
 -21  11   1   84.49    5.90
  18 -11  -1   25.80    4.60
  18 -11  -1   19.70    3.60
  18 -11  -1   36.20    6.20
  18 -11  -1   18.00    3.20
 -18  11   1   18.20    9.10
 -18  11   1   24.20    4.60
 -18  11   1   19.50    3.30
 -18  11   1   18.80    2.80
 -18  11   1   26.90    3.30
  16  11  -1   21.50    6.10
  15 -11  -1   29.60    3.50
  15 -11  -1   25.60    3.30
  15 -11  -1   32.40    3.70
  15 -11  -1   31.50    4.40
  15 -11  -1   33.90    4.10
 -15  11   1   32.50    3.30
 -15  11   1   34.30    4.40
 -15  11   1   29.80    9.30
 -15  11   1   20.30    3.10
 -15  11   1   34.10    3.00
 -13 -11   1   42.80    3.30
 -13 -11   1   40.30    3.10
  13  11  -1   42.40    6.30
  12 -11  -1  218.48    9.10
  12 -11  -1  231.88    9.00
 -12  11   1  213.28   17.60
 -10 -11   1    3.60    1.20
  10  11  -1    3.20    2.90
  10  11  -1    6.90    9.70
   9 -11  -1  353.06   11.80
   9 -11  -1  339.07   11.80
  -9  11   1  350.66   18.40
  -7 -11   1   37.50   12.40
  -7 -11   1   28.40    3.40
   7  11  -1   41.50   10.30
   7  11  -1   34.60   12.20
   7  11  -1   43.80    6.00
   6 -11  -1  223.88    8.00
  -6  11   1  226.78   14.40
  -6  11   1  225.08   17.20
  -4 -11   1    9.50    6.30
  -4 -11   1    5.40    4.60
   4  11  -1    1.60    3.90
   4  11  -1   -3.40    1.80
   4  11  -1   -0.70    5.60
   3 -11  -1  697.33   19.40
  -3  11   1  704.63   34.00
  -3  11   1  672.63   32.70
  -1 -11   1  527.35   29.80
  -1 -11   1  498.85   26.80
   1  11  -1  493.55   28.20
   1  11  -1  532.05   33.70
   0  11   1  119.19   13.60
   0  11   1  153.18   16.90
   2 -11   1  149.88   14.60
  -2  11  -1  160.88   14.20
  -2  11  -1  162.58   15.60
  -3 -11  -1   12.00    4.70
  -3 -11  -1   14.20    5.30
   3  11   1   21.10    6.90
   3  11   1   16.90    7.20
   5 -11   1  129.49    5.10
  -5  11  -1  139.59   12.90
  -6 -11  -1   74.89    3.70
   6  11   1   69.39    5.50
   6  11   1   90.49    7.00
   6  11   1   75.99   13.60
   8 -11   1  360.96   11.90
  -8  11  -1  367.76   18.40
  -9 -11  -1   10.90    1.90
   9  11   1    0.70    9.40
   9  11   1   13.00    3.60
  11 -11   1  142.49    6.70
  11 -11   1  142.99    6.50
 -11  11  -1  133.49   14.60
 -12 -11  -1   12.30    2.20
 -12 -11  -1   16.90    2.70
  12  11   1    5.90    4.90
  14 -11   1   88.19    5.50
  14 -11   1   88.59    5.40
  14 -11   1   87.49    5.60
 -14  11  -1   80.99    6.40
 -14  11  -1   83.49    7.40
 -14  11  -1   98.59    6.60
 -14  11  -1   94.59   15.00
 -14  11  -1   88.09    4.70
 -15 -11  -1   21.70    2.40
  15  11   1    8.80    6.00
  17 -11   1   42.80    3.80
  17 -11   1   49.99    5.60
  17 -11   1   42.10    4.10
 -17  11  -1   42.40    4.10
 -17  11  -1   43.10    4.10
 -17  11  -1   55.69    5.50
 -17  11  -1   31.50   10.20
 -17  11  -1   49.90    5.30
 -17  11  -1   50.49    3.70
  20 -11   1    1.80    2.20
 -20  11  -1    4.50    2.10
 -20  11  -1    0.50    1.90
 -20  11  -1    3.30    2.90
 -20  11  -1    0.20    1.30
 -20  11  -1    1.40    1.50
  23 -11   1    4.00    2.60
 -23  11  -1    4.40    2.30
 -23  11  -1    0.70    2.30
 -23  11  -1    2.90    1.80
 -23  11  -1    5.10    1.70
 -26  11  -1    3.90    1.70
 -26  11  -1    7.50    2.50
  26 -12  -1    1.60    2.00
 -26  12   1   -0.20    1.30
 -26  12   1    1.10    1.70
  23 -12  -1   11.80    3.40
 -23  12   1   11.80    3.20
 -23  12   1    9.00    2.10
 -23  12   1    8.70    2.80
  20 -12  -1   66.39    7.00
  20 -12  -1   56.99    7.00
 -20  12   1   70.79    6.70
 -20  12   1   72.19    5.00
 -20  12   1   74.59    6.30
 -20  12   1   60.69    4.40
  17 -12  -1    7.10    2.20
  17 -12  -1   12.60    3.30
  17 -12  -1    4.10    1.80
  17 -12  -1    5.90    2.20
 -17  12   1    9.70    1.90
 -17  12   1    8.90    1.70
 -17  12   1   10.70    2.70
 -17  12   1   11.00    8.70
 -17  12   1    7.30    2.90
  14 -12  -1   60.09    5.20
  14 -12  -1   67.59    5.00
  14 -12  -1   58.89    4.60
  14 -12  -1   67.19    4.60
 -14  12   1   73.59   12.10
 -14  12   1   63.89    5.40
   1 -12   1  220.08   18.50
  -1 -12  -1  155.18   15.70
   1  12   1  156.98   16.30
  -1  12  -1  236.48   20.80
   1  12   1  162.08   19.50
  -1  12  -1  217.88   17.80
  -7 -12  -1  167.78    6.90
   7 -12   1  193.68    7.10
   7  12   1  156.88   19.60
   7  12   1  161.98    8.90
   7  12   1  171.18   10.50
  -7  12  -1  213.98   14.90
  10 -12   1  831.02   24.10
 -10  12  -1  804.72   28.50
 -10  12  -1  814.32   38.30
  13 -12   1   56.19    4.60
  13 -12   1   62.69    4.50
  13 -12   1   59.79    4.60
 -13  12  -1   64.79   11.00
 -13  12  -1   56.49    5.20
  16 -12   1   25.80    3.60
  16 -12   1   22.30    3.70
  16 -12   1   30.70    3.50
  16 -12   1   28.20    4.80
 -16  12  -1   30.00    3.20
 -16  12  -1   26.20    9.90
 -16  12  -1   30.30    4.40
 -16  12  -1   22.80    3.90
  19 -12   1   21.90    3.30
  19 -12   1    8.00    2.90
  19 -12   1   21.40    3.20
 -19  12  -1   10.90    2.20
 -19  12  -1   13.30    3.20
 -19  12  -1   16.00    2.50
 -19  12  -1   11.50    3.20
  22 -12   1   19.50    4.20
 -22  12  -1   29.60    5.00
 -22  12  -1   31.20    3.30
 -22  12  -1   23.70    4.20
  25 -12   1   10.50    3.40
 -25  12  -1    7.00    2.30
 -25  12  -1   11.50    2.00
 -25  12  -1    9.70    2.90
  25 -13  -1   22.70    4.50
 -25  13   1   19.20    4.00
 -25  13   1   19.30    3.40
  22 -13  -1   13.10    3.80
 -22  13   1   15.00    3.40
 -22  13   1   18.40    2.80
 -22  13   1   18.40    3.90
  19 -13  -1   31.00    5.20
  19 -13  -1   19.30    3.10
  19 -13  -1   17.10    3.20
 -19  13   1   25.40    4.40
 -19  13   1   23.10    3.10
 -19  13   1   43.20   18.10
 -19  13   1   22.30    3.90
  16 -13  -1    3.90    1.90
  16 -13  -1    6.70    2.20
  16 -13  -1   11.50    3.00
  16 -13  -1    6.10    1.90
  16 -13  -1    6.00    2.00
 -16  13   1    9.90    2.50
 -16  13   1    6.10    2.50
 -16  13   1    6.10    7.70
 -16  13   1    8.00    1.80
  13 -13  -1   26.60    3.30
  13 -13  -1   21.20    3.40
  13 -13  -1   29.80    3.30
 -13  13   1   28.20    3.60
 -13  13   1   30.20    7.40
  12  13  -1   12.50    3.70
  10 -13  -1  108.99    5.90
  10 -13  -1  108.09    5.60
   9  13  -1   11.70    3.50
   7 -13  -1  104.79    5.30
   7 -13  -1  116.89    5.40
  -7  13   1  117.69   13.40
   6  13  -1    2.20    2.30
   6  13  -1    2.70    2.50
   6  13  -1    2.90    8.80
   4 -13  -1  354.16   11.40
  -4  13   1  378.66   24.80
  -4  13   1  350.26   23.90
  -3 -13   1   15.80    6.50
   3  13  -1   19.40    3.90
   3  13  -1   11.80    2.90
   3  13  -1   10.80    5.20
   1 -13  -1   61.79    9.80
   1 -13  -1   58.69    3.00
  -1  13   1   69.29   12.00
  -1  13   1   57.49    4.90
  -1  13   1   43.40   10.20
   0 -13   1   27.50    7.10
   0 -13   1   17.00    6.60
   0  13  -1   27.80    3.60
   0  13  -1   28.10    9.50
   0  13  -1   18.90    6.50
   2  13   1    9.10    7.00
   2  13   1    7.10    4.80
   3 -13   1  246.48   20.80
   3 -13   1  216.48    7.20
  -3  13  -1  236.68   19.60
  -3  13  -1  221.38   19.90
  -5 -13  -1  148.69    5.70
   5  13   1  153.78    8.30
   5  13   1  139.79    9.10
   5  13   1  137.69   17.60
   6 -13   1  367.36   11.80
  -6  13  -1  357.96   22.40
  -8 -13  -1   19.10    2.30
   8  13   1   14.20   16.10
   8  13   1   13.10    3.80
   9 -13   1  407.06   13.40
   9 -13   1  398.56   13.20
  -9  13  -1  385.16   19.80
 -11 -13  -1   30.10    3.00
  11  13   1   33.10    6.60
  12 -13   1  149.39    7.00
  12 -13   1  138.69    7.10
 -12  13  -1  141.49    7.90
 -12  13  -1  142.29   15.90
  14  13   1   18.20    3.60
  15 -13   1   22.00    4.70
  15 -13   1   30.30    3.60
  15 -13   1   26.10    3.70
  15 -13   1   26.70    3.50
 -15  13  -1   12.70    6.10
 -15  13  -1   28.20    3.90
 -15  13  -1   31.70    4.20
  18 -13   1   19.70    3.50
  18 -13   1   26.50    4.70
  18 -13   1   24.80    3.40
 -18  13  -1   39.20    5.20
 -18  13  -1   30.20    4.50
 -18  13  -1   25.60    3.20
  21 -13   1   40.30    5.70
 -21  13  -1   44.90    5.30
 -21  13  -1   38.20    3.50
 -21  13  -1   40.10    5.70
  24 -13   1   37.90    5.40
 -24  13  -1   35.60    4.80
 -24  13  -1   38.30    4.60
 -27  13  -1    0.10    1.80
 -27  13  -1   -0.10    1.20
  27 -14  -1   17.80    3.70
 -27  14   1   17.30    2.50
 -27  14   1   15.90    3.40
  24 -14  -1   21.80    4.60
 -24  14   1   15.60    3.10
 -24  14   1   26.60    4.30
  21 -14  -1   16.20    4.00
  21 -14  -1   14.10    2.30
 -21  14   1   11.20    2.90
 -21  14   1   10.30    2.90
  18 -14  -1   44.10    4.70
  18 -14  -1   34.00    4.00
  18 -14  -1   32.70    5.10
  18 -14  -1   33.80    3.90
 -18  14   1   35.50    5.00
 -18  14   1   27.00    4.30
  15 -14  -1  276.27   11.80
  15 -14  -1  290.87   11.50
  15 -14  -1  265.67   11.40
  15 -14  -1  276.07   13.10
  15 -14  -1  275.47   11.40
 -15  14   1  295.27   12.10
 -15  14   1  276.17   23.70
 -15  14   1  263.47   12.30
  13  14  -1    3.10    4.70
  12 -14  -1   92.59    5.50
  12 -14  -1   87.69    5.50
  12 -14  -1   90.69    5.60
 -12  14   1  103.39   12.40
 -12  14   1   84.29    5.90
  10  14  -1    3.00    2.60
   9 -14  -1  245.48    9.40
   9 -14  -1  257.87    9.70
  -9  14   1  212.88   19.20
   7  14  -1   10.80    3.50
   7  14  -1   14.10   10.70
   6 -14  -1    3.40    1.20
   6 -14  -1    4.10    1.30
  -6  14   1    8.70    5.10
   4  14  -1    9.50    9.10
   4  14  -1   16.70    3.30
   4  14  -1   12.40    3.60
   3 -14  -1   92.09    4.40
  -3  14   1  100.99   13.80
  -3  14   1   96.29    6.40
  -3  14   1   88.79   13.60
  -1 -14   1  156.08   15.60
  -1 -14   1  123.19   18.90
   1  14  -1  131.69    8.10
   1  14  -1  123.29   16.10
   1  14  -1  134.39    8.10
   1  14  -1  125.49   19.20
   0 -14  -1   84.59   14.00
   0 -14  -1   81.49    3.80
   0  14   1   72.39    5.90
   0  14   1   99.29   14.60
   0  14   1   92.59   15.80
   2 -14   1   67.29   12.60
   2 -14   1   58.79    2.80
  -2  14  -1   65.09    5.10
  -2  14  -1   66.79   11.90
  -2  14  -1   62.89   12.80
   3  14   1  252.97   12.30
   3  14   1  266.67   24.40
   3  14   1  258.17   11.80
   5 -14   1   43.80    2.90
   5 -14   1   59.89   12.00
  -5  14  -1   46.20    9.10
  -5  14  -1   42.90    4.30
  -6 -14  -1  163.48    6.40
   6  14   1  120.69   21.90
   6  14   1  163.28   10.10
   6  14   1  169.28    8.90
   8 -14   1   42.90    3.30
   8 -14   1   49.40    3.50
  -8  14  -1   53.49    8.00
  -9 -14  -1   31.40    2.90
   9  14   1   29.80    5.50
  11 -14   1   12.00    2.10
  11 -14   1   13.30    2.60
 -11  14  -1   14.30    2.80
  12  14   1    1.20    4.60
  14 -14   1   85.39    5.90
  14 -14   1   80.19    5.70
  14 -14   1   82.39    5.60
 -14  14  -1   81.89    6.10
 -14  14  -1   87.49    6.40
 -14  14  -1   75.49   15.40
  17 -14   1  151.18    8.40
  17 -14   1  151.78    7.90
  17 -14   1  151.38    9.50
  17 -14   1  166.48    8.50
 -17  14  -1  144.19    9.20
 -17  14  -1  125.59   20.10
 -17  14  -1  155.08    8.90
  20 -14   1    3.90    1.70
  20 -14   1   -0.90    2.20
  20 -14   1    2.20    1.60
 -20  14  -1    1.10    2.00
 -20  14  -1    1.80    1.90
  23 -14   1   11.10    3.60
 -23  14  -1   16.60    3.60
 -23  14  -1   14.90    3.50
  26 -14   1    0.00    1.90
 -26  14  -1    1.40    1.60
 -26  14  -1    0.60    1.40
  26 -15  -1   13.10    3.10
 -26  15   1   15.70    2.80
 -26  15   1   11.50    2.50
  23 -15  -1   12.50    3.40
 -23  15   1   12.70    2.80
 -23  15   1   13.80    3.10
  20 -15  -1   70.79    7.40
  20 -15  -1   68.19    4.90
  20 -15  -1   73.19    5.60
 -20  15   1   71.29    6.70
 -20  15   1   62.09    5.80
  17 -15  -1   22.20    4.70
  17 -15  -1   24.50    3.80
  17 -15  -1   31.30    4.20
  17 -15  -1   20.70    3.90
  17 -15  -1   25.30    3.70
 -17  15   1   20.60    3.70
 -17  15   1   25.40    4.20
  14 -15  -1  131.09    7.10
  14 -15  -1  122.79    7.00
  14 -15  -1  119.99    7.00
 -14  15   1  127.29    7.70
 -14  15   1  124.89    7.60
 -14  15   1  127.39    7.20
  11 -15  -1    1.90    1.40
  11 -15  -1    0.40    1.40
  11 -15  -1    1.50    1.50
 -11  15   1    2.00    1.70
  11  15  -1    2.60    3.10
 -11  15   1    1.20    1.60
   8 -15  -1   69.99    4.40
   8 -15  -1   70.59    4.50
  -8  15   1   73.69    5.40
  -8  15   1   90.99   12.80
  -8  15   1   68.99    4.80
   2 -15  -1   20.90    7.70
   2 -15  -1   32.50    2.50
  -2  15   1   17.00    7.80
  -2  15   1   28.90    3.90
  -2  15   1   26.60    8.50
   1 -15   1  316.97   28.40
  -1  15  -1  303.17   13.30
  -1  15  -1  298.17   29.00
  -1  15  -1  300.67   25.30
  -1  15  -1  273.17   12.90
   4 -15   1   32.20    2.50
   4 -15   1   49.99   12.60
  -4  15  -1   34.50    4.20
  -4  15  -1   32.10    9.20
  13 -15   1   -1.70    1.30
  13 -15   1   -0.10    1.20
  13 -15   1    2.80    1.60
 -13  15  -1    2.00    1.80
 -13  15  -1    4.60    1.80
  16 -15   1   32.40    4.10
  16 -15   1   34.70    4.40
  16 -15   1   43.60    5.60
  16 -15   1   35.10    4.00
 -16  15  -1   31.60    4.50
 -16  15  -1   33.50    4.40
 -16  15  -1   39.80   12.20
  19 -15   1   32.60    4.20
  19 -15   1   36.90    4.00
  19 -15   1   34.00    5.40
 -19  15  -1   33.30    4.90
 -19  15  -1   32.80    4.60
  22 -15   1   16.60    2.30
  22 -15   1   18.40    4.20
 -22  15  -1   30.10    5.00
 -22  15  -1   22.90    4.20
  25 -15   1    6.20    2.70
 -25  15  -1    4.80    2.10
 -25  15  -1    6.40    2.50
  25 -16  -1    6.80    2.60
 -25  16   1    5.60    2.10
 -25  16   1   13.10    3.30
  22 -16  -1    3.00    2.50
  22 -16  -1    2.60    1.50
 -22  16   1    2.60    2.00
 -22  16   1    1.90    1.90
  19 -16  -1   13.40    2.80
  19 -16  -1   18.10    3.20
  19 -16  -1   23.50    4.20
  19 -16  -1   21.00    4.50
 -19  16   1   22.30    3.80
 -19  16   1   27.00    4.50
  16 -16  -1   56.49    5.20
  16 -16  -1   55.09    4.80
  16 -16  -1   58.49    5.00
  16 -16  -1   56.79    5.10
  16 -16  -1   51.79    6.30
 -16  16   1   56.19    5.50
 -16  16   1   60.19    5.10
  13 -16  -1    8.30    2.20
  13 -16  -1    9.10    2.40
  13 -16  -1   10.00    2.20
  13 -16  -1    5.90    2.10
 -13  16   1   11.50    2.70
 -13  16   1   11.70    2.70
  10 -16  -1    3.20    2.30
  10 -16  -1    0.90    1.40
  10 -16  -1    1.10    1.30
 -10  16   1    2.20    1.80
 -10  16   1    2.10    1.40
   9  16  -1    7.90    2.90
   7 -16  -1   47.10    3.70
   7 -16  -1   48.70    3.70
  -7  16   1   51.39    4.80
  -7  16   1   50.99   11.10
  -7  16   1   51.39    3.80
   6  16  -1   -1.50    2.10
   6  16  -1    0.50    2.40
   4 -16  -1   29.40    2.80
   4 -16  -1   19.00    7.50
  -4  16   1   25.30    7.20
  -4  16   1   31.70    4.20
   3  16  -1   28.60   13.10
   3  16  -1   37.00    5.30
   3  16  -1   31.20    4.40
   1 -16  -1   34.20    2.70
  -1  16   1   34.30    4.50
  -1  16   1   21.10    8.20
   0  16  -1   60.29    5.50
   0  16  -1   51.99   14.50
   0  16  -1   65.69    6.10
   2  16   1   17.40    3.40
   2  16   1   13.60    8.90
   3 -16   1    9.40    1.60
  -3  16  -1    4.10    5.80
  -3  16  -1    8.30    2.40
  -3  16  -1    6.50    2.40
   6 -16   1  143.39    6.30
   6 -16   1  133.59    6.10
  -6  16  -1  135.29   16.20
  -6  16  -1  143.89   10.40
  -6  16  -1  139.49    8.20
   9 -16   1    2.10    1.10
   9 -16   1   -0.20    1.20
  -9  16  -1   -3.10    5.50
  -9  16  -1    2.80    1.90
  -9  16  -1    0.90    1.50
  12 -16   1   91.09    6.00
  12 -16   1  107.09    6.30
  12 -16   1  117.59    6.80
 -12  16  -1  105.79    6.90
 -12  16  -1  112.79    7.00
  15 -16   1   80.79    6.00
  15 -16   1   82.89    5.90
  15 -16   1   81.29    6.10
 -15  16  -1   78.49    6.00
 -15  16  -1   68.69    6.20
  18 -16   1   49.90    5.10
  18 -16   1   54.99    4.90
  18 -16   1   56.99    6.40
  18 -16   1   45.70    4.90
 -18  16  -1   42.80    5.00
 -18  16  -1   49.40    5.70
  21 -16   1   -1.10    1.60
  21 -16   1   -1.20    1.90
  21 -16   1    2.30    1.90
 -21  16  -1    4.60    2.60
 -21  16  -1    1.70    2.20
  24 -16   1   17.10    4.20
 -24  16  -1    9.60    2.80
 -24  16  -1    9.50    2.60
 -27  16  -1   24.90    3.70
  27 -17  -1    3.80    2.10
 -27  17   1    2.00    1.70
  24 -17  -1   -0.50    1.90
 -24  17   1    3.70    1.70
 -24  17   1    1.60    2.10
  21 -17  -1    1.00    1.60
  21 -17  -1   -1.40    2.10
  21 -17  -1    0.40    1.80
 -21  17   1   -0.60    1.70
 -21  17   1   -2.50    1.50
  18 -17  -1   52.59    5.20
  18 -17  -1   50.59    5.20
  18 -17  -1   41.30    6.30
 -18  17   1   49.99    5.50
 -18  17   1   45.80    5.00
  15 -17  -1    1.10    1.50
  15 -17  -1    2.60    2.00
  15 -17  -1    2.80    1.80
  15 -17  -1    4.10    1.80
 -15  17   1    0.40    2.30
 -15  17   1    1.80    1.80
  12 -17  -1    3.70    2.00
  12 -17  -1    7.20    2.10
  12 -17  -1    2.50    1.80
  12 -17  -1    4.60    2.00
 -12  17   1   10.40    2.50
 -12  17   1    7.90    2.30
  10  17  -1    0.20    4.80
   9 -17  -1   37.60    3.80
   9 -17  -1   32.30    3.90
   9 -17  -1   38.60    3.60
  -9  17   1   35.40    4.20
  -9  17   1   32.70    3.40
   7  17  -1    2.80    2.20
   6 -17  -1   52.89    3.80
   6 -17  -1   53.39    3.70
  -6  17   1   47.30    5.10
  -6  17   1   55.79   12.20
   4  17  -1   18.20    3.70
   4  17  -1   17.70    3.40
   3 -17  -1  150.18    6.60
  -3  17   1  167.88    9.40
  -3  17   1  151.28   18.80
   1  17  -1    8.60    2.90
   1  17  -1   16.60   10.90
   1  17  -1    8.90    2.90
   0 -17  -1    3.70    1.20
   0  17   1    2.80    1.90
   0  17   1    4.50    5.50
   2 -17   1   27.20    2.40
  -2  17  -1   22.10    9.40
  -2  17  -1   31.40    4.70
  -2  17  -1   23.90    4.20
   3  17   1  129.59   22.10
   3  17   1  146.39    8.50
   5 -17   1    8.60    1.70
  -5  17  -1    9.40    2.80
  -5  17  -1    5.30    6.80
  -5  17  -1    9.00    2.70
   6  17   1    2.30    2.00
   8 -17   1  107.19    5.90
   8 -17   1  110.99    5.80
  -8  17  -1  116.89    7.60
  -8  17  -1  115.59    7.50
  -8  17  -1  102.79   14.60
  -8  17  -1  100.39    5.80
  11 -17   1   73.19    5.20
  11 -17   1   61.29    5.00
  11 -17   1   63.59    4.80
 -11  17  -1   69.39    5.20
 -11  17  -1   67.09    5.60
  14 -17   1  251.97   11.40
  14 -17   1  233.48   10.70
  14 -17   1  256.07   11.00
 -14  17  -1  242.18   11.30
 -14  17  -1  240.68   11.50
  17 -17   1    2.80    1.80
  17 -17   1    1.20    1.70
  17 -17   1   -0.50    2.90
  17 -17   1    0.40    2.00
 -17  17  -1    3.80    2.20
  20 -17   1   17.70    3.20
  20 -17   1   19.40    4.50
  20 -17   1   11.60    2.80
 -20  17  -1    9.40    2.70
 -20  17  -1   14.70    3.50
  23 -17   1    0.60    2.20
 -23  17  -1    2.30    2.00
 -23  17  -1   -1.40    1.90
 -26  17  -1   -0.40    1.40
  26 -18  -1    2.90    2.20
 -26  18   1    2.00    1.60
  23 -18  -1    4.50    2.50
  23 -18  -1    4.50    1.40
 -23  18   1    0.80    1.50
 -23  18   1    2.90    2.00
  20 -18  -1    3.90    1.80
  20 -18  -1   -1.20    1.60
  20 -18  -1    1.50    1.90
  20 -18  -1   -3.50    1.90
 -20  18   1   -0.70    1.70
 -20  18   1    0.80    1.80
  17 -18  -1    5.90    2.30
  17 -18  -1    7.70    2.30
  17 -18  -1    7.70    2.50
 -17  18   1    7.60    2.70
  14 -18  -1    9.70    2.40
  14 -18  -1   14.80    2.90
  14 -18  -1   10.10    2.60
 -14  18   1   15.30    3.00
 -14  18   1   20.50    3.70
  11 -18  -1   40.20    4.00
  11 -18  -1   45.30    4.30
  11 -18  -1   41.00    4.20
  11 -18  -1   43.70    4.40
 -11  18   1   41.90    4.60
 -11  18   1   30.00    3.80
   8 -18  -1   52.39    4.10
   8 -18  -1   45.50    4.20
  -8  18   1   52.09    4.00
  -8  18   1   54.39    5.30
   5 -18  -1   32.00    3.00
   5 -18  -1   28.70    3.10
  -5  18   1   27.70    4.40
  -5  18   1   21.70    8.50
   2 -18  -1   53.49    3.50
  -2  18   1   55.49   14.20
  -2  18   1   61.39    5.90
  -1  18  -1   42.00   13.10
   1  18   1   38.60   13.80
  -1  18  -1   54.69    5.60
  -1  18  -1   59.49    6.00
   1  18   1   64.99    5.90
   4 -18   1   36.20    2.90
  -4  18  -1   38.50   12.70
  -4  18  -1   31.60    4.70
  -4  18  -1   25.10    5.00
   7 -18   1   23.30    2.90
   7 -18   1   25.60    2.80
  -7  18  -1   14.70    9.00
  -7  18  -1   27.40    4.50
  -7  18  -1   18.50    3.80
  10 -18   1   70.09    4.80
  10 -18   1   62.19    5.00
 -10  18  -1   64.89    5.90
 -10  18  -1   67.49    7.80
 -10  18  -1   69.89    5.00
  13 -18   1  150.28    8.20
  13 -18   1  145.89    7.80
  13 -18   1  131.69    7.60
 -13  18  -1  143.49    8.20
 -13  18  -1  138.39    8.30
  16 -18   1    6.00    2.10
  16 -18   1    7.90    2.40
 -16  18  -1    7.90    2.50
 -16  18  -1    9.00    2.80
  19 -18   1   12.30    3.50
  19 -18   1    9.60    2.50
  19 -18   1   13.10    3.00
  19 -18   1   13.70    3.10
 -19  18  -1    8.30    2.80
  22 -18   1   15.50    2.80
  22 -18   1   23.00    3.40
  22 -18   1   32.70    5.10
 -22  18  -1   27.20    4.60
  25 -18   1    8.30    3.00
 -25  18  -1   12.30    2.80
  25 -19  -1   20.30    4.30
 -25  19   1   26.90    4.00
  22 -19  -1   18.60    3.80
  22 -19  -1    9.20    2.10
 -22  19   1   14.80    3.70
  19 -19  -1   32.60    5.80
  19 -19  -1   42.50    4.70
  19 -19  -1   49.30    5.20
  19 -19  -1   44.60    4.60
 -19  19   1   43.60    5.20
  16 -19  -1   37.80    4.10
  16 -19  -1   39.30    4.60
  16 -19  -1   35.20    4.40
  16 -19  -1   34.10    4.30
 -16  19   1   34.70    4.10
 -16  19   1   37.50    4.60
  13 -19  -1    4.60    2.20
  13 -19  -1    0.60    1.60
  13 -19  -1    2.00    1.80
  13 -19  -1    8.30    2.50
 -13  19   1    5.00    2.20
 -13  19   1    2.60    1.70
  10 -19  -1   73.89    5.30
  10 -19  -1   81.69    5.70
  10 -19  -1   62.09    5.30
 -10  19   1   75.59    5.00
 -10  19   1   75.09    6.10
   7 -19  -1   15.40    2.70
   7 -19  -1   11.00    2.30
  -7  19   1   11.90    3.20
   4 -19  -1   37.30    3.10
   4 -19  -1   38.50    3.30
  -4  19   1   38.90    4.90
  -4  19   1   27.60    9.90
   3  19  -1    5.30    2.60
   3  19  -1   -0.40    1.80
   1 -19  -1   16.40    2.10
  -1  19   1   12.60    3.20
  -1  19   1    2.50    7.70
   0  19  -1   42.80    5.30
   0  19  -1   50.49    5.30
   2  19   1    4.60    2.00
  -3  19  -1   18.30    3.60
  -3  19  -1   16.20   11.20
  -3  19  -1   20.20    3.80
   6 -19   1   27.00    2.90
   6 -19   1   26.80    2.90
  -6  19  -1   24.20    4.30
  -6  19  -1   19.60   13.70
   9 -19   1    3.00    1.50
   9 -19   1    7.10    3.70
  -9  19  -1    2.40    2.00
  -9  19  -1    7.50    2.00
  12 -19   1  167.38    8.30
  12 -19   1  147.59    8.10
  12 -19   1  178.58    8.90
 -12  19  -1  157.38    9.10
 -12  19  -1  157.28    8.30
  15 -19   1  117.99    7.50
  15 -19   1  110.89    7.10
  15 -19   1  106.79    7.30
 -15  19  -1  111.69    7.40
 -15  19  -1  102.59    7.30
  18 -19   1   57.49    5.40
  18 -19   1   53.19    5.00
  18 -19   1   51.69    5.40
 -18  19  -1   48.20    5.70
  21 -19   1   15.30    3.20
  21 -19   1   16.60    3.00
  21 -19   1   25.80    3.90
  21 -19   1   28.00    5.00
 -21  19  -1   22.70    4.40
  24 -19   1   -1.30    2.10
 -24  19  -1    2.10    1.80
  24 -20  -1   20.30    3.80
 -24  20   1   23.20    4.00
  21 -20  -1    4.60    2.00
  21 -20  -1    3.20    1.80
  21 -20  -1    6.80    2.30
  21 -20  -1    9.70    3.00
 -21  20   1    7.30    2.50
  18 -20  -1    3.80    2.00
  18 -20  -1    4.70    2.30
  18 -20  -1    3.10    2.00
 -18  20   1    2.30    1.80
  15 -20  -1    5.10    2.10
  15 -20  -1    4.20    2.30
  15 -20  -1    8.50    2.60
  15 -20  -1    4.80    2.10
 -15  20   1    6.00    2.30
 -15  20   1    8.10    2.70
  12 -20  -1   26.80    3.80
  12 -20  -1   22.80    3.50
 -12  20   1   28.10    3.40
 -12  20   1   22.10    4.10
   9 -20  -1    1.30    1.50
   9 -20  -1    7.30    2.40
   9 -20  -1    0.30    1.40
  -9  20   1    2.80    1.90
   6 -20  -1   -1.30    1.00
   6 -20  -1    1.70    1.40
  -6  20   1    0.70    1.80
   4  20  -1    2.20    2.30
   3 -20  -1   15.20    2.30
  -3  20   1   20.80    4.10
   1  20  -1   -3.30    2.30
   1  20  -1    1.20    2.00
   0  20   1  100.09    7.20
   2 -20   1    2.60    1.10
  -2  20  -1   -0.30    1.90
  -2  20  -1   -4.50    2.80
   3  20   1    8.80    2.40
   5 -20   1   73.49    4.40
  -5  20  -1   53.19   15.40
  -5  20  -1   74.29    6.90
   8 -20   1   71.09    4.90
   8 -20   1   68.99    4.90
  -8  20  -1   80.89    6.80
  11 -20   1    9.90    2.20
  11 -20   1    8.90    2.10
  11 -20   1   11.20    2.50
 -11  20  -1   14.30    3.40
 -11  20  -1    7.70    1.90
  14 -20   1  166.18    9.00
  14 -20   1  172.98    9.20
  14 -20   1  166.28    8.80
 -14  20  -1  163.68    9.40
 -14  20  -1  153.78    8.60
  17 -20   1  149.49    8.70
  17 -20   1  159.98    9.00
  17 -20   1  150.68    8.30
 -17  20  -1  132.79    7.80
 -17  20  -1  146.09    8.90
  20 -20   1   92.79    6.80
  20 -20   1  104.69    6.50
  20 -20   1  112.49    7.10
 -20  20  -1  102.99    7.60
  23 -20   1   14.20    2.70
  23 -20   1   15.80    3.30
 -26  20  -1    4.90    2.00
 -26  21   1   18.10    2.90
  23 -21  -1   53.59    6.20
  23 -21  -1   47.30    3.60
 -23  21   1   52.39    5.20
  20 -21  -1    0.60    1.80
  20 -21  -1    1.50    1.50
  20 -21  -1    2.90    1.80
 -20  21   1    3.10    1.90
  17 -21  -1   16.40    3.40
  17 -21  -1   20.70    3.80
  17 -21  -1   15.60    3.20
 -17  21   1   17.60    3.40
 -17  21   1   22.40    3.70
  14 -21  -1    9.50    2.40
  14 -21  -1    7.90    2.30
  14 -21  -1    8.10    2.50
 -14  21   1   11.30    2.80
 -14  21   1   10.20    2.50
  11 -21  -1    2.10    1.50
  11 -21  -1    2.90    2.00
  11 -21  -1    1.80    1.50
 -11  21   1    3.10    2.30
 -11  21   1    4.80    1.60
   8 -21  -1   43.90    4.00
   8 -21  -1   46.90    4.00
   8 -21  -1   38.50    6.70
  -8  21   1   50.39    5.60
   5 -21  -1    4.80    1.50
   5 -21  -1    5.40    1.60
  -5  21   1    3.10    2.20
   2 -21  -1   23.10    2.50
   2  21  -1   17.70    3.00
  -2  21   1   21.30    4.20
  -1  21  -1    7.10    2.40
   1  21   1    5.80    2.10
  -4  21  -1    1.60    1.90
   7 -21   1   11.80    2.30
   7 -21   1    9.00    1.90
  -7  21  -1   12.10    3.50
  10 -21   1   88.29    5.60
  10 -21   1   82.59    5.60
  10 -21   1   86.89    5.90
 -10  21  -1   86.09    7.20
  13 -21   1   21.90    3.80
  13 -21   1   16.30    3.10
  13 -21   1   18.30    3.50
 -13  21  -1   15.70    3.50
 -13  21  -1   21.40    3.10
  16 -21   1   47.10    4.80
  16 -21   1   44.30    4.80
  16 -21   1   44.60    5.00
 -16  21  -1   37.10    4.50
 -16  21  -1   41.70    4.70
  19 -21   1    2.40    1.90
  19 -21   1    4.90    1.90
  19 -21   1    8.00    2.60
 -19  21  -1    5.50    2.50
  22 -21   1    4.20    1.80
  22 -21   1    2.30    1.70
  22 -21   1   -1.50    2.20
 -22  21  -1    3.30    2.20
 -25  21  -1    5.00    2.00
 -25  22   1   17.40    3.00
  22 -22  -1    7.80    2.00
 -22  22   1   10.30    2.60
  19 -22  -1    4.80    1.90
  19 -22  -1    4.20    2.20
  19 -22  -1    5.70    2.30
 -19  22   1    3.90    2.00
  16 -22  -1    4.90    2.20
  16 -22  -1    5.00    2.10
  16 -22  -1    2.60    1.80
 -16  22   1    3.30    1.90
 -16  22   1    2.10    1.70
  13 -22  -1    6.70    2.30
  13 -22  -1   12.50    2.50
  13 -22  -1    5.80    2.10
 -13  22   1    7.20    1.90
 -13  22   1    6.80    2.50
  10 -22  -1   24.10    3.40
  10 -22  -1   26.50    3.40
  10 -22  -1   28.60    3.60
 -10  22   1   24.00    4.20
   7 -22  -1   24.50    3.00
   7 -22  -1   23.10    3.00
  -7  22   1   24.50    4.40
   4 -22  -1   20.00    2.60
   4 -22  -1   25.20    2.80
  -4  22   1   31.60    4.60
  -1  22   1    2.10    1.90
   0  22  -1   14.30    2.90
   2  22   1    5.70    1.90
  -3  22  -1   11.30    3.10
   6 -22   1    0.30    1.20
   6 -22   1   -3.30    1.30
  -6  22  -1    2.50    2.00
   9 -22   1   17.90    3.00
   9 -22   1   27.40    3.30
   9 -22   1   20.50    2.90
  -9  22  -1   23.00    4.40
  12 -22   1  130.89    7.40
  12 -22   1  126.59    7.40
  12 -22   1  132.79    7.60
 -12  22  -1  126.49    8.40
  15 -22   1  124.59    7.60
  15 -22   1  110.39    7.20
 -15  22  -1  112.69    7.60
 -15  22  -1  113.89    6.50
  18 -22   1   15.90    3.00
  18 -22   1   13.70    2.90
  18 -22   1    9.10    2.50
 -18  22  -1   12.20    2.90
 -18  22  -1   11.60    2.60
  21 -22   1    6.70    2.20
  21 -22   1    1.90    1.80
  21 -22   1    4.40    1.80
 -21  22  -1    5.50    2.20
 -24  22  -1   14.60    3.00
 -24  23   1   11.10    2.30
  21 -23  -1   18.10    2.80
  21 -23  -1   12.30    2.70
  21 -23  -1   15.80    2.80
 -21  23   1   22.10    3.40
  18 -23  -1    7.00    2.30
  18 -23  -1    8.30    2.40
 -18  23   1    6.30    2.00
 -18  23   1    9.50    2.30
  15 -23  -1    1.40    1.60
  15 -23  -1    2.70    1.80
  15 -23  -1   -0.10    1.50
 -15  23   1    1.40    1.80
 -15  23   1    2.10    1.30
  12 -23  -1    3.20    1.70
  12 -23  -1    2.90    1.70
  12 -23  -1    6.50    1.90
 -12  23   1    5.00    2.30
   9 -23  -1   12.90    2.40
   9 -23  -1   12.10    2.70
   9 -23  -1   14.60    2.80
  -9  23   1   12.70    3.10
   6 -23  -1    1.20    1.40
   6 -23  -1    0.50    1.20
  -6  23   1    1.40    1.90
  -3  23   1   11.10    2.60
   1  23  -1   -1.60    1.50
   0  23   1    1.80    1.50
  -2  23  -1   48.90    4.80
   5 -23   1    4.80    1.40
  -5  23  -1    2.10    2.00
   8 -23   1   18.60    2.70
   8 -23   1   17.50    2.70
  -8  23  -1   10.00    2.80
  11 -23   1    6.50    2.00
  11 -23   1    5.70    2.10
  11 -23   1    6.90    2.20
 -11  23  -1    7.50    2.70
  14 -23   1   38.90    4.40
  14 -23   1   40.80    4.50
 -14  23  -1   36.70    4.70
  17 -23   1    1.70    1.90
  17 -23   1    1.10    1.50
  17 -23   1    2.60    1.90
 -17  23  -1    1.60    2.00
 -17  23  -1    2.80    1.60
  20 -23   1    7.20    2.40
  20 -23   1    7.90    2.10
 -20  23  -1    8.90    2.30
  23 -23   1    0.00    1.40
  23 -23   1    1.00    1.20
 -23  23  -1    1.90    1.60
  23 -24  -1    0.90    1.20
 -23  24   1    0.90    1.20
  20 -24  -1    2.50    1.50
  20 -24  -1    3.00    1.80
  20 -24  -1    3.60    1.90
 -20  24   1    3.40    1.70
  17 -24  -1    6.30    2.20
  17 -24  -1    3.30    1.90
 -17  24   1    1.90    1.80
 -17  24   1    4.60    1.40
  14 -24  -1    4.50    1.90
  14 -24  -1    1.50    1.40
  14 -24  -1    3.40    1.70
 -14  24   1    1.40    1.90
  11 -24  -1   42.60    4.00
  11 -24  -1   33.20    3.90
  11 -24  -1   42.10    3.90
 -11  24   1   40.60    4.70
   8 -24  -1   15.30    2.50
   8 -24  -1   18.80    3.40
   8 -24  -1   15.70    2.60
  -8  24   1   18.50    3.50
   5 -24  -1    3.20    1.30
   5 -24  -1   -0.50    1.50
  -5  24   1    0.50    1.60
  -2  24   1   17.90    2.90
  -1  24  -1   12.00    2.30
  -4  24  -1   18.60    3.50
   7 -24   1   -0.20    1.20
   7 -24   1    2.60    1.30
  -7  24  -1    4.60    2.30
  10 -24   1   19.00    2.90
  10 -24   1   19.30    3.60
 -10  24  -1   22.20    4.10
  13 -24   1   42.40    4.10
  13 -24   1   40.30    4.30
 -13  24  -1   38.20    4.70
  16 -24   1    8.40    2.30
  16 -24   1    4.40    1.90
  16 -24   1    4.80    1.90
 -16  24  -1    9.20    2.40
  19 -24   1   17.00    2.90
  19 -24   1   15.40    2.90
  19 -24   1   13.50    2.50
 -19  24  -1   19.70    2.90
  22 -24   1    6.70    1.80
  22 -24   1    8.20    1.80
 -22  24  -1    6.00    1.80
  22 -25  -1    1.50    1.00
  22 -25  -1    0.30    1.20
 -22  25   1    0.20    1.00
  19 -25  -1    7.70    2.20
  19 -25  -1    8.30    2.10
  19 -25  -1    5.50    1.80
  16 -25  -1    4.20    2.00
  16 -25  -1    2.90    1.70
 -16  25   1    5.90    1.90
  13 -25  -1    6.00    2.00
  13 -25  -1    7.90    2.10
  13 -25  -1    8.70    2.10
 -13  25   1    8.90    2.40
  10 -25  -1    9.20    2.00
  10 -25  -1    8.00    2.10
  10 -25  -1    2.10    1.50
 -10  25   1    4.00    2.00
   7 -25  -1   10.90    2.00
   7 -25  -1   11.50    1.90
  -7  25   1    9.80    2.50
  -4  25   1    5.10    1.90
  -3  25  -1   15.30    2.60
  -6  25  -1   29.60    4.00
   9 -25   1    8.80    1.90
   9 -25   1    3.40    2.00
   9 -25   1    8.50    1.90
  -9  25  -1    8.20    2.60
  12 -25   1   16.40    2.70
  12 -25   1   15.10    2.60
  12 -25   1   20.20    3.00
 -12  25  -1   13.90    3.10
  15 -25   1   11.70    2.30
  15 -25   1    8.00    2.20
  15 -25   1   11.20    2.50
 -15  25  -1   13.80    2.90
  18 -25   1    7.40    2.10
  18 -25   1    6.20    2.10
  18 -25   1    4.40    1.80
 -18  25  -1    1.60    1.90
  21 -25   1    3.90    1.50
  21 -25   1    3.20    1.60
 -21  25  -1    1.30    0.90
  21 -26  -1    1.60    1.20
  18 -26  -1    2.30    1.50
  18 -26  -1    1.30    1.40
  18 -26  -1    1.80    1.10
 -18  26   1    1.10    1.50
  15 -26  -1    3.10    1.60
  15 -26  -1    2.40    1.50
 -15  26   1    3.30    1.80
  12 -26  -1    1.40    1.50
  12 -26  -1   -0.40    1.00
  12 -26  -1    1.20    1.20
 -12  26   1    0.30    1.40
   9 -26  -1   -0.90    1.50
   9 -26  -1    0.20    1.10
  -9  26   1    0.90    1.50
  -6  26   1    7.50    2.10
  -5  26  -1   15.90    2.60
   8 -26   1   -2.40    1.20
  -8  26  -1    0.90    1.60
  11 -26   1   13.50    2.30
  11 -26   1   18.70    2.40
  11 -26   1   11.00    2.10
 -11  26  -1   14.60    2.90
  14 -26   1    2.00    1.30
  14 -26   1   -2.20    1.30
  14 -26   1    1.20    1.30
 -14  26  -1    1.60    1.60
  17 -26   1   26.30    3.30
  17 -26   1   28.10    3.70
  17 -26   1   33.10    3.20
 -17  26  -1   22.60    3.00
  20 -26   1    1.30    1.20
  20 -26   1    4.20    1.60
  17 -27  -1    2.70    1.40
  17 -27  -1    0.70    1.30
 -17  27   1    4.10    1.40
  14 -27  -1    2.10    1.50
  14 -27  -1   -0.80    0.90
 -14  27   1   -0.10    1.30
  11 -27  -1   14.90    2.00
  11 -27  -1   17.80    2.40
 -11  27   1   18.40    2.80
 -10  27  -1    1.70    1.60
  13 -27   1   14.50    2.20
 -13  27  -1   18.60    2.90
  16 -27   1   11.30    2.10
 -16  27  -1   10.20    2.00
 -22   0   2    0.70    1.70
 -22   0   2   -0.70    1.10
 -22   0   2    2.70    1.50
  22   0  -2    0.40    4.30
  19   0  -2   93.89   10.20
 -19   0   2   99.09    6.50
  19   0  -2   95.39    6.10
 -19   0   2  100.89    6.80
 -19   0   2   99.09    6.60
 -16   0   2   18.00   13.10
  16   0  -2   31.50    4.10
 -16   0   2   24.80    3.80
 -16   0   2   34.50    4.00
 -16   0   2   34.60    3.90
  16   0  -2   24.90    5.30
 -13   0   2   29.10    9.90
 -13   0   2   29.80    3.20
  13   0  -2   28.90    5.10
  13   0  -2   28.80    3.40
  13   0  -2   15.10    7.00
 -13   0   2   31.50    3.40
 -10   0   2  444.46   22.20
 -10   0   2  427.66   13.90
 -10   0   2  437.66   14.10
 -10   0   2  433.76   27.20
  10   0  -2  456.95   25.60
  10   0  -2  439.36   25.00
  -7   0   2  214.08   13.90
   7   0  -2  226.18   15.30
  -7   0   2  207.18    7.50
   7   0  -2  208.98   14.50
  -7   0   2  217.18   16.10
   4   0  -2  749.33   27.90
   4   0  -2  759.42   29.20
  -4   0   2  696.53   27.80
   1   0  -2  969.00   33.10
  -1   0   2  981.20   33.10
  -2   0  -2 3436.96   95.09
   2   0   2 3533.55   97.09
  -2   0  -2 3475.85   96.69
   2   0   2 3509.15   95.19
  -5   0  -2  244.38   14.90
  -5   0  -2  252.67    8.20
   5   0   2  259.17   10.50
   8   0   2  297.47   19.00
  -8   0  -2  316.27   20.40
  -8   0  -2  320.57   10.40
  11   0   2   44.80    9.10
 -11   0  -2   36.80    3.40
 -11   0  -2   61.79   11.20
 -11   0  -2   44.50    3.60
  14   0   2   57.59    5.50
  14   0   2   62.89   12.70
  14   0   2   59.69    9.50
 -14   0  -2   66.69    4.70
 -14   0  -2   54.09   14.20
 -14   0  -2   65.09    5.00
 -14   0  -2   60.59    5.30
 -17   0  -2   45.80    4.80
 -17   0  -2   40.90    4.60
 -17   0  -2   45.70    5.00
 -17   0  -2   44.60    4.60
  17   0   2   38.70    7.90
 -20   0  -2    1.70    1.80
 -20   0  -2    0.80    1.90
  20   0   2    4.90    4.40
 -20   0  -2    0.90    1.60
 -20   0  -2    0.30    1.50
 -23   0  -2    1.00    1.30
 -23   0  -2    0.30    1.20
 -23   0  -2    1.30    1.20
 -23   0  -2    1.30    1.40
  24  -1  -2   12.90    3.10
 -24   1   2   13.20    2.40
 -24   1   2   18.20    2.60
 -24   1   2    8.50    1.70
 -23  -1   2   14.30    2.30
 -23  -1   2   14.70    2.50
 -23  -1   2   20.20    2.80
  23   1  -2   13.80    3.50
  21  -1  -2    0.20    1.70
  21  -1  -2    2.80    4.20
 -21   1   2    2.60    1.90
 -21   1   2    1.70    1.40
 -21   1   2    1.70    1.60
 -20  -1   2   10.00    2.30
 -20  -1   2   13.30    2.80
 -20  -1   2   10.80    2.40
  20   1  -2   12.10    5.60
  18  -1  -2   53.69    8.30
  18  -1  -2   53.99    5.40
 -18   1   2   57.49    5.10
 -18   1   2   63.09    5.50
 -18   1   2   57.29    5.30
 -17  -1   2    1.50    1.90
 -17  -1   2   -1.10    1.10
 -17  -1   2    0.90    1.50
  17   1  -2   -0.60    1.60
  17   1  -2   -0.40    3.20
  15  -1  -2   59.29    5.20
  15  -1  -2   51.79    7.00
 -15   1   2   65.79    5.00
 -15   1   2   37.80   12.70
 -15   1   2   66.29    4.90
 -15   1   2   57.99    4.90
 -14  -1   2   41.80    4.10
 -14  -1   2   35.30    4.30
 -14  -1   2   32.20    9.60
 -14  -1   2   34.80    3.70
  14   1  -2   35.50    5.90
  14   1  -2   42.70   11.70
  14   1  -2   28.80    3.70
  12  -1  -2  292.87   21.30
  12  -1  -2  257.57   22.00
 -12   1   2  311.77   24.50
 -12   1   2  295.57   10.70
 -12   1   2  289.37   10.60
 -11  -1   2  114.89    5.70
 -11  -1   2  110.99   14.80
 -11  -1   2  115.69    5.60
  11   1  -2  107.99   14.10
  11   1  -2   96.19   13.40
   9  -1  -2  874.41   37.10
   9  -1  -2  850.91   35.00
  -9   1   2  856.71   34.10
  -9   1   2  839.42   37.90
  -9   1   2  850.41   24.40
  -8  -1   2  597.94   26.50
  -8  -1   2  585.94   17.60
  -8  -1   2  628.34   31.50
   8   1  -2  589.74   28.40
   8   1  -2  610.44   29.60
   6  -1  -2 3437.06   96.99
   6  -1  -2 3341.97   99.79
  -6   1   2 3340.07   87.69
  -6   1   2 3459.15  100.09
  -6   1   2 3388.96   97.89
  -5  -1   2 1289.67   46.10
  -5  -1   2 1442.06   37.40
   5   1  -2 1424.56   48.40
   5   1  -2 1455.15   48.10
   3  -1  -2  600.84   23.80
  -3   1   2  530.95   17.40
  -3   1   2  569.54   22.90
  -2  -1   2 1372.16   43.20
   2   1  -2 1250.67   42.50
   0  -1  -2  955.90   31.50
   0   1   2  921.01   30.20
   0   1   2  966.60   31.20
   0   1   2  919.51   30.50
   1  -1   2  942.41   32.00
   1  -1   2  954.60   32.60
  -1   1  -2  969.50   32.00
  -3  -1  -2 3136.89   84.19
  -3  -1  -2 3027.50   87.79
   3   1   2 3154.28   88.29
   3   1   2 3184.48   84.19
   3   1   2 3071.69   89.49
   4  -1   2  961.00   35.60
   4  -1   2 1020.40   31.90
  -4   1  -2  995.10   35.30
  -6  -1  -2  202.18   14.40
  -6  -1  -2  195.18    7.00
   6   1   2  215.48   14.60
   7  -1   2  532.75   17.30
  -7   1  -2  480.65   14.80
  -7   1  -2  478.65   24.60
  -9  -1  -2  255.27    9.20
  -9  -1  -2  246.68    9.10
  -9  -1  -2  257.47   19.60
   9   1   2  266.07   18.50
  10  -1   2  228.58   17.40
 -10   1  -2  222.18   18.70
 -10   1  -2  223.18    8.50
 -10   1  -2  224.08    8.60
 -12  -1  -2  115.79    6.20
 -12  -1  -2  134.29   16.80
 -12  -1  -2  109.89    5.90
  12   1   2  110.49    6.80
  12   1   2  110.99    9.30
  12   1   2  122.79   13.70
  13  -1   2   73.29   10.90
  13  -1   2   63.39    8.20
  13  -1   2   63.59    5.40
 -13   1  -2   75.39    5.00
 -13   1  -2   72.09   12.80
 -13   1  -2   70.39    4.60
 -13   1  -2   59.19    6.60
 -15  -1  -2   80.19   19.30
 -15  -1  -2   95.89    6.40
 -15  -1  -2   87.79    6.00
 -15  -1  -2   97.79    6.50
  15   1   2  127.59   19.50
  15   1   2  100.59   12.40
  16  -1   2   27.00    6.40
  16  -1   2   30.90    4.80
  16  -1   2   18.70   10.30
 -16   1  -2   38.10    4.20
 -16   1  -2   29.90    4.10
 -16   1  -2   28.10   11.00
 -16   1  -2   36.30    4.30
 -18  -1  -2   37.20    4.40
 -18  -1  -2   40.00    4.50
 -18  -1  -2   44.50    4.90
 -18  -1  -2   39.40    4.60
  18   1   2   31.20    7.90
  19  -1   2   13.70    5.40
 -19   1  -2   19.30    3.70
 -19   1  -2   23.80    3.70
 -19   1  -2   14.50    3.30
 -19   1  -2   19.10    3.70
 -21  -1  -2    5.30    2.10
 -21  -1  -2    9.90    2.50
 -21  -1  -2    3.80    1.80
  21   1   2    7.80    4.00
  22  -1   2   11.60    3.80
 -22   1  -2   19.00    3.50
 -22   1  -2   13.70    2.70
 -22   1  -2   11.80    2.50
 -22   1  -2   11.80    2.40
  23  -2  -2   50.09    6.90
 -23   2   2   43.70    4.20
 -23   2   2   49.80    4.00
 -23   2   2   41.90    4.10
 -21  -2   2    5.90    2.10
 -21  -2   2    1.30    1.50
 -21  -2   2    6.20    1.70
  21   2  -2   -1.40    5.70
  20  -2  -2  214.98   10.30
  20  -2  -2  220.68   13.90
 -20   2   2  211.78   10.40
 -20   2   2  220.38   10.40
 -20   2   2  222.78   10.30
 -18  -2   2   44.50    4.50
 -18  -2   2   43.40    4.70
 -18  -2   2   36.70    4.10
  18   2  -2   38.80    7.30
  17  -2  -2   89.89    6.90
  17  -2  -2  101.09    9.20
 -17   2   2   94.89    6.50
 -17   2   2   93.49    6.40
 -17   2   2   96.19    6.30
 -15  -2   2   77.19    5.70
 -15  -2   2   72.39    5.60
 -15  -2   2   78.09    5.50
  15   2  -2   82.29    5.60
  15   2  -2   77.79    8.30
  14  -2  -2   32.70    4.00
  14  -2  -2   28.60    5.40
 -14   2   2   33.90    3.50
 -14   2   2   29.70    3.70
 -14   2   2   33.50    3.60
 -14   2   2   21.60    8.80
 -12  -2   2   69.79    4.70
 -12  -2   2   70.79    4.60
 -12  -2   2   92.59   15.00
  12   2  -2   66.79    4.70
  12   2  -2   73.19    7.10
  12   2  -2   80.49   13.20
  11  -2  -2  143.99   15.20
  11  -2  -2  126.49   12.60
 -11   2   2  149.59   15.60
 -11   2   2  132.59    6.20
 -11   2   2  139.29    6.30
  -9  -2   2  217.08   18.90
  -9  -2   2  206.98    7.90
  -9  -2   2  205.28   14.40
   9   2  -2  220.28   15.90
   9   2  -2  206.68   18.20
   8  -2  -2  401.96   22.60
   8  -2  -2  432.66   19.80
  -8   2   2  422.96   13.10
  -8   2   2  403.16   22.50
  -8   2   2  433.76   21.30
  -6  -2   2  444.46   24.40
  -6  -2   2  433.96   21.40
  -6  -2   2  420.56   12.90
   6   2  -2  445.46   22.30
   6   2  -2  440.16   24.30
   5  -2  -2 1831.72   59.99
   5  -2  -2 1896.61   55.99
  -5   2   2 1905.41   58.59
  -5   2   2 1923.11   58.39
  -3  -2   2   64.19    7.50
   3   2  -2   54.79    7.30
   3   2  -2   66.59    8.00
   2  -2  -2 3343.77   95.39
  -2   2   2 3533.95   94.99
  -2   2   2 3290.97   90.99
   0  -2   2 3510.05   96.69
   0   2  -2 3334.27   95.89
  -1  -2  -2  609.84   21.70
  -1  -2  -2  636.24   21.20
   1   2   2  573.84   22.90
   1   2   2  575.54   21.00
   1   2   2  595.54   20.90
   3  -2   2 1449.26   43.70
   3  -2   2 1393.76   45.90
  -3   2  -2 1423.36   45.60
  -3   2  -2 1320.47   42.80
  -4  -2  -2  165.08   11.20
  -4  -2  -2  174.38    6.10
  -4  -2  -2  169.88    6.70
   4   2   2  137.39   10.80
   4   2   2  163.18   12.20
   6  -2   2  546.65   20.50
  -6   2  -2  524.55   15.80
  -6   2  -2  556.64   25.50
  -7  -2  -2  115.89    5.00
  -7  -2  -2  112.39   11.80
   7   2   2  119.29   12.00
   9  -2   2  462.05   16.00
   9  -2   2  444.96   16.30
  -9   2  -2  434.66   14.00
 -10  -2  -2  485.75   29.80
 -10  -2  -2  493.45   15.90
 -10  -2  -2  510.55   16.00
  10   2   2  486.45   27.30
  12  -2   2  322.67   21.90
 -12   2  -2  327.67   11.90
 -12   2  -2  335.67   11.70
 -12   2  -2  334.27   24.70
 -13  -2  -2  275.47   10.70
 -13  -2  -2  238.78   24.60
 -13  -2  -2  274.57   10.90
 -13  -2  -2  261.87   11.30
  13   2   2  255.57   14.80
  13   2   2  262.77   21.40
  15  -2   2  136.59   16.50
  15  -2   2  141.49    8.70
  15  -2   2  140.59   11.60
 -15   2  -2  142.49    7.70
 -15   2  -2  148.89    7.50
 -15   2  -2  150.98   20.10
 -15   2  -2  149.19    7.80
 -16  -2  -2   39.60    4.50
 -16  -2  -2   23.30    3.80
 -16  -2  -2   34.10    3.90
 -16  -2  -2   27.90    4.30
  16   2   2   30.40    8.60
  18  -2   2   27.30    6.20
  18  -2   2   31.90    5.00
 -18   2  -2   33.40    4.30
 -18   2  -2   30.90    4.60
 -18   2  -2   25.30    4.10
 -18   2  -2   34.20    4.30
 -19  -2  -2    5.30    2.10
 -19  -2  -2    9.70    2.50
 -19  -2  -2    7.20    2.10
 -19  -2  -2    9.30    2.60
  19   2   2    4.80    5.60
  21  -2   2   21.60    5.30
 -21   2  -2   29.90    3.70
 -21   2  -2   26.30    4.00
 -21   2  -2   28.20    4.10
 -21   2  -2   19.90    3.60
 -22  -2  -2    5.20    1.70
 -22  -2  -2    7.90    1.80
 -22  -2  -2    7.60    1.90
  22   2   2   11.10    3.00
 -24   2  -2    0.60    1.40
 -24   2  -2    4.20    1.60
 -24   2  -2    1.80    1.30
  25  -3  -2    2.80    1.90
 -25   3   2    0.50    1.30
 -25   3   2    1.10    1.10
 -25   3   2    4.60    1.50
  22  -3  -2   54.99    4.90
  22  -3  -2   59.99    7.40
 -22   3   2   58.79    5.00
 -22   3   2   51.39    4.60
 -22   3   2   57.79    5.20
  19  -3  -2   42.60    5.30
 -19  -3   2   45.00    4.40
  19  -3  -2   42.00    7.00
 -19  -3   2   42.00    3.90
 -19  -3   2   36.00    3.80
 -19   3   2   33.20    4.40
 -19   3   2   36.60    4.40
 -19   3   2   39.30    4.40
  19   3  -2   41.40    8.90
  16  -3  -2    4.70    2.20
  16  -3  -2    9.00    3.40
 -16  -3   2    2.90    1.70
 -16  -3   2    5.10    1.90
 -16  -3   2    1.30    1.90
 -16   3   2    2.80    1.60
 -16   3   2    3.10    1.60
  16   3  -2    5.30    1.90
 -16   3   2    5.60    7.50
  16   3  -2    4.50    3.60
 -16   3   2    5.40    1.90
 -10  -3   2  162.18   13.20
 -10  -3   2  165.38    7.00
 -10  -3   2  186.38   18.50
  10  -3  -2  150.58   14.80
 -10  -3   2  171.38    7.00
  10  -3  -2  166.38   12.00
 -10   3   2  164.88    6.80
 -10   3   2  174.28   15.20
  10   3  -2  179.08   18.60
 -10   3   2  164.48    6.80
  10   3  -2  156.28    9.10
   1  -3  -2 1311.37   40.50
   1   3  -2 1050.29   42.50
  -1   3   2 1334.47   39.50
  -1   3   2 1298.27   39.00
  -2  -3  -2 1966.80   54.89
  -2  -3  -2 1853.01   53.69
   2   3   2 1848.32   57.79
   2   3   2 1829.52   54.29
  -5  -3  -2   24.80    5.70
  -5  -3  -2   21.30    1.90
   5   3   2   25.80    6.20
  -8  -3  -2  143.69   14.40
  -8  -3  -2  143.59    6.10
   8  -3   2  137.59    9.40
   8   3   2  165.08   14.50
  -8   3  -2  151.58    6.20
  -8   3  -2  153.58   14.00
  11  -3   2  166.88    8.80
  11  -3   2  159.78    8.70
 -11   3  -2  166.88    7.20
 -11   3  -2  173.38    7.20
 -11   3  -2  186.18   17.50
  14  -3   2   96.89    9.10
  14  -3   2   87.99    6.70
  14  -3   2   68.39   12.10
 -14   3  -2   95.39    5.80
 -14   3  -2   95.29    5.60
 -14   3  -2  107.39   15.20
 -14   3  -2   82.99    5.70
  17  -3   2   75.19    6.70
  17  -3   2   66.09    8.90
 -17   3  -2   72.39    5.60
 -17   3  -2   80.89    5.90
 -17   3  -2   46.90   14.60
 -17   3  -2   76.39    6.30
 -17   3  -2   73.69    5.70
 -20  -3  -2    9.50    2.40
 -20  -3  -2    6.60    2.10
  20  -3   2   25.10    5.70
 -20  -3  -2   15.40    2.20
 -20  -3  -2   11.40    2.20
  20   3   2    5.60    4.30
  23  -3   2   10.80    3.80
 -23   3  -2   11.70    2.60
 -23   3  -2   10.70    2.50
 -23   3  -2   11.10    2.20
 -23   3  -2   10.70    2.40
  24  -4  -2    7.70    2.90
 -24   4   2    5.80    2.40
 -24   4   2    5.10    1.70
 -24   4   2    6.90    1.80
 -24   4   2    9.00    2.20
  21  -4  -2  104.19    9.30
  21  -4  -2  107.59    7.40
 -21   4   2  104.19    6.90
 -21   4   2  107.29    6.90
 -21   4   2  111.69    7.10
 -20  -4   2    2.90    1.30
 -20  -4   2    1.10    1.30
 -20  -4   2    0.40    1.40
  20   4  -2    5.30    6.20
  18  -4  -2  184.98   10.30
  18  -4  -2  191.88   12.50
 -18   4   2  191.48    9.60
 -18   4   2  177.68    9.40
 -18   4   2  192.98    9.40
 -17  -4   2   58.09    4.80
 -17  -4   2   56.19    4.90
 -17  -4   2   50.99    4.60
  17   4  -2   59.89    8.00
  15  -4  -2   13.50    3.00
  15  -4  -2   17.50    4.40
 -15   4   2   14.10    2.50
 -15   4   2    9.20    2.10
 -15   4   2   10.30    7.30
 -15   4   2   18.30    3.00
 -14  -4   2   25.30    3.90
 -14  -4   2   19.70    3.00
 -14  -4   2   19.90    3.10
  14   4  -2   18.70    4.30
  14   4  -2   11.90   11.50
  14   4  -2   13.20    2.30
 -12   4   2  117.49    5.80
 -12   4   2  123.59   14.70
 -12   4   2  118.39    6.00
 -11  -4   2  100.19    5.40
 -11  -4   2   94.09    5.00
 -11  -4   2  104.39   15.50
  11   4  -2   98.29    7.80
  11   4  -2   83.79    5.40
  11   4  -2  107.69   16.90
   9  -4  -2  147.99    8.80
   9  -4  -2  151.68   14.10
  -9   4   2  160.38   13.40
  -9   4   2  148.39    6.10
  -8  -4   2   47.30    7.40
  -8  -4   2   41.90    9.40
  -8  -4   2   45.70    3.10
   8   4  -2   43.50    9.20
   6  -4  -2  177.98    8.60
   6  -4  -2  160.78   12.90
  -6   4   2  162.98    8.10
  -6   4   2  160.08    6.00
  -6   4   2  155.78   10.70
  -5  -4   2   73.49    9.00
  -5  -4   2   75.09    4.50
   5   4  -2   75.89   10.60
   5   4  -2   65.79    8.90
  -3   4   2  933.31   28.80
  -3   4   2  963.00   33.40
  -3   4   2  964.50   31.10
  -2  -4   2  576.34   26.00
   2   4  -2  683.43   30.50
   2   4  -2  538.55   24.90
   0  -4  -2  714.13   25.60
   0   4   2  685.83   20.90
   0   4   2  701.53   26.70
   1  -4   2 3173.88   89.19
   1  -4   2 2934.41   89.49
  -3  -4  -2 1636.14   47.10
  -3  -4  -2 1701.03   50.89
   3   4   2 1631.74   51.09
   3   4   2 1635.14   54.19
   4  -4   2  701.63   27.40
  -4   4  -2  731.13   29.20
  -6  -4  -2  331.27   19.70
  -6  -4  -2  332.57   10.30
   6   4   2  301.57   19.80
   7  -4   2  185.58    6.90
   7  -4   2  186.98   11.90
  -7   4  -2  184.28    6.90
  -7   4  -2  192.28   14.90
  -9  -4  -2    7.10    1.60
  -9  -4  -2    9.50    5.80
  -9  -4  -2    8.20    1.80
   9   4   2    7.90    4.60
  10  -4   2    8.70    1.60
  10  -4   2   11.60    3.30
 -10   4  -2    4.90    1.60
 -10   4  -2    5.20    1.60
 -10   4  -2    2.30    3.20
 -12  -4  -2   83.09    5.20
 -12  -4  -2   63.99   16.40
 -12  -4  -2   65.99    7.10
 -12  -4  -2   89.99    5.50
  12   4   2   71.49   13.30
  12   4   2   80.39    8.60
  13  -4   2  249.38   19.80
 -13   4  -2  251.27    9.90
 -13   4  -2  256.57   23.10
 -13   4  -2  256.27   10.20
 -15  -4  -2  119.59    7.10
 -15  -4  -2  116.99    6.90
 -15  -4  -2   99.49    6.70
 -15  -4  -2  104.89    6.70
  15   4   2   98.19   14.20
  16  -4   2   15.80    3.90
  16  -4   2   20.70    5.40
  16  -4   2    9.20    7.30
 -16   4  -2   18.50    8.30
 -16   4  -2   17.50    3.20
 -16   4  -2   17.90    3.20
 -16   4  -2   20.00    3.40
 -16   4  -2   17.10    3.60
 -18  -4  -2   17.90    3.10
 -18  -4  -2   19.20    3.10
 -18  -4  -2   18.30    3.20
 -18  -4  -2   17.50    3.00
  18   4   2   22.10    7.50
  19  -4   2   27.50    4.90
  19  -4   2   34.10    7.20
 -19   4  -2   30.10    4.10
 -19   4  -2   28.50    4.30
 -19   4  -2   34.10    4.80
 -19   4  -2   31.50    4.10
 -21  -4  -2    3.60    1.50
 -21  -4  -2    3.80    1.40
  21   4   2    7.50    2.50
  22  -4   2   -0.30    2.80
 -22   4  -2    1.00    1.50
 -22   4  -2    0.70    1.80
 -22   4  -2    0.50    1.30
 -22   4  -2    4.30    2.10
 -25   4  -2    9.40    2.00
 -25   4  -2   12.10    2.00
 -25   4  -2   16.60    2.60
  23  -5  -2    4.70    3.30
  23  -5  -2    7.00    2.30
 -23   5   2    5.30    2.20
 -23   5   2    4.90    2.10
 -23   5   2    3.40    1.70
  20  -5  -2  173.18   10.20
  20  -5  -2  169.48   12.10
 -20   5   2  173.58    9.20
 -20   5   2  176.88    9.00
 -20   5   2  171.58    9.00
 -18  -5   2    2.00    1.40
 -18  -5   2    3.20    1.60
 -18  -5   2    7.20    2.20
  18   5  -2    1.30    3.80
  17  -5  -2  132.49   10.10
  17  -5  -2  113.89    7.90
 -17   5   2  126.69    7.10
 -17   5   2  125.29    7.30
 -17   5   2  113.59    7.20
 -17   5   2  125.79   18.80
 -15  -5   2    0.80    1.20
 -15  -5   2    2.80    2.00
 -15  -5   2   -0.90    1.20
  15   5  -2    3.30    3.10
  14  -5  -2   94.19    6.30
 -14   5   2   89.69    5.50
 -14   5   2   92.89    5.50
 -14   5   2   91.19   13.50
 -14   5   2   92.99    5.40
 -12  -5   2   12.60    8.40
 -12  -5   2    7.70    1.80
 -12  -5   2   10.20    2.00
  12   5  -2    5.70    3.40
  12   5  -2   17.10    9.30
  11  -5  -2   18.80    3.50
 -11   5   2   21.10    2.60
 -11   5   2   26.50    7.30
 -11   5   2   25.80    2.70
  -9  -5   2    1.50    1.00
  -9  -5   2    0.90    1.30
  -9  -5   2    6.00    4.10
  -9  -5   2   -3.50    3.10
   9   5  -2   -1.40    4.50
   9   5  -2    1.50    2.30
   8  -5  -2   23.20    6.80
   8  -5  -2   23.20    2.20
   8  -5  -2   20.90    2.30
  -8   5   2   24.00    5.80
  -8   5   2   19.90    2.20
  -6  -5   2  106.29    4.30
  -6  -5   2  103.59   11.00
  -6  -5   2  109.99   13.30
   6   5  -2   98.39   13.30
   5  -5  -2  228.18    7.80
   5  -5  -2  241.88   15.80
  -5   5   2  240.78   11.50
  -5   5   2  235.38   11.50
  -3  -5   2  143.69   12.50
   3   5  -2  155.08   14.40
   2  -5  -2   55.59    7.20
  -2   5   2   63.09    6.90
   0  -5   2  233.08   15.20
   0   5  -2  267.77   17.40
  -1  -5  -2 3337.67   88.19
  -1  -5  -2 3263.57   91.89
   1   5   2 3277.97   95.89
   3  -5   2 1978.10   62.09
  -4  -5  -2  151.68   11.30
  -4  -5  -2  150.88    5.40
   4   5   2  158.88   13.50
   6  -5   2 1406.96   39.70
   6  -5   2 1542.05   49.70
  -6   5  -2 1512.85   52.19
  -7  -5  -2  370.56   23.20
  -7  -5  -2  393.16   12.50
   7   5   2  418.26   24.20
   9  -5   2   69.99    8.30
   9  -5   2   61.39    3.80
  -9   5  -2   66.59   10.70
  -9   5  -2   63.89    3.90
 -10  -5  -2  111.59   15.90
 -10  -5  -2  118.39    6.00
 -10  -5  -2  113.49    5.90
  10   5   2  102.59   14.10
  10   5   2  103.79    8.40
  12  -5   2  304.47   16.70
  12  -5   2  287.27   17.10
  12  -5   2  265.77   10.10
 -12   5  -2  291.67   10.60
 -12   5  -2  303.37   23.30
 -12   5  -2  284.87   10.70
 -13  -5  -2   38.50    4.10
 -13  -5  -2   31.80    4.80
 -13  -5  -2   43.50    4.00
  13   5   2   52.39   13.20
  13   5   2   32.80    7.00
  15  -5   2   58.49    7.30
  15  -5   2   50.59    5.30
  15  -5   2   56.99   11.40
 -15   5  -2   56.89    4.70
 -15   5  -2   58.89    5.20
 -15   5  -2   41.30   12.00
 -15   5  -2   57.09    4.60
 -15   5  -2   54.89    4.70
 -16  -5  -2   15.30    2.70
 -16  -5  -2   15.90    3.10
 -16  -5  -2   14.60    3.00
 -16  -5  -2   17.50    3.20
  16   5   2   24.80    8.80
  18  -5   2  124.99    8.80
  18  -5   2  118.49   10.50
 -18   5  -2  109.09    6.80
 -18   5  -2  106.49    7.70
 -18   5  -2  108.39    7.10
 -18   5  -2  102.59    6.90
 -19  -5  -2    9.70    2.10
 -19  -5  -2    6.80    1.90
 -19  -5  -2    9.50    2.20
  19   5   2   10.20    4.70
  21  -5   2    6.80    4.00
 -21   5  -2    7.90    2.30
 -21   5  -2    8.30    3.00
 -21   5  -2    6.70    2.70
 -21   5  -2    7.60    2.40
 -24   5  -2    6.40    2.20
 -24   5  -2    5.30    1.90
 -24   5  -2    7.00    1.90
 -24   5  -2    3.60    1.90
  25  -6  -2    1.30    1.50
  25  -6  -2    0.90    2.10
 -25   6   2    2.00    1.80
 -25   6   2    2.60    1.50
 -25   6   2    1.90    1.20
  22  -6  -2    1.20    2.10
  22  -6  -2   -1.80    2.60
 -22   6   2    1.70    2.10
 -22   6   2    1.50    1.70
 -22   6   2    1.70    1.70
 -16  -6   2    0.50    1.40
  16  -6  -2   -4.00    2.90
 -16  -6   2    0.40    1.40
 -16  -6   2    4.40    2.10
  16  -6  -2    5.00    2.20
  16   6  -2    0.70    3.10
 -16   6   2   -3.40    5.10
 -16   6   2    4.50    1.90
 -16   6   2    6.70    1.90
 -16   6   2    2.50    2.30
 -16   6   2    3.50    1.70
 -13  -6   2    9.10    2.10
 -13  -6   2    9.90    2.20
 -13   6   2   18.00    6.60
  13   6  -2   11.60   10.00
  13   6  -2   12.40    4.10
 -13   6   2   19.00    2.70
 -10  -6   2  276.17   10.50
 -10  -6   2  288.67   10.70
  10  -6  -2  314.37   10.30
 -10  -6   2  281.37   27.10
  10   6  -2  285.27   28.50
 -10   6   2  308.27   19.30
 -10   6   2  310.87   10.30
 -10   6   2  305.87   10.10
  10   6  -2  278.17   13.80
   7  -6  -2  178.68   14.80
   7  -6  -2  183.88    7.10
  -7   6   2  199.48    6.90
  -7   6   2  207.68   11.20
  -7   6   2  205.78   12.20
  -1  -6   2  530.05   25.20
   1   6  -2  477.65   25.90
  -2  -6  -2  404.16   17.60
  -2  -6  -2  420.56   16.70
   2   6   2  426.76   22.00
  11  -6   2   99.99    5.20
  11  -6   2  106.69    5.10
  11  -6   2  112.19   10.80
 -11   6  -2  101.29    5.30
 -11   6  -2   90.69   13.00
 -11   6  -2   94.19    5.10
  14  -6   2  421.66   18.40
  14  -6   2  424.36   22.20
  14  -6   2  419.26   16.70
 -14   6  -2  461.45   15.40
 -14   6  -2  462.45   15.20
 -14   6  -2  440.96   16.20
 -14   6  -2  426.36   15.10
 -14   6  -2  443.16   31.80
  17  -6   2   25.80    8.80
  17  -6   2   11.90    4.40
  17  -6   2   11.80    3.40
 -17   6  -2   16.50    3.20
 -17   6  -2   12.60    2.50
  17   6   2   -3.10    6.50
 -17   6  -2   12.40    2.60
 -17   6  -2   11.10    3.50
 -17   6  -2   16.30    3.50
 -17   6  -2   12.40   10.10
 -20  -6  -2    0.40    1.20
  20  -6   2    3.20    3.50
  20  -6   2    2.20    2.40
 -20   6  -2    0.00    3.10
 -20   6  -2    4.90    2.10
 -20   6  -2    5.00    2.60
 -20   6  -2    4.80    2.00
 -20   6  -2    4.40    2.10
 -23   6  -2    3.70    1.90
 -23   6  -2    2.80    1.70
 -23   6  -2    7.90    2.40
 -23   6  -2    5.70    2.10
 -26   6  -2    0.90    1.30
 -26   6  -2    2.20    1.30
  24  -7  -2   67.09    5.60
  24  -7  -2   56.19    6.20
 -24   7   2   69.29    4.70
 -24   7   2   70.19    5.10
 -24   7   2   56.89    4.90
  21  -7  -2    1.00    2.20
  21  -7  -2   -2.00    2.90
 -21   7   2    1.80    1.80
 -21   7   2    2.60    2.00
 -21   7   2    2.60    1.70
  18  -7  -2  690.33   26.10
  18  -7  -2  708.33   24.80
 -18   7   2  712.53   23.10
 -18   7   2  671.53   24.90
 -18   7   2  713.43   22.60
 -18   7   2  684.23   45.80
 -18   7   2  668.03   22.60
 -17  -7   2   13.10    2.40
 -17  -7   2   12.60    2.20
 -17  -7   2   13.40    2.70
  17   7  -2    9.90    3.90
  15  -7  -2   12.90    2.90
 -15   7   2    9.80    2.10
 -15   7   2   10.20    2.30
 -15   7   2    5.70    5.80
 -15   7   2    9.30    2.10
 -14  -7   2   34.80    3.40
 -14  -7   2   37.70    3.50
  14   7  -2   32.10    6.50
  12  -7  -2  391.66   13.00
  12  -7  -2  399.46   13.40
 -12   7   2  413.16   13.50
 -12   7   2  398.66   13.20
 -12   7   2  405.46   24.90
 -11  -7   2   43.40    3.80
 -11  -7   2   52.19    3.90
 -11  -7   2   61.89   15.80
  11   7  -2   59.39    7.00
  11   7  -2   53.29   14.20
   9  -7  -2  122.89    5.60
  -9   7   2  111.69   10.60
  -9   7   2  117.69    5.20
  -8  -7   2    3.80    4.50
  -8  -7   2   -3.80    5.00
   8   7  -2   11.10    3.10
   8   7  -2    2.60    4.70
   6  -7  -2  470.55   14.70
   6  -7  -2  468.75   25.30
  -6   7   2  516.75   21.50
  -6   7   2  521.45   19.00
  -5  -7   2  278.87    8.60
  -5  -7   2  292.07   22.00
  -5  -7   2  304.67   20.10
   5   7  -2  307.17   25.30
   5   7  -2  301.27   17.90
   3  -7  -2  184.08    6.40
   3  -7  -2  176.18   13.30
  -3   7   2  168.18   11.90
  -2  -7   2  463.25   25.20
   2   7  -2  564.84   33.40
   2   7  -2  444.46   22.80
   0  -7  -2  206.18    7.50
   0  -7  -2  197.98   12.90
   0   7   2  208.98   14.60
   1  -7   2  215.88   15.50
  -1   7  -2  187.68   15.40
  -3  -7  -2  164.28    5.60
  -3  -7  -2  168.78    9.80
  -3  -7  -2  157.08   10.40
   3   7   2  157.78   14.40
   4  -7   2 1648.64   44.10
  -4   7  -2 1698.43   56.89
  -6  -7  -2   16.20    1.90
  -6  -7  -2   16.00    5.10
   6   7   2   19.70    5.90
   7  -7   2  215.08   15.50
   7  -7   2  214.48    7.80
  -7   7  -2  210.98   16.20
  -9  -7  -2   79.59   14.60
  -9  -7  -2   77.49    4.70
  -9  -7  -2   72.09    4.60
   9   7   2   76.39    7.30
   9   7   2   76.39   12.10
  10  -7   2   22.10    2.70
  10  -7   2   27.50    6.60
  10  -7   2   25.00    2.70
 -10   7  -2   44.20    9.10
 -10   7  -2   25.50    2.60
 -12  -7  -2  136.39    7.10
 -12  -7  -2  144.89    7.40
  12   7   2   93.49   21.30
  12   7   2  146.39   12.00
  13  -7   2  289.27   20.70
  13  -7   2  301.37   20.10
  13  -7   2  290.87   10.60
  13  -7   2  286.97   10.90
 -13   7  -2  292.27   10.70
 -13   7  -2  309.77   25.30
 -13   7  -2  301.87   11.10
 -15  -7  -2    1.20    1.30
 -15  -7  -2    3.00    1.50
 -15  -7  -2    2.40    2.00
  15   7   2    4.10    7.70
  16  -7   2   59.79    6.10
  16  -7   2   60.19    7.70
 -16   7  -2   48.80    6.40
 -16   7  -2   62.69    5.70
 -16   7  -2   66.69    4.80
 -16   7  -2   59.69    5.00
 -16   7  -2   59.39   14.70
 -16   7  -2   63.39    5.00
 -18  -7  -2    2.50    1.30
 -18  -7  -2    0.80    1.20
 -18  -7  -2    3.70    1.90
  18   7   2    3.30    3.80
  19  -7   2   37.60    5.50
  19  -7   2   30.50    6.30
 -19   7  -2   33.20    4.90
 -19   7  -2   35.70    4.20
 -19   7  -2   30.60    4.30
 -19   7  -2   29.00    3.70
 -19   7  -2   39.90    5.40
  22  -7   2   62.89    6.80
  22  -7   2   57.29    7.90
 -22   7  -2   60.59    4.90
 -22   7  -2   59.99    5.20
 -22   7  -2   50.99    5.60
 -22   7  -2   61.59    5.40
 -25   7  -2    6.60    1.70
 -25   7  -2    3.60    1.80
 -25   7  -2    6.90    1.80
  26  -8  -2   18.80    3.30
 -26   8   2   20.60    2.50
 -26   8   2   15.40    2.20
 -26   8   2   18.30    3.10
  23  -8  -2   25.70    5.30
  23  -8  -2   16.50    3.60
 -23   8   2   16.90    3.30
 -23   8   2   21.10    3.10
 -23   8   2   18.20    3.50
  20  -8  -2  395.76   18.20
  20  -8  -2  387.46   17.30
 -20   8   2  393.76   15.10
 -20   8   2  387.76   17.10
 -20   8   2  396.46   15.40
 -20   8   2  414.76   15.20
 -18  -8   2   18.00    3.00
 -18  -8   2   14.50    2.40
 -18  -8   2   11.30    2.00
  18   8  -2   11.40    5.90
  17  -8  -2   22.30    4.30
  17  -8  -2   25.80    4.30
 -17   8   2   22.60    3.40
 -17   8   2   22.50    3.50
 -17   8   2   22.60    3.40
 -17   8   2   30.50    4.50
 -17   8   2   12.10    7.80
 -15  -8   2    3.70    1.70
 -15  -8   2    3.30    1.50
  15   8  -2    2.90    3.20
  14  -8  -2   35.90    3.50
  14  -8  -2   41.70    4.40
  14  -8  -2   35.70    4.30
 -14   8   2   39.90    3.40
 -14   8   2   44.10    3.90
 -14   8   2   40.40    3.60
 -14   8   2   55.29   10.50
 -12  -8   2   37.60    3.40
 -12  -8   2   41.20    3.80
  12   8  -2   43.20    6.50
  12   8  -2   24.50   12.30
  11  -8  -2  147.59    6.70
  11  -8  -2  144.29    6.50
 -11   8   2  150.18    6.50
 -11   8   2  166.18   14.00
 -11   8   2  151.68    6.30
  -9  -8   2   93.49    4.80
  -9  -8   2   73.49   15.40
   9   8  -2   86.89    7.60
   9   8  -2   97.09   18.80
   8  -8  -2  320.87   10.50
  -8   8   2  287.27   15.90
  -8   8   2  295.47   15.70
  -6  -8   2  451.75   29.90
  -6  -8   2  448.06   26.40
  -6  -8   2  445.96   13.20
   6   8  -2  436.16   17.20
   6   8  -2  470.15   34.20
   5  -8  -2  147.69    5.80
   5  -8  -2  157.98   13.60
  -5   8   2  133.19   11.00
  -3  -8   2  181.08   16.00
   3   8  -2  206.48   21.50
   3   8  -2  171.28   14.10
   2  -8  -2  437.66   13.00
   2  -8  -2  439.86   22.50
  -2   8   2  431.96   22.10
   0  -8   2  309.87   20.40
   0   8  -2  341.57   22.50
  -1  -8  -2  829.52   32.50
  -1  -8  -2  846.92   22.70
   1   8   2  830.12   36.00
   3  -8   2   29.00    6.90
   3  -8   2   21.50    1.80
  -3   8  -2   31.20    6.70
  -4  -8  -2  120.59    4.80
  -4  -8  -2  124.79   10.50
   4   8   2  119.69   13.20
   6  -8   2  426.16   13.20
   6  -8   2  430.26   23.80
  -6   8  -2  442.46   22.30
  -7  -8  -2   -1.20    5.30
   7   8   2   14.80    5.80
   7   8   2    3.70    4.40
   9  -8   2  602.84   18.20
   9  -8   2  591.54   29.80
   9  -8   2  599.74   18.00
  -9   8  -2  582.64   31.00
 -10  -8  -2  346.07   12.70
 -10  -8  -2  352.76   12.90
  10   8   2  343.97   26.90
  10   8   2  350.26   16.30
  12  -8   2   43.10    3.40
  12  -8   2   39.40    3.60
  12  -8   2   49.40    8.90
 -12   8  -2   48.80   10.10
 -12   8  -2   32.50    3.10
 -12   8  -2   41.30    3.20
 -13  -8  -2    0.90    1.40
 -13  -8  -2   -0.90    1.20
  13   8   2   -0.30    6.90
  15  -8   2    2.40    7.00
  15  -8   2    6.90    1.80
  15  -8   2    7.90    3.00
  15  -8   2    7.20    3.80
  15  -8   2    8.50    2.10
  15  -8   2   10.00    2.10
 -15   8  -2    5.40    2.00
 -15   8  -2    6.40    1.90
 -15   8  -2    7.00    2.90
 -15   8  -2    5.80    1.70
 -15   8  -2    4.30    4.80
 -15   8  -2    5.90    2.40
 -16  -8  -2    3.50    1.60
 -16  -8  -2    1.40    1.30
 -16  -8  -2    2.70    1.80
  16   8   2    1.60    5.90
  18  -8   2    2.60    9.20
  18  -8   2   18.10    4.00
  18  -8   2   11.70    4.30
 -18   8  -2   12.90    3.80
 -18   8  -2   13.50    3.10
 -18   8  -2   15.90    2.90
 -18   8  -2   12.40    2.60
 -18   8  -2   13.60    2.80
 -18   8  -2    9.60    8.50
  21  -8   2   16.40    4.90
  21  -8   2   11.20    3.20
 -21   8  -2   14.10    2.90
 -21   8  -2   17.60    3.40
 -21   8  -2   17.20    4.50
 -21   8  -2   17.10    3.80
 -21   8  -2   19.30    3.30
 -24   8  -2   21.90    3.60
 -24   8  -2   35.60    3.30
 -24   8  -2   37.10    3.80
 -24   8  -2   33.20    4.40
  25  -9  -2    3.60    2.10
 -25   9   2    5.90    2.20
 -25   9   2    2.70    1.40
 -25   9   2    4.70    1.60
  22  -9  -2   70.19    7.50
  22  -9  -2   70.09    7.10
 -22   9   2   75.89    5.50
 -22   9   2   71.49    6.70
 -22   9   2   68.59    5.10
 -22   9   2   72.79    5.50
  19  -9  -2   81.59    7.30
  19  -9  -2   94.09    8.70
 -19   9   2   86.39    6.10
 -19   9   2   87.49    5.90
 -19   9   2   81.59    7.50
 -19   9   2   82.49    5.90
  16  -9  -2   64.89    4.60
  16  -9  -2   78.69    4.90
  16  -9  -2   71.59    5.80
  16  -9  -2   94.29    7.50
  16  -9  -2   69.49    6.10
 -16   9   2   77.79    4.90
 -16   9   2   71.99    6.10
 -16   9   2   72.29   14.80
 -16   9   2   66.49    5.00
 -16   9   2   75.19    5.10
   1  -9  -2  584.54   16.60
   1  -9  -2  553.44   27.40
  -1   9   2  605.64   28.80
  -2  -9  -2  134.19    4.90
   2  -9   2  113.79   12.20
  -2  -9  -2  121.89   10.60
  -2   9  -2  113.09   12.50
   2   9   2  145.99   14.20
  -5  -9  -2  106.89    5.00
  -5  -9  -2  104.39   11.00
   5  -9   2  145.29    5.20
  -5   9  -2  151.18   12.80
   5   9   2  111.99   14.00
  11  -9   2  212.48    8.40
 -11  -9  -2  151.48    8.00
  11  -9   2  228.88   18.30
  11  -9   2  207.38    8.00
 -11  -9  -2  158.18    8.10
 -11   9  -2  223.48   19.30
  11   9   2  163.88   12.70
  11   9   2  154.78   23.70
 -11   9  -2  200.18    7.60
  14  -9   2    0.10    2.10
  14  -9   2    2.60    1.40
 -14  -9  -2   -2.70    1.00
 -14  -9  -2    0.70    1.30
 -14  -9  -2   -1.80    2.00
  14  -9   2   -1.30    1.00
  14   9   2    0.40    7.50
 -14   9  -2    0.90    1.20
 -14   9  -2   -0.90    1.40
 -14   9  -2    6.20    2.10
 -14   9  -2   -0.40    1.70
 -14   9  -2    5.00    1.40
 -14   9  -2   -5.20    3.10
  17  -9   2   99.99    5.30
  17  -9   2   83.39    8.30
  17  -9   2   85.99    7.30
 -17   9  -2   91.39    7.00
 -17   9  -2   84.59    5.70
 -17   9  -2   82.89    5.70
 -17   9  -2   85.29    7.40
 -17   9  -2   88.89    5.50
 -17   9  -2   77.89   17.80
  20  -9   2   78.89    7.60
 -20   9  -2   80.49    5.80
 -20   9  -2   78.39    7.30
 -20   9  -2   79.99    5.50
 -20   9  -2   64.49    6.50
 -20   9  -2   77.59    5.80
  23  -9   2   13.40    3.80
 -23   9  -2   11.30    2.40
 -23   9  -2   10.60    2.90
 -23   9  -2   12.80    2.90
 -23   9  -2   12.20    2.30
 -23   9  -2   20.00    4.20
 -26   9  -2    1.70    1.60
 -26   9  -2    2.00    1.10
  27 -10  -2    1.20    1.50
 -27  10   2    1.00    1.30
  24 -10  -2    2.00    2.10
 -24  10   2    2.90    1.70
 -24  10   2    5.70    2.60
 -24  10   2    5.60    2.60
 -24  10   2    2.80    1.50
  21 -10  -2   21.00    4.50
  21 -10  -2   19.00    4.50
 -21  10   2   19.30    3.70
 -21  10   2   16.40    2.90
 -21  10   2   24.40    3.50
 -21  10   2   20.20    4.00
  18 -10  -2  333.37   15.10
  18 -10  -2  339.17   15.50
 -18  10   2  316.37   14.70
 -18  10   2  322.57   12.60
 -18  10   2  345.47   12.60
 -18  10   2  334.37   13.00
 -18  10   2  309.87   28.80
  17  10  -2    8.10    5.20
  15 -10  -2  113.59    5.90
  15 -10  -2  106.69    7.40
  15 -10  -2  110.19    6.20
  15 -10  -2  108.09    5.90
  15 -10  -2  102.69    6.70
 -15  10   2  106.39    5.60
 -15  10   2  108.29    5.90
 -15  10   2   94.79   15.30
 -15  10   2  103.59    5.70
 -15  10   2  106.79    7.10
 -14 -10   2   49.70    3.70
 -14 -10   2   44.80    3.70
  14  10  -2   54.19    6.70
  12 -10  -2  473.65   15.50
  12 -10  -2  471.45   15.70
 -12  10   2  469.25   14.70
 -12  10   2  483.15   26.30
 -12  10   2  462.45   14.90
 -11 -10   2   24.80    3.70
 -11 -10   2   34.20    3.20
  11  10  -2   32.00    6.10
  11  10  -2   11.80   11.30
   9 -10  -2  213.88    8.60
   9 -10  -2  231.58    8.80
  -9  10   2  241.78   15.90
  -9  10   2  233.68   13.80
  -8 -10   2   14.30    2.10
  -8 -10   2   19.50    8.70
   8  10  -2   14.30    8.60
   8  10  -2   18.90    4.50
   6 -10  -2    5.00    1.40
  -6  10   2    8.10    4.30
  -5 -10   2   71.09   13.50
  -5 -10   2   55.69   12.10
   5  10  -2   46.60   12.80
   5  10  -2   53.29    5.70
   3 -10  -2   31.30    7.70
   3 -10  -2   28.30    2.50
  -3  10   2   31.50    7.40
  -2 -10   2  343.17   24.30
   2  10  -2  334.87   27.30
   0 -10  -2  435.76   13.00
   0 -10  -2  430.56   23.90
   0  10   2  458.45   26.30
   1 -10   2  281.67   20.40
  -1  10  -2  254.97   20.80
  -3 -10  -2  436.46   19.50
  -3 -10  -2  390.96   12.40
   3  10   2  421.06   26.80
   4 -10   2  327.27   22.00
   4 -10   2  300.17    9.80
  -4  10  -2  322.47   20.70
  -6 -10  -2    3.80    1.20
   6  10   2   -1.20    3.20
   6  10   2   -0.20    2.30
   6  10   2   14.50    6.50
   7 -10   2  164.88    6.80
   7 -10   2  185.78   16.30
  -7  10  -2  170.88   13.80
  -9 -10  -2   91.29    5.50
  -9 -10  -2   92.89    5.30
   9  10   2   97.89   15.80
   9  10   2   81.49    8.10
  10 -10   2  469.85   28.20
  10 -10   2  446.36   15.00
  10 -10   2  442.26   14.60
 -10  10  -2  466.05   28.30
 -10  10  -2  455.85   22.50
 -12 -10  -2   22.80    2.90
 -12 -10  -2   17.80    2.70
  12  10   2   27.10    8.00
  13 -10   2  166.88    7.60
  13 -10   2  178.88   17.60
  13 -10   2  168.88    8.00
  13 -10   2  160.58    7.80
 -13  10  -2  159.78    6.70
 -13  10  -2  157.58    7.20
 -13  10  -2  160.18   11.70
 -13  10  -2  166.88   18.10
 -13  10  -2  177.08    9.10
 -15 -10  -2    1.40    1.30
 -15 -10  -2    1.50    1.30
 -15 -10  -2    5.60    2.10
  15  10   2    5.60    5.00
  16 -10   2  307.27   27.40
  16 -10   2  243.98   12.50
  16 -10   2  271.57   10.80
  16 -10   2  256.97   10.40
  16 -10   2  264.17   11.00
 -16  10  -2  279.67   13.20
 -16  10  -2  287.87   12.60
 -16  10  -2  258.17   10.70
 -16  10  -2  234.98   25.80
 -16  10  -2  268.57   10.60
 -16  10  -2  260.87   10.20
  19 -10   2   12.80    3.60
  19 -10   2   18.20   11.60
 -19  10  -2   11.20    2.50
 -19  10  -2   10.20    2.50
 -19  10  -2   15.00    3.70
 -19  10  -2   12.70    2.40
 -19  10  -2   11.30    3.30
  22 -10   2    5.90    2.80
 -22  10  -2    6.30    2.60
 -22  10  -2    9.40    2.30
 -22  10  -2    8.50    2.00
 -22  10  -2    8.00    3.00
 -22  10  -2   11.50    3.30
 -25  10  -2    0.40    1.70
 -25  10  -2    4.00    2.60
 -25  10  -2    1.30    1.10
  26 -11  -2    5.00    2.10
 -26  11   2    3.30    1.80
  23 -11  -2   25.10    4.80
 -23  11   2   18.20    4.20
 -23  11   2   19.40    3.10
 -23  11   2   13.80    2.40
 -23  11   2   16.80    3.40
  20 -11  -2  138.59    9.60
  20 -11  -2  154.28   10.00
 -20  11   2  133.99    7.60
 -20  11   2  154.68    7.70
 -20  11   2  140.19    9.50
 -20  11   2  136.29    7.00
  17 -11  -2    1.30    2.10
  17 -11  -2    0.20    2.30
  17 -11  -2   -3.20    1.80
  17 -11  -2   -2.40    1.40
  17 -11  -2    1.80    1.50
 -17  11   2    0.80    2.20
 -17  11   2   17.90    8.10
 -17  11   2    0.30    1.20
 -17  11   2    2.00    1.40
 -17  11   2    2.90    1.60
 -15 -11   2    2.60    1.70
  15  11  -2   -0.50    3.00
  14 -11  -2   67.99    4.90
  14 -11  -2   73.19    6.10
  14 -11  -2   70.79    5.00
  14 -11  -2   73.79    5.70
  14 -11  -2   68.19    4.70
 -14  11   2   73.99    4.20
 -14  11   2   68.89    4.40
 -14  11   2   70.39    4.50
 -14  11   2   75.29   11.60
 -14  11   2   75.49    5.80
 -12 -11   2   20.90    3.40
 -12 -11   2   27.30    2.90
  12  11  -2   40.30    6.20
  11 -11  -2   44.80    3.90
  11 -11  -2   39.60    3.50
 -11  11   2   36.20    7.60
  -9 -11   2   83.69    4.60
   9  11  -2   94.89    8.40
   8 -11  -2  167.28    7.00
   8 -11  -2  169.48    7.10
  -8  11   2  181.78   15.10
  -6 -11   2   15.80    2.00
  -6 -11   2   25.90    8.70
   6  11  -2   14.40    3.60
   5 -11  -2   90.79    4.60
  -5  11   2  100.69   11.50
  -3 -11   2   92.19   12.50
  -3 -11   2   83.79   14.90
   3  11  -2   89.09   15.50
   3  11  -2   99.49    7.10
   3  11  -2   83.89    7.10
   2 -11  -2  211.68    7.50
  -2  11   2  202.98   17.10
   0 -11   2   54.59   10.60
   0  11  -2   39.60    9.70
  -1 -11  -2  303.77   21.30
  -1 -11  -2  295.37    9.60
   1  11   2  298.17   22.40
   3 -11   2  170.88   16.00
   3 -11   2  148.09    5.40
  -3  11  -2  146.29   15.00
  -4 -11  -2   15.20    1.80
   4  11   2   17.60    3.30
   4  11   2   13.90    6.70
   6 -11   2   37.20    8.80
  -6  11  -2   20.10    5.70
  -7 -11  -2  706.03   21.40
   7  11   2  701.83   25.40
   7  11   2  717.83   23.50
   7  11   2  725.33   41.80
   9 -11   2  130.39    6.10
   9 -11   2  118.69   14.50
   9 -11   2  128.59    6.20
  -9  11  -2  138.99   11.70
 -10 -11  -2   25.70    3.10
 -10 -11  -2   19.20    2.70
  10  11   2   23.10    6.00
  10  11   2   12.40   15.40
  12 -11   2  110.09    6.10
  12 -11   2  112.19    6.00
  12 -11   2   99.49   14.40
 -12  11  -2  115.49   14.80
 -12  11  -2   99.69    9.10
 -13 -11  -2    1.30    1.00
 -13 -11  -2   -0.50    1.20
  13  11   2   -0.50    6.10
  15 -11   2   89.19    6.10
  15 -11   2   92.19   17.50
  15 -11   2   95.49    5.70
  15 -11   2   97.19    7.30
  15 -11   2  105.19    6.20
 -15  11  -2   90.89    5.10
 -15  11  -2   93.29    6.70
 -15  11  -2   99.29   16.10
 -15  11  -2   94.29    7.10
 -15  11  -2   88.89    4.90
  18 -11   2   38.20    3.80
  18 -11   2   43.30    4.00
  18 -11   2   45.60    5.70
 -18  11  -2   53.09   14.20
 -18  11  -2   44.80    3.70
 -18  11  -2   42.70    4.00
 -18  11  -2   50.99    5.60
 -18  11  -2   51.39    6.10
  21 -11   2   33.30    5.40
 -21  11  -2   25.40    3.50
 -21  11  -2   31.10    4.90
 -21  11  -2   31.10    3.30
 -21  11  -2   33.40    5.20
  24 -11   2   24.10    4.90
 -24  11  -2   21.70    3.90
 -24  11  -2   28.30    4.50
 -24  11  -2   24.90    2.90
 -27  11  -2    0.60    1.30
  25 -12  -2    2.50    2.20
 -25  12   2    3.30    1.20
 -25  12   2    0.70    1.70
 -25  12   2    3.80    2.20
  22 -12  -2   20.50    4.50
 -22  12   2   18.50    3.10
 -22  12   2   22.10    4.00
 -22  12   2   16.50    2.90
 -22  12   2   19.30    4.40
  19 -12  -2  136.09    9.30
  19 -12  -2  136.59    6.50
 -19  12   2  137.69    6.80
 -19  12   2  125.19    6.50
 -19  12   2  124.99    8.80
  16 -12  -2   76.89    5.50
  16 -12  -2   76.59    6.50
  16 -12  -2   74.69    5.30
  16 -12  -2   78.09    5.90
  16 -12  -2   78.59    5.50
 -16  12   2   75.49    4.70
 -16  12   2   98.79   15.80
 -16  12   2   85.49    4.80
 -16  12   2   81.69    6.50
  13 -12  -2  115.49    6.40
  13 -12  -2  103.29    5.90
  13 -12  -2  111.69    6.30
  13 -12  -2  103.79    6.40
 -13  12   2  108.79   13.60
 -13  12   2  102.49    6.70
  10 -12  -2  316.47   11.90
  10 -12  -2  330.87   11.70
 -10  12   2  350.06   22.10
 -10  12   2  320.57   16.30
  -4 -12   2   14.90    6.70
   4  12  -2    9.80    6.70
   4  12  -2   18.00    3.20
   4  12  -2   13.70    3.50
  -1 -12   2   60.59   12.60
   1  12  -2   72.19    5.50
  -1  12   2   96.19   13.00
   1  12  -2   68.79   13.30
   1  12  -2   71.79    6.00
  -5 -12  -2  123.69    5.50
   5  12   2  121.49    7.40
   5  12   2  116.99   16.50
   8 -12   2  112.99    5.50
   8 -12   2  128.39   15.80
   8 -12   2  112.49    5.60
  -8  12  -2  112.69   11.60
  11 -12   2  302.67   24.80
  11 -12   2  292.77   11.30
  11 -12   2  292.07   11.00
 -11  12  -2  305.27   23.90
 -11  12  -2  283.97   16.40
  14 -12   2   51.29    6.90
  14 -12   2   66.69   15.70
  14 -12   2   77.39    5.40
  14 -12   2   72.79    5.30
  14 -12   2   66.69    4.80
 -14  12  -2   68.19    5.80
 -14  12  -2   56.89   13.30
 -14  12  -2   64.19    5.60
  17 -12   2    8.30    2.40
  17 -12   2    9.30    3.10
  17 -12   2   11.20    2.30
  17 -12   2    6.60    2.10
 -17  12  -2   15.00    2.70
 -17  12  -2    8.60    3.20
 -17  12  -2   10.60    3.00
 -17  12  -2   21.60   10.20
  20 -12   2   44.60    5.70
  20 -12   2   41.30    3.70
 -20  12  -2   42.30    3.80
 -20  12  -2   33.60    4.90
 -20  12  -2   38.70    5.70
  23 -12   2   25.00    5.20
 -23  12  -2   24.30    4.20
 -23  12  -2   24.80    2.80
 -23  12  -2   27.90    4.80
 -26  12  -2    9.90    2.40
 -26  12  -2    7.40    2.50
  27 -13  -2    1.90    1.80
 -27  13   2    2.80    1.50
 -27  13   2   -2.00    1.90
  24 -13  -2    0.90    2.10
 -24  13   2    3.90    2.30
 -24  13   2   -0.40    1.70
  21 -13  -2    2.50    2.50
 -21  13   2    1.40    1.40
 -21  13   2    1.10    2.10
 -21  13   2    2.10    2.30
  18 -13  -2   30.00    4.10
  18 -13  -2   35.20    4.30
  18 -13  -2   35.70    5.40
  18 -13  -2   29.40    3.60
 -18  13   2   36.30    4.20
 -18  13   2   25.30   13.70
 -18  13   2   35.80    4.80
 -18  13   2   32.90    3.30
  15 -13  -2  257.07   11.30
  15 -13  -2  245.48   10.60
  15 -13  -2  252.77   12.20
  15 -13  -2  261.77   10.60
  15 -13  -2  258.67   11.00
 -15  13   2  238.98   11.00
 -15  13   2  254.37   22.50
 -15  13   2  255.67   11.90
  14  13  -2    3.90    3.70
  12 -13  -2   70.69    5.00
  12 -13  -2   70.59    4.70
  12 -13  -2   66.69    5.00
  12 -13  -2   64.19    5.30
 -12  13   2   61.49    5.20
 -12  13   2   71.99   10.10
  11  13  -2   32.00    5.20
   9 -13  -2  231.28    9.10
   9 -13  -2  234.38    9.30
  -9  13   2  223.78   17.90
  -8 -13   2   16.50    2.40
   8  13  -2   20.00    4.30
   8  13  -2    1.10   10.70
   6 -13  -2  297.97   10.60
   6 -13  -2  274.87   10.30
  -6  13   2  321.37   22.30
  -5 -13   2  149.88   23.60
   5  13  -2   94.49    8.30
   5  13  -2   95.39    7.10
   5  13  -2  111.69   20.70
   3 -13  -2  167.28    6.90
  -3  13   2  174.18   17.00
  -3  13   2  173.18    8.60
  -2 -13   2  136.79   16.40
  -2 -13   2  186.78   22.90
   2  13  -2  153.78    9.30
   2  13  -2  148.99    8.40
   2  13  -2  160.28   21.30
   0 -13  -2   28.90    2.60
   0  13   2   28.70    3.90
   0  13   2   27.90    8.70
   1 -13   2  114.49   16.90
   1 -13   2  108.19    4.20
  -1  13  -2  113.29    7.00
  -1  13  -2  112.49   15.90
  -1  13  -2  109.09    7.30
  -3 -13  -2    5.30    1.20
   3  13   2    6.10    5.80
   3  13   2    6.50    2.40
   4 -13   2    7.80    1.50
   4 -13   2    4.40    4.30
  -4  13  -2    5.30    4.70
  -6 -13  -2  182.68    7.70
   6  13   2  179.68    9.40
   6  13   2  187.18   21.90
   6  13   2  191.98   10.80
   7 -13   2   27.70    8.70
   7 -13   2   16.80    2.40
   7 -13   2   17.50    2.30
  -7  13  -2   23.70    6.60
  -9 -13  -2   66.09    4.70
  -9 -13  -2   65.79    4.40
   9  13   2   85.79   10.60
  10 -13   2  410.46   14.20
  10 -13   2  409.76   13.80
  10 -13   2  398.36   29.90
 -10  13  -2  387.16   21.50
 -12 -13  -2   -1.00    1.50
 -12 -13  -2    1.50    1.10
  13 -13   2   28.90    3.70
  13 -13   2   28.00    3.40
  13 -13   2   31.60    3.50
 -13  13  -2   27.80    9.60
 -13  13  -2   31.20    4.00
 -13  13  -2   30.00    4.10
  16 -13   2    0.60    1.90
  16 -13   2    0.00    1.40
  16 -13   2    0.60    1.40
  16 -13   2    2.80    2.40
 -16  13  -2    2.60    6.10
 -16  13  -2   -2.50    1.70
 -16  13  -2    0.80    1.90
  19 -13   2   11.40    2.60
  19 -13   2   13.00    3.80
  19 -13   2    7.10    2.00
 -19  13  -2   12.30    2.00
 -19  13  -2   12.00    2.90
 -19  13  -2   11.50    3.60
  22 -13   2  111.89    8.80
 -22  13  -2   92.79    7.30
 -22  13  -2   91.89    7.80
 -25  13  -2    1.60    2.10
 -25  13  -2    1.30    1.80
  26 -14  -2    5.50    2.40
 -26  14   2    3.10    1.60
 -26  14   2    4.70    2.00
  23 -14  -2    5.10    2.90
 -23  14   2   -1.10    1.70
 -23  14   2    3.90    2.30
  20 -14  -2   44.60    4.30
  20 -14  -2   43.00    6.10
 -20  14   2   35.20    4.50
 -20  14   2   38.80    5.40
  17 -14  -2   19.10    3.60
  17 -14  -2   18.70    3.80
  17 -14  -2   22.90    3.60
  17 -14  -2   24.60    3.60
  17 -14  -2   27.70    3.90
 -17  14   2   21.40    3.40
 -17  14   2   23.60    4.20
  14 -14  -2   63.69    5.00
  14 -14  -2   56.79    5.00
  14 -14  -2   64.49    5.10
  14 -14  -2   43.00    5.50
  14 -14  -2   59.39    4.80
 -14  14   2   58.29    5.30
  12  14  -2    7.70    2.90
  11 -14  -2   94.89    5.60
  11 -14  -2   81.89    5.50
  11 -14  -2   93.49    5.70
 -11  14   2   85.09    5.80
 -11  14   2   70.79    6.10
   9  14  -2   12.70    3.60
   8 -14  -2  453.85   14.80
   8 -14  -2  451.35   14.50
  -8  14   2  436.46   15.80
  -8  14   2  385.86   14.70
  -8  14   2  417.46   27.30
   6  14  -2    7.20   11.80
   6  14  -2    8.60    3.50
   6  14  -2    3.90    2.50
   5 -14  -2    0.80    1.00
   5 -14  -2    0.20    1.30
  -5  14   2   -1.80    1.60
  -5  14   2   -4.60    2.90
   3  14  -2   61.39    6.20
   3  14  -2   67.29    6.20
   3  14  -2   54.19   15.10
   2 -14  -2   72.19    4.10
  -2  14   2   88.79   13.30
  -2  14   2   71.79    5.80
   0 -14   2   47.60   13.80
   0 -14   2   64.29   12.30
   0  14  -2   58.19    6.00
   0  14  -2   61.39    5.60
   0  14  -2   67.09   13.90
  -1 -14  -2   60.99    3.70
   1  14   2   82.69   14.30
   1  14   2   64.89    5.80
   3 -14   2   80.39    3.80
   3 -14   2   82.79   15.00
  -3  14  -2   76.09    6.20
  -3  14  -2   75.59   12.60
  -3  14  -2   83.89    6.00
  -4 -14  -2  183.68    7.40
   4  14   2  139.49   20.90
   4  14   2  192.38    9.80
   6 -14   2   25.00    9.40
   6 -14   2   38.60    3.00
  -6  14  -2   31.70    8.50
  -6  14  -2   38.60    4.20
  -7 -14  -2    1.80    1.20
   7  14   2    1.80    1.70
   7  14   2   -8.70    4.50
   9 -14   2  100.69    5.60
   9 -14   2   93.29    5.30
  -9  14  -2  102.89    6.50
  -9  14  -2   87.49    5.90
  -9  14  -2   96.59   11.90
 -10 -14  -2    2.40    1.40
  12 -14   2   21.80    9.50
  12 -14   2   32.10    3.60
  12 -14   2   31.20    3.70
  12 -14   2   32.40    3.90
 -12  14  -2   32.30    4.00
 -12  14  -2   31.70    4.10
  15 -14   2   46.10    4.70
  15 -14   2   37.60    4.00
  15 -14   2   27.20    5.40
  15 -14   2   35.30    4.20
 -15  14  -2   40.00    4.90
 -15  14  -2   45.00    5.10
 -15  14  -2   44.40   11.90
  18 -14   2   19.20    3.30
  18 -14   2   17.50    3.40
  18 -14   2   12.10    3.80
  18 -14   2   13.80    3.00
 -18  14  -2   17.00    4.10
 -18  14  -2   16.60    3.40
  21 -14   2   37.70    3.60
  21 -14   2   31.30    5.20
 -21  14  -2   36.30    5.50
 -21  14  -2   31.60    4.60
  24 -14   2   44.40    6.00
 -24  14  -2   37.50    4.80
 -24  14  -2   49.40    5.50
 -27  14  -2    4.30    1.90
  25 -15  -2    6.20    2.60
 -25  15   2    3.00    1.80
 -25  15   2    3.90    2.50
  22 -15  -2    0.40    2.30
 -22  15   2    1.20    1.80
 -22  15   2    0.80    2.20
  19 -15  -2  101.49    6.10
  19 -15  -2   88.79    6.60
  19 -15  -2  109.29    6.70
  19 -15  -2  106.69    8.30
 -19  15   2  102.89    7.80
 -19  15   2  109.59    6.90
  16 -15  -2   87.59    6.00
  16 -15  -2   89.49    6.50
  16 -15  -2   86.39    6.30
  16 -15  -2  102.39    7.70
  16 -15  -2   90.69    6.20
 -16  15   2   88.59    6.90
 -16  15   2   79.19    6.20
  13 -15  -2  141.29    7.70
  13 -15  -2  139.59    7.60
  13 -15  -2  137.99    7.50
  13 -15  -2  154.18    7.60
 -13  15   2  135.79    7.60
 -13  15   2  126.49    7.70
  10 -15  -2   55.99    4.60
  10 -15  -2   52.59    4.50
  10 -15  -2   61.49    4.40
 -10  15   2   57.79    4.60
 -10  15   2   62.89   11.40
 -10  15   2   54.89    4.80
   7 -15  -2    5.50    1.60
   7 -15  -2    5.90    1.80
  -7  15   2   11.30    2.80
  -7  15   2    3.40    4.20
  -7  15   2   10.30    2.00
   4 -15  -2   95.49    5.10
   4 -15  -2  102.29    5.30
  -4  15   2  100.29    6.80
  -4  15   2   86.29   14.20
   1 -15  -2   44.00    3.30
  -1  15   2   34.80    9.40
   1  15  -2   36.30    5.00
   1  15  -2   26.70   11.20
   1  15  -2   39.90    4.90
  -1  15   2   40.40    4.80
  -2  15  -2  250.17   12.30
  -2  15  -2  278.87   26.10
  -2  15  -2  263.07   12.30
   5 -15   2   98.59    5.10
   5 -15   2  101.09   17.70
  -5  15  -2   92.29    7.00
   5  15   2  155.68   22.60
  -5  15  -2  116.49   15.00
  -5  15  -2  110.79    7.20
  -8 -15  -2   12.80    2.50
   8 -15   2   20.10   10.20
   8 -15   2    8.50    1.90
   8 -15   2   11.10    2.10
  -8  15  -2    9.20    5.20
  -8  15  -2   11.90    2.70
  -8  15  -2   10.50    2.30
  11 -15   2   14.40    2.70
  11 -15   2   12.40    2.40
  11 -15   2    9.60    2.20
 -11  15  -2   18.60    3.40
 -11  15  -2    8.60    5.30
 -11  15  -2    8.90    2.50
  14 -15   2   59.09    5.00
  14 -15   2   53.89    4.90
  14 -15   2   65.19    5.20
 -14  15  -2   58.99    5.70
 -14  15  -2   52.89    5.20
  17 -15   2   74.89    7.10
  17 -15   2   75.89    6.30
  17 -15   2   74.69    6.00
  17 -15   2   67.59    5.50
 -17  15  -2   82.49    6.70
 -17  15  -2   58.79   16.10
 -17  15  -2   72.39    6.90
  20 -15   2    1.80    1.70
  20 -15   2    2.00    1.40
  20 -15   2   -1.60    2.00
 -20  15  -2   -1.60    1.90
 -20  15  -2   -0.90    2.10
  23 -15   2    4.50    2.70
 -23  15  -2    3.80    2.30
 -23  15  -2    3.10    2.30
 -26  15  -2    2.40    1.90
  27 -16  -2    5.60    2.20
 -27  16   2    2.70    1.50
 -27  16   2    7.30    2.00
  24 -16  -2    2.20    2.10
 -24  16   2    1.50    1.80
 -24  16   2    4.40    1.90
  21 -16  -2   13.80    2.60
  21 -16  -2   13.40    3.60
 -21  16   2   12.40    2.80
 -21  16   2   18.60    3.90
  18 -16  -2   31.00    4.10
  18 -16  -2   28.60    5.40
  18 -16  -2   30.20    4.20
  18 -16  -2   34.60    4.50
  18 -16  -2   29.70    4.20
 -18  16   2   35.10    4.80
 -18  16   2   33.00    4.50
  15 -16  -2   26.90    4.60
  15 -16  -2   35.10    4.10
  15 -16  -2   27.40    4.30
  15 -16  -2   30.90    4.20
 -15  16   2   23.90    3.80
 -15  16   2   37.10    4.70
  12 -16  -2   16.20    2.90
  12 -16  -2   15.60    2.90
  12 -16  -2   19.90    3.50
  12 -16  -2   12.90    2.70
 -12  16   2   17.60    3.40
 -12  16   2   17.00    2.90
  11  16  -2   -5.10    2.60
   9 -16  -2   61.59    4.40
   9 -16  -2   48.20    4.80
   9 -16  -2   64.89    4.70
  -9  16   2   59.29   11.80
  -9  16   2   63.49    4.60
  -9  16   2   65.29    5.40
   8  16  -2   44.40    5.60
   6 -16  -2  262.27   10.40
   6 -16  -2  281.17   10.60
  -6  16   2  284.77   24.40
  -6  16   2  283.77   12.40
  -6  16   2  274.17   10.10
   5  16  -2    4.50    2.30
   5  16  -2    8.20    3.30
   3 -16  -2    0.10    1.20
   3 -16  -2    1.50    1.10
  -3  16   2    1.00    2.00
  -3  16   2   -3.80    4.30
   2  16  -2   29.30    4.50
   2  16  -2   30.60    5.00
   2  16  -2   20.00   10.20
   0 -16  -2   27.60    2.80
   0  16   2   26.60    4.20
   0  16   2   27.20   10.30
   1 -16   2   86.59    4.10
  -1  16  -2   80.49    6.70
  -1  16  -2   99.59    7.40
  -1  16  -2  107.29   19.50
  -3 -16  -2   32.20    3.10
   3  16   2   41.50   12.30
   3  16   2   34.70    4.50
  -4  16  -2   84.99    6.70
  -4  16  -2   77.89   14.20
  -4  16  -2   87.09    6.50
  -6 -16  -2   -0.30    1.30
   6  16   2    0.30    2.00
   7 -16   2   72.09    4.50
   7 -16   2   68.69    4.40
  -7  16  -2   87.59   12.80
  -7  16  -2   64.89    6.00
  -7  16  -2   66.29    5.80
  -7  16  -2   66.69    4.80
  10 -16   2    5.10    1.60
  10 -16   2    3.40    1.60
  10 -16   2    1.50    1.70
 -10  16  -2   -6.90    5.00
 -10  16  -2    3.20    1.90
 -10  16  -2    0.90    1.90
  13 -16   2    3.80    1.80
  13 -16   2    4.90    1.90
 -13  16  -2    4.00    2.10
 -13  16  -2    3.60    2.30
  16 -16   2   30.90    4.00
  16 -16   2   27.80    4.10
  16 -16   2   42.30    6.00
  16 -16   2   29.60    4.30
 -16  16  -2   23.80    4.80
 -16  16  -2   17.20    3.60
  19 -16   2    1.60    1.70
  19 -16   2    2.40    2.70
  19 -16   2    2.00    1.90
  19 -16   2    3.00    1.90
 -19  16  -2    1.60    2.40
 -19  16  -2    4.40    2.50
  22 -16   2    4.10    2.60
  22 -16   2   -0.30    1.40
 -22  16  -2    1.50    2.00
 -22  16  -2    1.60    2.00
 -25  16  -2   11.50    3.00
  26 -17  -2    1.20    1.90
 -26  17   2    0.50    1.30
  23 -17  -2    6.80    2.70
 -23  17   2    0.80    1.70
 -23  17   2    2.30    2.00
  20 -17  -2    6.00    2.90
  20 -17  -2   -1.60    2.00
  20 -17  -2    4.00    2.20
  20 -17  -2    5.40    2.00
 -20  17   2    4.70    2.70
 -20  17   2    2.30    2.30
  17 -17  -2   45.70    4.60
  17 -17  -2   32.30    4.50
  17 -17  -2   30.60    5.90
  17 -17  -2   39.10    4.70
  17 -17  -2   47.90    4.90
 -17  17   2   42.40    5.00
  14 -17  -2   69.89    5.60
  14 -17  -2   72.09    5.60
  14 -17  -2   57.69    5.20
  14 -17  -2   67.79    5.60
 -14  17   2   62.09    5.20
 -14  17   2   67.79    5.70
  11 -17  -2   11.30    2.60
  11 -17  -2   13.40    2.70
  11 -17  -2   12.50    2.60
  11 -17  -2    6.60    2.10
 -11  17   2   11.10    2.90
 -11  17   2    9.60    2.40
   9  17  -2    5.30    2.40
   8 -17  -2   90.59    5.60
   8 -17  -2   87.29    5.30
   8 -17  -2   84.09    5.90
  -8  17   2   84.69    5.30
  -8  17   2   88.69   14.30
  -8  17   2   95.79    6.60
   6  17  -2    4.70    2.50
   5 -17  -2    7.30    1.80
   5 -17  -2    7.00    1.80
  -5  17   2   21.80    7.30
  -5  17   2    7.70    2.40
   3  17  -2   22.70    4.70
   3  17  -2   20.60    3.90
   2 -17  -2   68.79    4.80
   2 -17  -2   83.39    4.80
  -2  17   2   86.09    6.90
  -2  17   2   93.09   16.50
   0  17  -2   44.00    5.40
   0  17  -2   42.60    5.50
   0  17  -2   50.59   14.30
  -1 -17  -2   56.69    3.80
   1  17   2   54.09    5.50
   1  17   2   54.59   13.50
   3 -17   2   20.10    2.30
  -3  17  -2   27.80    4.40
  -3  17  -2   25.60    4.60
  -3  17  -2   19.60   10.80
  -4 -17  -2   98.89    5.00
   4  17   2  101.79    6.70
   6 -17   2    1.50    1.30
  -6  17  -2   -0.20    2.00
  -6  17  -2   -0.90    2.20
  -6  17  -2   -7.30    4.90
   9 -17   2   26.80    3.90
   9 -17   2   19.90    3.00
   9 -17   2   24.20    3.10
  -9  17  -2   20.40    3.10
  -9  17  -2   17.90    8.40
  -9  17  -2   36.60    4.60
  -9  17  -2   25.30    3.90
  12 -17   2  120.59    7.10
  12 -17   2  113.79    7.00
  12 -17   2  117.99    6.90
 -12  17  -2  114.99    7.30
 -12  17  -2  113.19    7.70
  15 -17   2   84.79    6.40
  15 -17   2   85.09    6.10
  15 -17   2   81.59    6.30
 -15  17  -2   82.99    6.40
 -15  17  -2   82.89    7.00
  18 -17   2   -3.30    1.60
  18 -17   2   -0.30    1.60
  18 -17   2   -1.00    1.50
  18 -17   2    6.00    2.80
 -18  17  -2    1.80    2.20
  21 -17   2   40.50    4.00
  21 -17   2   58.89    6.70
  21 -17   2   47.40    4.70
 -21  17  -2   47.10    5.80
 -24  17  -2    9.00    2.80
 -27  17  -2    5.90    1.90
  25 -18  -2    4.10    2.20
 -25  18   2    2.70    2.10
  22 -18  -2   19.30    3.90
 -22  18   2   20.00    3.00
 -22  18   2   19.70    4.10
  19 -18  -2   34.40    5.40
  19 -18  -2   39.60    4.60
  19 -18  -2   32.90    4.30
 -19  18   2   37.50    5.00
  16 -18  -2   29.80    4.20
  16 -18  -2   29.40    4.30
  16 -18  -2   31.30    3.90
  16 -18  -2   27.10    4.20
 -16  18   2   21.20    3.80
 -16  18   2   27.50    4.20
  13 -18  -2  100.39    6.60
  13 -18  -2  105.29    6.60
  13 -18  -2   88.69    6.50
  13 -18  -2  107.49    6.90
 -13  18   2  104.79    6.90
 -13  18   2  100.59    6.70
  10 -18  -2   11.70    2.60
  10 -18  -2   18.10    3.30
  10 -18  -2   23.20    3.20
 -10  18   2   12.20    2.90
 -10  18   2   13.60    2.60
   7 -18  -2   44.40    3.90
   7 -18  -2   45.40    4.00
  -7  18   2   44.70    5.10
  -7  18   2   45.50    3.60
  -7  18   2   60.69   12.70
   4 -18  -2   16.50    2.50
   4 -18  -2   17.80    2.80
  -4  18   2   40.70   10.20
  -4  18   2   19.80    4.10
   1 -18  -2    1.10    1.00
  -1  18   2    2.40    7.90
  -1  18   2   -1.70    1.50
   5 -18   2   38.50    3.40
   5 -18   2   37.40    3.20
  -5  18  -2   44.00    4.70
  -5  18  -2   25.80   11.60
  -5  18  -2   32.80    4.90
   8 -18   2  321.57   12.00
   8 -18   2  330.27   12.30
  -8  18  -2  346.47   14.70
  -8  18  -2  294.77   13.60
  -8  18  -2  288.57   26.60
  11 -18   2  633.04   22.10
  11 -18   2  694.63   22.10
  11 -18   2  674.63   22.40
 -11  18  -2  687.93   24.00
 -11  18  -2  686.33   22.40
  14 -18   2  179.68    9.20
  14 -18   2  195.38    9.80
  14 -18   2  172.48    9.20
 -14  18  -2  184.68   10.10
 -14  18  -2  187.58   10.00
  17 -18   2   58.89    5.70
  17 -18   2   52.29    5.10
  17 -18   2   50.69    5.30
 -17  18  -2   57.59    6.00
 -17  18  -2   50.59    5.00
  20 -18   2   33.30    4.10
  20 -18   2   33.40    5.40
  20 -18   2   33.70    4.00
  20 -18   2   33.90    4.40
 -20  18  -2   36.30    5.20
  23 -18   2    1.90    1.30
 -23  18  -2    2.30    2.10
 -26  18  -2   19.00    3.60
  24 -19  -2    3.90    2.50
 -24  19   2    7.10    2.50
  21 -19  -2    9.30    2.90
  21 -19  -2    0.70    2.50
  21 -19  -2   11.70    2.50
  21 -19  -2    7.20    2.00
 -21  19   2    9.60    3.40
  18 -19  -2   22.60    3.90
  18 -19  -2   22.80    3.90
  18 -19  -2   14.90    3.10
  18 -19  -2   13.50    3.10
 -18  19   2   18.00    3.80
  15 -19  -2   24.10    4.00
  15 -19  -2   28.60    4.30
  15 -19  -2   32.50    4.20
 -15  19   2   25.80    4.00
 -15  19   2   26.60    3.80
  12 -19  -2   32.80    3.90
  12 -19  -2   33.30    4.10
  12 -19  -2   24.00    4.00
  12 -19  -2   30.30    4.10
 -12  19   2   29.60    4.30
 -12  19   2   28.90    3.70
   9 -19  -2   10.30    2.80
   9 -19  -2   10.40    2.40
   9 -19  -2   11.70    2.50
  -9  19   2   17.50    3.60
  -9  19   2   14.40    2.60
   6 -19  -2   10.40    2.10
   6 -19  -2    7.00    1.80
  -6  19   2   -0.30    7.50
  -6  19   2   12.50    3.30
   5  19  -2    8.70    2.40
   3 -19  -2    3.40    1.30
   3 -19  -2    4.60    1.40
  -3  19   2   13.90    8.50
  -3  19   2    3.70    2.20
   2  19  -2   32.40    4.50
   2  19  -2   20.80    3.80
   0 -19  -2   93.69    4.90
   0  19   2   94.99    7.10
  -1  19  -2   33.60    4.90
  -1  19  -2   44.90    5.00
   3  19   2   51.19    4.60
   4 -19   2  111.09    5.70
  -4  19  -2  117.19    8.10
  -4  19  -2  105.79   21.60
  -4  19  -2  101.79    7.90
   7 -19   2  136.89    6.90
   7 -19   2  129.79    6.50
  -7  19  -2  130.39    8.90
  -7  19  -2  128.89    8.30
  -7  19  -2  117.69   18.70
  10 -19   2   78.99    5.70
  10 -19   2   86.29    5.90
  10 -19   2   86.79    5.90
 -10  19  -2   87.49    7.00
 -10  19  -2   83.49    5.20
 -10  19  -2   88.29    7.10
  13 -19   2  173.28    9.00
  13 -19   2  172.98    9.30
 -13  19  -2  174.48    9.30
 -13  19  -2  178.48   10.10
  16 -19   2   36.20    4.60
  16 -19   2   38.40    5.00
  16 -19   2   34.70    4.30
 -16  19  -2   39.00    5.00
 -16  19  -2   33.60    4.40
  19 -19   2   86.49    6.50
  19 -19   2   95.39    6.30
 -19  19  -2   93.19    7.40
  22 -19   2   34.70    3.80
  22 -19   2   28.80    3.40
 -22  19  -2   39.50    5.10
 -25  19  -2    0.70    1.80
  26 -20  -2    0.10    1.50
 -26  20   2   -1.60    1.10
  23 -20  -2    5.80    2.60
  23 -20  -2    7.80    1.60
 -23  20   2    9.10    2.80
  20 -20  -2    2.30    1.70
  20 -20  -2    0.80    1.50
  20 -20  -2    2.60    2.00
  20 -20  -2    1.80    2.70
 -20  20   2    1.30    2.20
  17 -20  -2   28.70    4.00
  17 -20  -2   29.60    4.10
  17 -20  -2   24.10    4.00
  17 -20  -2   17.80    3.20
 -17  20   2   20.60    3.70
 -17  20   2   29.70    4.30
  14 -20  -2    5.50    2.20
  14 -20  -2    3.60    2.10
  14 -20  -2    3.50    2.00
  14 -20  -2    5.70    2.10
 -14  20   2    6.60    2.40
 -14  20   2    2.50    1.70
  11 -20  -2   76.89    5.60
  11 -20  -2   80.59    5.90
  11 -20  -2   77.09    5.90
  11 -20  -2   71.19    5.50
 -11  20   2   70.59    4.90
 -11  20   2   76.19    6.40
   8 -20  -2   40.80    4.30
   8 -20  -2   34.30    3.80
   8 -20  -2   42.20    4.20
  -8  20   2   35.70    4.90
   5 -20  -2    0.30    1.00
   5 -20  -2    1.20    1.20
  -5  20   2   -0.40    5.80
  -5  20   2   -0.40    1.50
   3  20  -2   15.50    3.10
   3  20  -2   13.00    2.60
   2 -20  -2   38.00    3.20
   2 -20  -2   39.20    3.40
  -2  20   2   30.80    4.70
   0  20  -2    1.70    2.20
   0  20  -2    1.30    1.80
   1  20   2    2.00    1.70
   3 -20   2    5.90    1.60
  -3  20  -2    4.20    2.20
  -3  20  -2    6.30    2.70
   4  20   2    3.90    2.00
   6 -20   2   44.10    3.70
   6 -20   2   44.00    3.70
  -6  20  -2   46.70    5.40
  -6  20  -2   41.80    5.50
  -6  20  -2   19.20   15.00
   9 -20   2  150.98    7.70
   9 -20   2  147.29    7.40
   9 -20   2  121.19    7.60
  -9  20  -2  147.39    9.30
  -9  20  -2  133.19    8.30
  12 -20   2  368.66   14.60
  12 -20   2  396.06   15.10
 -12  20  -2  396.46   14.30
 -12  20  -2  371.56   16.00
 -12  20  -2  348.67   15.20
  15 -20   2  167.88    9.10
  15 -20   2  169.08    9.40
  15 -20   2  162.88    8.80
 -15  20  -2  171.18    9.70
 -15  20  -2  179.88    9.40
  18 -20   2  207.18    9.90
  18 -20   2  210.18   10.50
  18 -20   2  194.48   10.20
 -18  20  -2  209.38   10.90
 -18  20  -2  188.08    9.40
  21 -20   2    6.40    2.00
  21 -20   2    4.30    2.30
  21 -20   2   12.90    2.70
 -21  20  -2   11.30    3.10
 -24  20  -2   -0.40    1.70
  25 -21  -2    7.10    2.20
 -25  21   2    3.90    1.90
  22 -21  -2   10.40    2.30
  22 -21  -2    7.20    1.80
  22 -21  -2    6.90    2.90
 -22  21   2    9.50    2.50
  19 -21  -2   30.30    4.40
  19 -21  -2   23.40    3.80
 -19  21   2   27.20    4.00
  16 -21  -2    8.30    2.40
  16 -21  -2    9.60    2.50
  16 -21  -2    8.90    2.40
  16 -21  -2    7.70    2.50
 -16  21   2   10.70    2.70
 -16  21   2    6.70    2.30
  13 -21  -2   15.40    2.70
  13 -21  -2   13.10    2.80
  13 -21  -2   15.50    2.90
  13 -21  -2   11.40    2.80
 -13  21   2   14.40    3.30
 -13  21   2   16.80    3.00
  10 -21  -2   30.10    4.10
  10 -21  -2   34.00    4.30
  10 -21  -2   27.90    3.70
  10 -21  -2   35.90    4.10
 -10  21   2   26.50    4.20
   7 -21  -2   32.20    3.60
   7 -21  -2   32.70    3.40
   7 -21  -2   38.50    4.00
  -7  21   2   36.70    4.80
   4 -21  -2   56.29    4.00
   4 -21  -2   51.39    4.00
  -4  21   2   57.89    5.60
   1 -21  -2    9.70    1.80
  -1  21   2   10.10    2.70
   1  21  -2   15.10    2.90
   1  21  -2    9.70    2.50
  -2  21  -2    8.20    2.60
  -2  21  -2   10.30    3.10
   5 -21   2   18.20    2.60
   5 -21   2   14.90    2.40
  -5  21  -2   15.70    3.60
  -5  21  -2   27.00    3.90
   8 -21   2    1.90    1.60
   8 -21   2   -1.80    1.10
  -8  21  -2    2.30    2.30
  -8  21  -2    1.70    2.30
  11 -21   2   21.40    3.40
  11 -21   2   21.10    3.50
 -11  21  -2   26.60    4.40
  14 -21   2    1.90    2.10
  14 -21   2    2.90    1.80
  14 -21   2   -0.80    1.40
 -14  21  -2    2.70    2.20
 -14  21  -2    2.50    2.00
 -14  21  -2    3.40    1.80
  17 -21   2  100.69    6.70
  17 -21   2  102.19    7.00
  17 -21   2  102.59    7.10
 -17  21  -2   93.79    6.70
 -17  21  -2  101.09    6.90
  20 -21   2    0.80    1.60
  20 -21   2    2.20    1.90
  20 -21   2   -0.20    1.70
 -20  21  -2    2.40    1.90
  23 -21   2    6.40    1.60
 -23  21  -2    3.60    2.00
 -24  22   2    7.20    2.10
  21 -22  -2   10.20    2.70
  21 -22  -2   11.00    2.20
  21 -22  -2   20.30    3.60
 -21  22   2   14.90    3.20
  18 -22  -2    2.60    1.60
  18 -22  -2    2.10    1.90
  18 -22  -2   -1.70    1.20
 -18  22   2    2.70    2.50
 -18  22   2    1.80    1.60
  15 -22  -2   55.89    5.20
  15 -22  -2   63.59    5.40
  15 -22  -2   45.10    4.30
  15 -22  -2   64.79    5.20
 -15  22   2   57.69    4.70
 -15  22   2   64.29    5.20
  12 -22  -2    7.70    2.10
  12 -22  -2   10.70    2.70
  12 -22  -2    8.50    2.30
  12 -22  -2    3.80    2.40
 -12  22   2    8.50    2.80
   9 -22  -2   97.09    6.10
   9 -22  -2  100.09    6.20
   9 -22  -2   94.59    5.90
  -9  22   2  110.79    7.70
   6 -22  -2    1.90    1.20
   6 -22  -2    3.70    1.50
  -6  22   2    0.30    1.80
   3 -22  -2   27.40    3.10
   3 -22  -2   39.80    3.30
  -3  22   2   32.10    4.50
   2  22  -2    4.40    2.00
   0  22   2    1.80    1.70
  -1  22  -2    8.00    2.60
   4 -22   2   14.60    2.60
  -4  22  -2   14.30    3.30
   7 -22   2   -0.40    1.20
   7 -22   2    1.50    1.30
  -7  22  -2    1.20    2.30
  10 -22   2   21.20    3.10
  10 -22   2   22.50    3.20
  10 -22   2   22.50    3.30
 -10  22  -2   14.50    3.40
  13 -22   2   64.49    5.20
  13 -22   2   75.49    5.70
  13 -22   2   66.09    5.50
 -13  22  -2   67.19    6.20
  16 -22   2    1.40    1.80
  16 -22   2    2.30    1.80
  16 -22   2    1.20    1.60
 -16  22  -2   -0.30    1.90
 -16  22  -2    4.00    2.00
  19 -22   2   52.79    4.60
  19 -22   2   51.39    5.00
  19 -22   2   50.49    4.90
 -19  22  -2   50.39    4.90
  22 -22   2    2.10    1.30
  22 -22   2    0.30    1.40
 -22  22  -2    2.50    1.70
 -25  22  -2    3.10    1.60
  23 -23  -2    2.40    1.30
 -23  23   2    0.00    1.30
  20 -23  -2   10.10    2.50
  20 -23  -2    6.80    2.30
  20 -23  -2   10.40    2.20
 -20  23   2   14.60    3.00
  17 -23  -2    3.70    2.00
  17 -23  -2    5.50    2.20
  17 -23  -2    5.80    2.20
 -17  23   2    0.80    1.70
 -17  23   2    5.20    1.80
  14 -23  -2   10.00    2.30
  14 -23  -2   11.80    2.60
  14 -23  -2   13.60    2.80
 -14  23   2   11.10    2.70
 -14  23   2   13.10    2.40
  11 -23  -2   23.40    3.50
  11 -23  -2   33.40    3.80
  11 -23  -2   24.20    3.60
 -11  23   2   26.20    4.10
   8 -23  -2    3.20    1.60
   8 -23  -2    2.80    1.50
   8 -23  -2    1.70    1.80
  -8  23   2    0.70    1.80
   5 -23  -2    2.90    1.40
   5 -23  -2    3.90    1.40
  -5  23   2    3.20    2.10
  -2  23   2    3.80    1.90
   0  23  -2    0.90    1.50
   1  23   2   11.70    1.90
  -3  23  -2   14.40    3.00
   6 -23   2    4.10    1.50
   6 -23   2    3.00    1.40
  -6  23  -2    0.20    2.00
   9 -23   2    0.90    1.20
   9 -23   2   -0.70    1.20
   9 -23   2    0.90    1.80
  -9  23  -2    1.20    1.90
  12 -23   2   18.10    3.30
  12 -23   2   17.20    3.00
  12 -23   2   12.70    2.70
 -12  23  -2   16.60    3.60
  15 -23   2   12.10    2.80
  15 -23   2   17.60    3.20
  15 -23   2   13.10    2.60
 -15  23  -2   13.10    3.10
  18 -23   2    6.20    2.00
  18 -23   2    5.80    2.00
 -18  23  -2    7.70    2.00
 -18  23  -2    3.00    1.90
  21 -23   2   34.10    4.00
  21 -23   2   44.00    4.10
  21 -23   2   34.40    3.50
 -21  23  -2   49.10    4.30
 -24  23  -2   14.40    2.60
  22 -24  -2    5.60    1.50
 -22  24   2    3.30    1.50
  19 -24  -2    7.50    2.00
  19 -24  -2    3.10    1.90
  19 -24  -2    8.60    2.40
 -19  24   2    8.30    1.90
  16 -24  -2   41.30    4.20
  16 -24  -2   34.40    3.90
  16 -24  -2   35.20    4.00
 -16  24   2   32.70    2.80
 -16  24   2   37.50    3.80
  13 -24  -2   29.60    3.50
  13 -24  -2   25.60    3.60
  13 -24  -2   28.80    3.40
 -13  24   2   19.70    3.60
  10 -24  -2   55.79    4.30
  10 -24  -2   47.10    4.10
  10 -24  -2   45.10    4.00
 -10  24   2   43.20    4.90
   7 -24  -2    4.40    2.10
   7 -24  -2   14.40    2.60
   7 -24  -2    9.60    2.00
  -7  24   2   11.80    2.80
  -4  24   2    1.90    1.50
  -1  24   2   11.50    2.20
  -2  24  -2    9.70    2.20
  -5  24  -2    8.50    2.50
   8 -24   2    1.40    1.20
   8 -24   2    3.30    1.40
  -8  24  -2   -0.10    1.80
  11 -24   2    5.50    2.00
  11 -24   2    3.20    1.60
  11 -24   2    1.90    1.20
 -11  24  -2    2.30    2.00
  14 -24   2    4.20    1.60
  14 -24   2    5.50    2.00
  14 -24   2    3.40    1.70
 -14  24  -2    4.90    2.20
  17 -24   2   67.49    5.20
  17 -24   2   66.59    5.10
 -17  24  -2   67.49    5.00
  20 -24   2    9.20    2.10
  20 -24   2    8.70    2.10
  20 -24   2    5.10    1.80
 -20  24  -2    4.50    1.50
  23 -24   2   11.10    1.70
 -23  24  -2   11.90    2.10
  21 -25  -2   16.40    3.10
  21 -25  -2    7.20    1.70
 -21  25   2   11.50    1.90
  18 -25  -2    4.40    1.70
  18 -25  -2    7.70    2.10
  18 -25  -2    6.10    1.80
 -18  25   2    3.10    2.00
  15 -25  -2    0.30    1.40
  15 -25  -2    0.80    1.40
  15 -25  -2    0.00    1.20
 -15  25   2    1.30    1.30
  12 -25  -2   -0.60    1.20
  12 -25  -2   -1.30    1.30
  12 -25  -2   -1.00    1.10
 -12  25   2    1.30    1.70
   9 -25  -2   14.00    2.30
   9 -25  -2   21.60    2.50
   9 -25  -2   16.60    2.90
  -9  25   2   17.50    3.20
   6 -25  -2    4.10    1.30
  -6  25   2    1.10    1.60
  -3  25   2    3.80    1.60
  -4  25  -2    3.20    1.90
   7 -25   2    3.70    1.40
  -7  25  -2    4.40    2.20
  10 -25   2    3.10    1.20
  10 -25   2    3.30    1.50
 -10  25  -2    3.30    2.00
  13 -25   2   -0.30    1.30
  13 -25   2    3.00    1.60
  13 -25   2    1.30    1.30
 -13  25  -2    0.90    1.80
  16 -25   2    3.90    1.70
  16 -25   2    0.20    1.30
 -16  25  -2    4.70    2.10
  19 -25   2    2.70    1.40
  19 -25   2   -1.50    1.30
  19 -25   2    1.00    1.50
  22 -25   2    2.10    1.40
  22 -25   2    1.30    1.30
  20 -26  -2    4.90    1.60
  20 -26  -2    3.00    1.40
  17 -26  -2    1.50    1.40
  17 -26  -2    2.60    1.60
  17 -26  -2    1.00    1.20
 -17  26   2    3.80    1.70
  14 -26  -2   11.40    2.20
  14 -26  -2    9.50    2.10
  14 -26  -2    3.30    1.70
 -14  26   2    5.40    2.00
  11 -26  -2   -0.90    1.20
  11 -26  -2    0.00    1.40
  11 -26  -2    1.30    1.30
 -11  26   2    2.20    1.60
   8 -26  -2   13.80    2.00
   8 -26  -2   12.60    1.80
  -8  26   2    9.10    2.20
  -6  26  -2   -0.10    1.30
   9 -26   2    5.00    1.10
  -9  26  -2   -0.30    1.60
  12 -26   2    6.20    1.70
  12 -26   2    4.50    1.40
  12 -26   2    2.00    1.40
 -12  26  -2    1.10    1.60
  15 -26   2    2.60    1.50
  15 -26   2    3.60    1.60
  15 -26   2    0.80    1.20
 -15  26  -2    3.00    1.90
  18 -26   2   20.30    2.90
  18 -26   2   15.10    3.00
  18 -26   2   18.60    2.60
 -18  26  -2   14.20    2.30
  16 -27  -2    2.70    1.50
  16 -27  -2    1.60    1.10
 -16  27   2    0.20    1.20
  13 -27  -2    2.20    1.30
  13 -27  -2    2.30    1.20
 -13  27   2    1.50    1.40
  10 -27  -2    9.30    1.60
  10 -27  -2    7.30    1.40
 -10  27   2    4.40    1.70
  11 -27   2    8.20    1.60
  11 -27   2    8.40    1.40
 -11  27  -2    5.40    1.90
  14 -27   2    1.30    1.30
  14 -27   2    0.90    1.20
 -14  27  -2    2.20    1.60
  17 -27   2    1.80    1.10
  17 -27   2    1.10    1.30
 -17  27  -2   -0.30    0.90
 -21   0   3    5.80    2.00
  21   0  -3    1.10    4.10
 -21   0   3    6.10    1.90
 -21   0   3    3.30    1.70
 -18   0   3   -0.30    1.40
  18   0  -3    1.70    1.70
  18   0  -3    1.90    3.40
 -18   0   3    2.40    1.80
 -18   0   3    1.70    1.80
  15   0  -3   25.60    3.90
 -15   0   3   33.20    3.90
  15   0  -3   29.90    5.80
  15   0  -3   34.40   12.50
 -15   0   3   30.80    4.00
 -15   0   3   35.00   11.80
 -15   0   3   37.00    4.30
  12   0  -3  156.78   16.60
  12   0  -3  138.69    7.60
 -12   0   3  145.29    7.10
  12   0  -3  158.28    9.40
 -12   0   3  158.48    7.60
 -12   0   3  161.38   18.70
  -9   0   3  373.26   22.50
  -9   0   3  379.16   12.60
   9   0  -3  377.46   23.80
  -9   0   3  399.66   26.00
  -9   0   3  349.96   12.20
   6   0  -3   28.10    7.30
  -6   0   3   11.00    4.40
  -6   0   3   12.60    2.00
   6   0  -3   12.90    4.40
  -3   0   3   56.09    3.20
  -3   0   3   45.80    7.70
   3   0  -3   45.80    7.60
   0   0   3 1060.39   39.40
   0   0   3 1104.39   39.70
   0   0  -3 1197.38   40.50
  -3   0  -3  202.18   12.30
  -3   0  -3  208.28    7.40
   3   0   3  228.88   13.20
  -3   0  -3  219.88   14.20
  -6   0  -3  199.78   15.10
   6   0   3  193.48   15.70
  -6   0  -3  184.08    7.20
   6   0   3  193.98   10.30
  -9   0  -3  373.46   25.30
  -9   0  -3  375.76   12.80
  -9   0  -3  382.06   12.90
   9   0   3  364.16   24.20
  12   0   3   40.90    7.60
  12   0   3   55.99   11.70
 -12   0  -3   48.90    4.50
 -12   0  -3   55.09    4.50
 -12   0  -3   57.89    4.40
 -12   0  -3   49.99    8.10
 -12   0  -3   33.80    9.40
 -15   0  -3  160.58    8.70
 -15   0  -3  154.98    8.70
  15   0   3  136.79   19.50
 -15   0  -3  162.98    9.00
 -15   0  -3  140.19   24.00
  15   0   3  165.28   12.70
 -15   0  -3  161.18    8.30
  18   0   3    5.60    4.30
 -18   0  -3   10.30    2.70
 -18   0  -3    9.90    2.40
 -18   0  -3    9.60    2.60
 -18   0  -3   14.60    3.10
 -21   0  -3    5.30    1.70
  21   0   3    8.40    3.30
 -21   0  -3    7.00    2.00
 -21   0  -3    8.00    2.20
 -21   0  -3    7.20    2.20
  23  -1  -3    7.40    3.20
 -23   1   3   13.40    2.40
 -23   1   3    9.20    1.80
 -23   1   3   18.70    3.00
 -22  -1   3   -1.40    1.30
 -22  -1   3    0.60    1.50
 -22  -1   3    1.40    1.10
  22   1  -3    1.30    3.70
  20  -1  -3   42.30    4.10
  20  -1  -3   37.20    7.00
 -20   1   3   49.60    4.60
 -20   1   3   44.90    4.40
 -20   1   3   44.50    4.60
 -19  -1   3   -0.90    1.40
 -19  -1   3    0.00    1.30
 -19  -1   3    3.30    1.90
  19   1  -3   -3.10    3.10
  17  -1  -3   68.79    5.80
  17  -1  -3   54.69    7.90
 -17   1   3   67.39    5.60
 -17   1   3   68.69    5.40
 -17   1   3   63.09    5.40
 -16  -1   3    1.90    1.60
 -16  -1   3    1.10    1.60
 -16  -1   3    0.70    1.80
  16   1  -3    1.90    1.80
  16   1  -3   -1.10    2.50
  14  -1  -3  301.67   14.50
  14  -1  -3  288.87   23.80
  14  -1  -3  295.97   12.40
 -14   1   3  318.77   12.00
 -14   1   3  294.27   12.10
 -14   1   3  304.27   12.10
 -14   1   3  306.77   27.80
 -13  -1   3   27.40    3.40
 -13  -1   3   24.70    3.40
 -13  -1   3   20.80    8.70
 -13  -1   3   25.40    3.60
  13   1  -3   32.90    3.70
  13   1  -3   24.40    9.80
  13   1  -3   26.70    5.10
  11  -1  -3  155.98   15.10
 -11   1   3  154.78   17.10
 -11   1   3  159.28    7.20
 -11   1   3  157.98    6.90
 -11   1   3  148.89   14.00
 -10  -1   3   49.40    3.80
 -10  -1   3   50.59    9.70
 -10  -1   3   52.99    3.80
 -10  -1   3   54.79   11.10
  10   1  -3   60.09    9.40
   8  -1  -3  867.71   35.40
   8  -1  -3  820.32   39.10
  -8   1   3  819.92   24.00
  -8   1   3  864.31   38.50
  -8   1   3  793.32   35.30
  -7  -1   3  352.66   21.40
  -7  -1   3  348.57   23.20
  -7  -1   3  345.07   11.50
   7   1  -3  354.86   23.10
   7   1  -3  349.67   21.70
   5  -1  -3  490.45   26.00
   5  -1  -3  524.25   24.30
  -5   1   3  496.35   15.00
  -5   1   3  488.55   24.40
  -4  -1   3  201.28   15.10
  -4  -1   3  207.48    7.40
   4   1  -3  223.08   15.70
   4   1  -3  194.28   15.00
   2  -1  -3 2731.43   81.99
  -2   1   3 2718.83   80.49
  -2   1   3 2669.03   75.29
  -2   1   3 2525.95   69.29
  -1  -1   3  245.68    7.80
  -1  -1   3  236.78   15.20
   1   1  -3  196.88   14.20
  -1  -1  -3 2735.13   70.59
  -1  -1  -3 2677.83   80.19
   1   1   3 2703.03   80.29
   1   1   3 2708.83   80.09
   1   1   3 2719.13   79.69
   2  -1   3  240.18   14.20
  -2   1  -3  198.08   13.10
  -4  -1  -3  170.48   10.10
  -4  -1  -3  171.48   12.90
  -4  -1  -3  173.68    6.60
   4   1   3  180.38   10.40
   4   1   3  171.68   13.80
   5  -1   3  470.45   20.10
  -5   1  -3  428.26   22.90
  -5   1  -3  438.56   13.70
  -7  -1  -3  542.15   16.80
  -7  -1  -3  571.14   29.00
   7   1   3  526.15   28.50
   8  -1   3   38.70    4.50
  -8   1  -3   29.20    3.00
  -8   1  -3   32.60    2.90
  -8   1  -3   34.60    8.50
 -10  -1  -3  108.39    5.90
 -10  -1  -3  118.49   15.20
 -10  -1  -3  109.99    6.00
  10   1   3  114.59   14.00
  11  -1   3  290.27   22.60
 -11   1  -3  316.37   11.70
 -11   1  -3  300.87   25.10
 -11   1  -3  311.67   11.50
 -13  -1  -3    9.10    3.00
 -13  -1  -3    3.30    2.00
 -13  -1  -3    8.80    2.30
 -13  -1  -3    6.90    2.10
 -13  -1  -3    1.40    8.20
  13   1   3    4.80    5.30
  13   1   3    8.40    6.30
  14  -1   3   -0.10    3.70
  14  -1   3   -3.80    5.50
 -14   1  -3   17.80    8.10
 -14   1  -3    0.70    1.70
 -14   1  -3    2.80    1.70
 -14   1  -3    2.80    1.70
 -14   1  -3    1.00    2.20
 -16  -1  -3   46.60    5.20
 -16  -1  -3   54.89    4.90
 -16  -1  -3   53.19    5.20
 -16  -1  -3   50.49    5.20
  16   1   3   48.40   10.00
  16   1   3   23.40   15.40
  17  -1   3   50.49    8.40
 -17   1  -3   47.50    4.90
 -17   1  -3   48.70    4.80
 -17   1  -3   45.20    4.90
 -17   1  -3   39.50    5.00
 -19  -1  -3   36.10    3.90
 -19  -1  -3   33.80    4.30
 -19  -1  -3   39.30    4.30
 -19  -1  -3   37.90    4.50
  19   1   3   41.00    7.30
  20  -1   3    4.60    3.30
 -20   1  -3    2.60    1.80
 -20   1  -3    4.00    1.80
 -20   1  -3    2.20    1.80
 -20   1  -3    1.10    1.80
 -22  -1  -3    6.30    1.90
 -22  -1  -3    3.90    1.50
 -22  -1  -3    3.00    1.40
 -23   1  -3    2.50    1.50
 -23   1  -3    1.40    1.20
 -23   1  -3    2.60    2.40
  22  -2  -3   19.60    4.60
  22  -2  -3   17.70    2.90
 -22   2   3   12.00    2.40
 -22   2   3   20.10    3.40
 -22   2   3   15.50    2.80
 -20  -2   3   -0.80    1.20
 -20  -2   3    1.00    1.70
 -20  -2   3    0.50    1.30
  20   2  -3    0.80    4.60
  19  -2  -3   13.80    4.50
  19  -2  -3   19.00    3.90
 -19   2   3   12.90    2.80
 -19   2   3   13.00    2.70
 -19   2   3   14.50    3.00
 -17  -2   3   33.50    3.90
 -17  -2   3   32.80    4.30
 -17  -2   3   34.40    4.00
  17   2  -3   45.70    6.90
  17   2  -3   39.30    3.40
  16  -2  -3  120.79    9.40
  16  -2  -3  116.19    7.50
 -16   2   3   80.39   19.80
 -16   2   3  114.39    7.00
 -16   2   3  119.89    7.20
 -16   2   3  132.19    7.20
 -14  -2   3  184.98    8.80
 -14  -2   3  150.28   23.30
 -14  -2   3  192.28    9.20
 -14  -2   3  190.78    8.80
  14   2  -3  203.98   11.90
  14   2  -3  144.29   22.70
  14   2  -3  182.98    8.60
  13  -2  -3  165.98    9.70
  13  -2  -3  162.88    8.40
  13  -2  -3  163.58   16.40
 -13   2   3  173.88    7.90
 -13   2   3  150.28   19.60
 -13   2   3  149.88    7.70
 -13   2   3  169.38    7.70
 -11  -2   3   12.60    7.00
 -11  -2   3   20.90    6.40
 -11  -2   3   20.90    2.90
 -11  -2   3   20.80    2.80
  11   2  -3   22.30    4.40
  11   2  -3   11.90    7.60
  11   2  -3   19.90    3.10
  10  -2  -3    6.50    4.10
 -10   2   3    9.80    1.80
 -10   2   3   10.00    4.90
 -10   2   3    8.70    1.70
 -10   2   3    6.00    3.90
  -8  -2   3  668.63   20.20
  -8  -2   3  665.83   20.10
  -8  -2   3  663.13   32.80
  -8  -2   3  702.63   36.70
   8   2  -3  683.93   36.00
   7  -2  -3  195.78   13.50
   7  -2  -3  201.38   17.10
  -7   2   3  209.58    7.70
  -7   2   3  212.28   15.90
  -7   2   3  210.48   15.50
  -5  -2   3  429.26   23.90
  -5  -2   3  413.66   13.10
   5   2  -3  448.26   24.80
   5   2  -3  421.66   24.50
   4  -2  -3  603.14   27.90
  -4   2   3  595.54   26.60
  -4   2   3  553.94   19.80
  -4   2   3  577.04   16.90
  -2  -2   3  585.84   16.50
  -2  -2   3  592.44   27.10
   2   2  -3  539.25   26.50
   1  -2  -3  204.38   14.00
   1  -2  -3  189.68    8.40
  -1   2   3  221.28   12.70
  -1   2   3  229.08   14.00
  -1   2   3  225.68   13.00
   1  -2   3 2785.32   82.49
   1  -2   3 2694.03   70.79
  -1   2  -3 2685.53   81.79
  -2  -2  -3  619.74   24.70
  -2  -2  -3  591.64   17.40
  -2  -2  -3  603.14   24.50
   2   2   3  614.04   26.70
   2   2   3  595.64   24.70
   2   2   3  618.74   24.00
   4  -2   3  581.84   16.70
   4  -2   3  603.44   24.80
  -4   2  -3  555.14   26.20
  -4   2  -3  555.24   16.60
  -4   2  -3  545.95   23.80
  -5  -2  -3  376.16   20.40
  -5  -2  -3  380.46   11.90
   5   2   3  354.46   21.60
   7  -2   3  867.01   31.70
  -7   2  -3  867.31   24.70
  -7   2  -3  858.41   37.80
  -8  -2  -3  133.99   14.20
  -8  -2  -3  127.29    6.10
  -8  -2  -3  120.49    6.00
   8   2   3  158.78   14.80
  10  -2   3  260.67   20.40
 -10   2  -3  234.08   20.80
 -10   2  -3  260.47    9.90
 -10   2  -3  253.47    9.50
 -11  -2  -3   72.99    5.10
 -11  -2  -3   73.79    4.90
 -11  -2  -3   86.89   14.80
  11   2   3   78.29   12.90
  11   2   3   73.89    8.70
  13  -2   3  211.48   12.50
  13  -2   3  213.28   19.80
  13  -2   3  204.58   10.70
 -13   2  -3  209.78   10.10
 -13   2  -3  198.48    9.30
 -13   2  -3  219.28    9.30
 -13   2  -3  209.18    9.40
 -13   2  -3  195.48   22.20
 -14  -2  -3  286.07   12.10
 -14  -2  -3  265.87   30.80
 -14  -2  -3  264.57   11.50
 -14  -2  -3  260.97   11.90
 -14  -2  -3  263.07   11.90
  14   2   3  286.97   26.00
  14   2   3  275.67   17.00
  16  -2   3   20.10    5.50
  16  -2   3   10.60    8.80
 -16   2  -3   23.40    3.60
 -16   2  -3   21.40   10.90
 -16   2  -3   20.80    3.50
 -16   2  -3   17.10    3.30
 -16   2  -3   20.70    3.70
 -17  -2  -3   11.70    2.60
 -17  -2  -3    8.00    2.40
 -17  -2  -3    5.10    2.20
 -17  -2  -3    8.20    2.60
  17   2   3    6.70    5.20
  19  -2   3   35.90    7.20
 -19   2  -3   42.50    5.10
 -19   2  -3   50.39    4.90
 -19   2  -3   52.89    5.10
 -19   2  -3   47.60    5.00
 -20  -2  -3    9.20    2.30
 -20  -2  -3   13.90    2.60
 -20  -2  -3    9.80    2.30
  20   2   3   12.20    3.70
 -22   2  -3   21.80    3.50
 -22   2  -3   19.90    3.10
 -22   2  -3   23.60    3.20
 -22   2  -3   18.90    3.10
  24  -3  -3    2.40    2.20
 -24   3   3    0.40    1.00
 -24   3   3    0.50    1.40
 -21  -3   3   12.20    2.10
 -21  -3   3   15.10    2.50
 -21  -3   3    9.70    2.00
  21   3  -3    8.90    5.20
  18  -3  -3    5.10    2.50
  18  -3  -3    5.00    3.60
 -18   3   3    3.20    1.90
 -18   3   3    1.90    1.80
  18   3  -3   14.90    4.60
 -18   3   3    2.70    2.00
  15  -3  -3   56.89    6.70
 -15  -3   3   65.49    5.20
 -15  -3   3   67.39    5.00
 -15  -3   3   52.69    5.10
  15  -3  -3   52.19    5.20
 -15   3   3   50.39    4.50
 -15   3   3   43.60    4.70
 -15   3   3   60.19    5.00
  15   3  -3   42.80   14.20
 -15   3   3   60.49   14.10
  15   3  -3   57.69    7.50
  15   3  -3   59.99    4.40
   9  -3  -3  851.51   32.70
  -9   3   3  832.12   36.70
  -9   3   3  833.42   37.30
  -9   3   3  794.02   23.60
  -9   3   3  803.92   23.80
   6  -3  -3  372.66   18.60
   6  -3  -3  390.96   23.00
  -6   3   3  385.86   12.10
  -6   3   3  389.56   13.00
  -6   3   3  370.76   20.80
  -6   3   3  369.46   19.80
  -3  -3  -3  372.76   16.70
  -3  -3  -3  381.16   11.80
  -3  -3  -3  360.76   18.10
   3   3   3  382.96   16.20
   3   3   3  370.66   18.50
   9  -3   3    8.40    1.70
   9  -3   3   10.00    3.40
  -9  -3  -3   23.70    7.80
  -9   3  -3    5.00    1.50
  -9   3  -3    6.50    5.30
  -9   3  -3    5.00    1.60
 -12  -3  -3    8.10   10.40
  12  -3   3   42.40   10.40
  15  -3   3    9.90    7.10
 -15  -3  -3    6.30    2.50
 -15  -3  -3    5.80    2.20
  15  -3   3   11.70    3.40
 -15  -3  -3    7.00    2.30
  15  -3   3    5.10    3.70
 -15  -3  -3    4.00    2.30
 -15   3  -3    7.70    2.20
  15   3   3    6.90    6.50
  15   3   3   33.90   15.20
 -15   3  -3   12.40    3.10
 -15   3  -3   11.20    2.60
 -15   3  -3    9.70    2.40
 -15   3  -3    8.50    7.00
 -18  -3  -3   22.10    3.50
 -18  -3  -3   26.60    3.60
 -18  -3  -3   17.80    3.40
 -18  -3  -3   21.30    3.70
  18   3   3   17.90    5.00
  21  -3   3   19.00    4.80
 -21   3  -3   20.10    3.70
 -21   3  -3   16.70    3.20
 -21   3  -3   22.50    3.40
 -21   3  -3   17.80    3.20
 -24   3  -3    3.80    1.50
 -24   3  -3    4.30    1.70
  23  -4  -3   12.40    3.60
  23  -4  -3    7.80    2.10
 -23   4   3   10.00    2.40
 -23   4   3    9.10    1.90
 -23   4   3    7.40    2.00
  20  -4  -3    9.50    3.60
  20  -4  -3    5.70    2.70
 -20   4   3    5.40    2.10
 -20   4   3    6.70    2.50
 -20   4   3   11.10    2.50
 -19  -4   3   12.40    2.20
 -19  -4   3   10.20    2.10
 -19  -4   3   11.40    2.40
  19   4  -3    9.80    4.60
  17  -4  -3  204.88   10.70
  17  -4  -3  247.78   13.40
 -17   4   3  204.68   10.00
 -17   4   3  221.88   10.10
 -17   4   3  192.48   25.60
 -17   4   3  215.48   10.20
 -16  -4   3   90.59    5.90
 -16  -4   3   84.29    6.00
 -16  -4   3   92.19    6.10
  16   4  -3   94.99    9.10
  14  -4  -3  201.78   10.10
  14  -4  -3  215.58   11.60
 -14   4   3  217.98   22.00
 -14   4   3  201.58    9.30
 -14   4   3  216.28    9.20
 -14   4   3  206.48    9.30
 -13  -4   3    3.50    1.60
 -13  -4   3    4.10    9.20
 -13  -4   3    1.70    1.50
 -13  -4   3    6.00    2.10
  13   4  -3   -8.50    7.80
  13   4  -3    4.60    3.40
  13   4  -3    5.10    1.80
  11  -4  -3  372.86   18.30
 -11   4   3  357.16   12.50
 -11   4   3  360.06   12.40
 -11   4   3  364.06   24.30
 -10  -4   3    7.80    1.80
 -10  -4   3   15.10    7.40
 -10  -4   3   13.40    6.20
 -10  -4   3    5.30    1.50
  10   4  -3    6.50    2.80
  10   4  -3    4.80    1.90
  10   4  -3   12.20    7.10
   8  -4  -3 2224.38   59.49
   8  -4  -3 2364.06   67.89
   8  -4  -3 2043.50  101.29
  -8   4   3 2280.87   74.49
  -8   4   3 2225.18   59.79
  -8   4   3 2337.77   73.49
  -7  -4   3  192.78    7.40
  -7  -4   3  199.28   16.70
  -7  -4   3  201.28   19.20
   7   4  -3  172.58   18.00
   5  -4  -3  165.38    6.30
   5  -4  -3  155.78   14.50
  -5   4   3  155.58   12.80
  -5   4   3  172.48   11.50
  -5   4   3  167.78    6.30
  -5   4   3  160.38    9.30
  -4  -4   3  193.68   16.10
  -4  -4   3  195.98    6.90
   4   4  -3  195.18   17.20
   4   4  -3  181.88   15.60
   2  -4  -3  569.14   16.90
   2  -4  -3  557.64   26.30
  -2   4   3  594.24   25.10
  -2   4   3  596.64   23.90
  -2   4   3  589.14   21.90
  -1  -4   3  448.26   13.30
  -1  -4   3  457.75   24.30
   1   4  -3  428.16   23.30
   1   4  -3  483.05   26.30
  -1  -4  -3  484.15   14.60
  -1  -4  -3  488.75   21.80
   1   4   3  488.75   19.20
   1   4   3  499.75   21.00
   1   4   3  475.75   23.10
   2  -4   3  570.74   16.80
   2  -4   3  580.54   26.70
  -2   4  -3  614.74   27.20
  -4  -4  -3 2289.57   64.19
  -4  -4  -3 2250.87   69.99
  -4  -4  -3 2258.77   59.79
   4   4   3 2271.37   74.49
   5  -4   3  207.38    7.50
   5  -4   3  206.18   14.30
  -5   4  -3  198.08   15.60
  -7  -4  -3  353.06   12.00
  -7  -4  -3  353.96   12.10
  -7  -4  -3  348.37   22.90
   7   4   3  357.96   24.00
   8  -4   3  188.78   13.40
   8  -4   3  189.38    7.40
  -8   4  -3  182.98   16.30
  -8   4  -3  171.78    7.30
 -10  -4  -3    8.50    2.00
 -10  -4  -3   11.80    2.20
 -10  -4  -3   11.20    7.20
  10   4   3    9.90    5.60
  10   4   3   10.70    4.90
  11  -4   3    4.30    1.60
  11  -4   3    0.90    2.80
 -11   4  -3    6.20    4.40
 -11   4  -3    4.00    1.50
 -11   4  -3    3.80    1.50
 -13  -4  -3  309.57   13.10
 -13  -4  -3  295.07   14.50
 -13  -4  -3  329.67   13.20
 -13  -4  -3  325.17   12.70
  13   4   3  268.67   26.20
  13   4   3  326.67   19.00
  14  -4   3  233.38   21.10
  14  -4   3  208.28   11.30
  14  -4   3  208.58   12.80
 -14   4  -3  214.98   10.50
 -14   4  -3  237.88   23.40
 -14   4  -3  216.38    9.80
 -14   4  -3  229.88    9.60
 -14   4  -3  218.08    9.80
 -16  -4  -3   66.89    5.20
 -16  -4  -3   62.49    5.30
 -16  -4  -3   67.89    5.50
  16   4   3   64.99   11.70
  17  -4   3  136.49    9.50
  17  -4   3  131.89   11.00
  17  -4   3  126.59   21.20
 -17   4  -3  119.09   28.70
 -17   4  -3  127.59    7.30
 -17   4  -3  124.99    7.70
 -17   4  -3  126.99    7.60
 -17   4  -3  114.79    8.00
 -19  -4  -3   14.50    2.70
 -19  -4  -3   15.60    2.80
 -19  -4  -3   11.00    2.20
  19   4   3   16.50    4.10
  20  -4   3   72.89    8.90
 -20   4  -3   54.89    5.80
 -20   4  -3   64.89    5.30
 -20   4  -3   61.59    5.40
 -20   4  -3   66.59    5.80
 -23   4  -3    1.80    1.70
 -23   4  -3    1.30    1.70
 -23   4  -3    3.60    1.60
 -23   4  -3    1.00    1.70
 -25   5   3    0.00    1.40
 -25   5   3    0.80    1.10
 -25   5   3    3.20    1.40
  22  -5  -3   25.40    4.70
  22  -5  -3   29.70    4.40
 -22   5   3   27.30    3.90
 -22   5   3   27.20    3.50
 -22   5   3   28.00    3.50
 -20  -5   3    0.20    1.00
 -20  -5   3    1.60    1.50
  20   5  -3    2.60    5.10
  19  -5  -3   85.19    6.90
  19  -5  -3   77.99    8.30
 -19   5   3   86.79    6.30
 -19   5   3   78.19    5.90
 -19   5   3   79.79    6.10
 -17  -5   3    9.40    2.40
 -17  -5   3   10.00    2.40
 -17  -5   3    9.50    2.10
  17   5  -3    7.00    3.80
  16  -5  -3  232.38   11.50
  16  -5  -3  230.58   12.80
 -16   5   3  239.88   10.60
 -16   5   3  241.78   10.30
 -16   5   3  226.08   25.10
 -16   5   3  238.78   10.50
 -14  -5   3   37.50    4.00
 -14  -5   3   29.80    4.50
 -14  -5   3   35.60    3.70
  14   5  -3   39.90    6.30
  14   5  -3   18.80   14.10
  13  -5  -3  259.67   10.80
  13  -5  -3  244.48   11.30
 -13   5   3  261.97   10.00
 -13   5   3  256.27   21.60
 -13   5   3  254.97   10.20
 -13   5   3  242.28   10.20
 -11  -5   3   32.70    3.30
 -11  -5   3   24.90    8.90
 -11  -5   3   31.50    3.40
  11   5  -3   37.80    3.60
  11   5  -3   36.80    5.50
  11   5  -3   24.80   12.00
  10  -5  -3  732.03   21.40
  10  -5  -3  725.73   25.60
 -10   5   3  711.63   21.40
 -10   5   3  749.33   21.70
 -10   5   3  731.63   34.20
  -8  -5   3   18.60    2.50
  -8  -5   3   13.40    7.50
  -8  -5   3   12.20    6.00
  -8  -5   3   16.00    2.20
   8   5  -3   26.10    4.00
   8   5  -3   26.00    8.20
   7  -5  -3  391.86   17.00
   7  -5  -3  380.96   11.90
   7  -5  -3  364.26   23.80
  -7   5   3  351.26   14.70
  -7   5   3  354.76   11.80
  -7   5   3  342.87   18.50
  -5  -5   3  609.14   31.70
  -5  -5   3  602.94   17.70
   5   5  -3  622.94   34.60
   4  -5  -3  425.56   23.70
   4  -5  -3  428.36   13.40
  -4   5   3  421.66   17.40
  -4   5   3  452.55   19.50
  -4   5   3  450.85   22.30
  -2  -5   3  849.12   23.90
  -2  -5   3  877.11   38.40
   2   5  -3  891.81   42.40
   2   5  -3  878.91   38.30
   1  -5  -3  199.58    7.40
   1  -5  -3  205.88   14.30
  -1   5   3  208.08    9.20
  -1   5   3  212.98   14.10
   1  -5   3  170.38    6.10
   1  -5   3  171.18   14.00
  -2  -5  -3  203.88   12.70
  -2  -5  -3  201.28    7.30
  -2  -5  -3  211.58   11.50
   2   5   3  200.98   15.40
   2   5   3  195.88   11.10
   4  -5   3  481.15   14.70
   4  -5   3  507.05   25.00
  -5  -5  -3  722.63   31.20
  -5  -5  -3  769.62   21.80
   5   5   3  752.22   35.90
   7  -5   3  407.46   22.00
   7  -5   3  405.36   13.20
  -7   5  -3  414.46   12.90
  -7   5  -3  405.66   24.50
  -8  -5  -3   39.60   10.20
  -8  -5  -3   50.69    3.80
  -8  -5  -3   46.40    3.80
   8   5   3   43.60   10.60
  10  -5   3  605.74   18.30
  10  -5   3  586.04   17.90
  10  -5   3  583.94   27.60
 -10   5  -3  574.34   18.10
 -10   5  -3  596.94   33.70
 -10   5  -3  578.34   18.20
 -11  -5  -3   56.29    4.80
 -11  -5  -3   68.49   16.20
 -11  -5  -3   41.90    5.10
 -11  -5  -3   54.59    4.50
  11   5   3   38.20   10.40
  11   5   3   56.79   10.20
  13  -5   3  160.88   10.60
  13  -5   3  157.78    9.20
 -13   5  -3  169.58   19.20
 -13   5  -3  157.48    7.70
 -13   5  -3  169.18    8.90
 -13   5  -3  159.78    7.80
 -13   5  -3  165.18    7.50
 -14  -5  -3    5.70    2.00
 -14  -5  -3    8.70    2.40
 -14  -5  -3    6.50    2.40
  14   5   3    8.40    7.80
  14   5   3   32.30   15.60
  16  -5   3    3.20    7.90
  16  -5   3    9.10    3.60
  16  -5   3   12.50    4.50
 -16   5  -3   14.80    4.30
 -16   5  -3    6.50    2.10
 -16   5  -3    6.00    2.20
 -16   5  -3    3.60    7.60
 -16   5  -3    7.00    2.50
 -16   5  -3   10.60    2.20
 -17  -5  -3    0.10    1.30
 -17  -5  -3    0.10    1.60
 -17  -5  -3    1.10    1.40
  17   5   3   -2.10    4.20
  19  -5   3  116.99   10.70
 -19   5  -3  109.39    7.20
 -19   5  -3  111.89    7.00
 -19   5  -3  111.49    7.30
 -19   5  -3  104.39    7.60
 -20  -5  -3    3.00    1.50
 -20  -5  -3    3.20    1.30
 -22   5  -3  151.28    7.80
 -22   5  -3  158.58    8.10
 -22   5  -3  150.18    8.30
 -22   5  -3  152.88    8.70
 -25   5  -3   22.80    2.60
 -25   5  -3   30.90    2.90
  24  -6  -3    0.60    1.60
  24  -6  -3    2.60    2.20
 -24   6   3   -2.30    1.30
 -24   6   3    4.10    1.80
 -24   6   3    1.90    1.30
  21  -6  -3   27.70    4.60
  21  -6  -3   24.00    4.70
 -21   6   3   26.00    3.60
 -21   6   3   26.20    3.70
 -21   6   3   27.50    4.20
  15  -6  -3   91.09    6.70
  15  -6  -3   85.99    8.00
 -15   6   3   82.29    5.60
 -15   6   3   72.69    5.30
 -15   6   3   70.29    6.60
 -15   6   3   91.19   15.90
 -15   6   3   85.69    5.40
  -6  -6   3  158.68   17.40
   6  -6  -3  178.58    6.80
  -6  -6   3  158.18   16.00
   6  -6  -3  164.68   15.40
  -6  -6   3  140.89    6.30
  -6   6   3  191.48   11.20
  -6   6   3  176.58    6.40
  -6   6   3  183.18   10.90
   6   6  -3  147.99   17.90
   3  -6  -3  990.50   28.00
   3  -6  -3  947.81   39.70
  -3   6   3  961.40   28.70
  -3   6   3 1086.79   37.50
  -3   6   3 1053.59   29.60
  -3  -6  -3  836.22   30.20
  -3  -6  -3  804.92   29.90
  -3  -6  -3  838.52   23.50
   3   6   3  835.42   37.20
   9  -6   3  162.18    6.90
   9  -6   3  153.58    6.90
   9  -6   3  160.48   13.90
  -9   6  -3  148.89   16.20
  -9   6  -3  168.78    7.00
  15  -6   3   76.99    8.30
  15  -6   3   72.59    6.70
 -15   6  -3   78.19   14.90
 -15   6  -3   76.19    6.40
 -15   6  -3   82.89    7.00
 -15   6  -3   80.29    5.50
 -15   6  -3   82.29    5.70
 -15   6  -3   80.69    5.30
  18  -6   3    3.70    3.60
  18  -6   3   -8.20    9.60
 -18  -6  -3    1.40    1.40
  18  -6   3    2.30    2.80
 -18  -6  -3   -2.40    1.20
 -18  -6  -3   -1.20    1.00
 -18   6  -3    2.70    2.20
 -18   6  -3    4.10    2.40
 -18   6  -3    1.10    1.50
  18   6   3   -3.00    2.00
 -18   6  -3    1.80    1.90
 -18   6  -3    1.70    1.70
 -21   6  -3  207.88   10.90
 -21   6  -3  204.48    9.90
 -21   6  -3  201.48    9.50
 -21   6  -3  205.38    9.80
 -24   6  -3    1.80    1.40
 -24   6  -3   -0.80    1.10
 -24   6  -3    1.20    1.50
 -24   6  -3    0.70    1.90
 -26   7   3    0.20    1.00
 -26   7   3    0.90    1.20
  23  -7  -3   19.30    3.90
  23  -7  -3   19.60    4.00
 -23   7   3   14.60    2.90
 -23   7   3   11.70    2.60
 -23   7   3   12.30    2.30
  20  -7  -3   50.09    7.10
  20  -7  -3   52.49    6.00
 -20   7   3   46.30    5.00
 -20   7   3   65.39    6.30
 -20   7   3   52.39    4.70
 -20   7   3   46.20    4.70
 -19  -7   3   20.80    2.80
 -19  -7   3   15.40    1.90
  19   7  -3   10.60    5.10
  17  -7  -3  282.47   13.60
  17  -7  -3  270.27   12.80
 -17   7   3  243.28   12.60
 -17   7   3  262.07   11.40
 -17   7   3  272.07   11.10
 -17   7   3  264.37   26.90
 -17   7   3  253.47   11.30
 -16  -7   3   -1.00    1.20
 -16  -7   3    2.50    1.30
 -16  -7   3    1.60    1.90
  16   7  -3    1.30    2.80
  14  -7  -3   24.00    4.00
  14  -7  -3   25.20    4.00
 -14   7   3   25.90    3.30
 -14   7   3   22.50    7.50
 -14   7   3   20.60    4.20
 -14   7   3   29.20    3.10
 -14   7   3   27.70    3.30
 -13  -7   3   16.60    2.90
 -13  -7   3   24.00    3.20
  13   7  -3   22.40    5.00
  13   7  -3   14.60   13.10
  11  -7  -3  333.37   11.80
  11  -7  -3  359.76   11.70
 -11   7   3  340.57   11.60
 -11   7   3  336.37   21.60
 -11   7   3  327.07   11.70
 -10  -7   3   63.49   14.00
 -10  -7   3   68.59    4.40
 -10  -7   3   61.09    4.30
  10   7  -3   58.29    6.70
  10   7  -3   72.69   16.20
   8  -7  -3  537.75   17.60
   8  -7  -3  539.25   16.10
   8  -7  -3  540.65   16.40
  -8   7   3  494.65   15.70
  -8   7   3  523.05   21.90
  -8   7   3  507.45   23.10
  -7  -7   3   50.19   13.40
  -7  -7   3   99.49   14.70
  -7  -7   3   73.09    4.10
   7   7  -3   63.89   12.00
   7   7  -3   66.29    6.40
   5  -7  -3  876.51   24.50
   5  -7  -3  841.72   38.70
  -5   7   3  850.71   32.60
  -5   7   3  848.32   26.80
  -4  -7   3    2.80    3.90
  -4  -7   3    3.70    1.00
   4   7  -3    3.10    4.60
   2  -7  -3  435.76   13.40
   2  -7  -3  438.76   23.70
  -2   7   3  400.26   21.90
  -1  -7   3   32.30    2.20
  -1  -7   3   40.10    9.00
   1   7  -3   51.59   12.40
  -1  -7  -3  808.42   32.90
  -1  -7  -3  803.12   22.80
   1   7   3  810.02   35.70
   2  -7   3  356.86   11.30
   2  -7   3  359.86   22.80
  -2   7  -3  393.96   24.20
  -4  -7  -3  380.36   12.10
  -4  -7  -3  351.26   17.80
   4   7   3  371.66   24.30
   5  -7   3  210.28    7.90
   5  -7   3  221.58   16.90
  -7  -7  -3   31.60    2.90
  -7  -7  -3   32.90    7.60
  -7  -7  -3   30.40    3.00
   7   7   3   23.90    7.60
   8  -7   3  346.17   11.70
   8  -7   3  333.47   11.80
   8  -7   3  364.06   22.50
  -8   7  -3  349.47   23.90
 -10  -7  -3  219.68    9.60
 -10  -7  -3  210.58    9.20
  10   7   3  192.48   14.20
  10   7   3  222.08   22.00
  11  -7   3  187.88    8.00
  11  -7   3  188.18   16.40
  11  -7   3  192.38    7.80
 -11   7  -3  166.28   18.10
 -11   7  -3  183.68    7.60
 -11   7  -3  179.38    7.70
 -13  -7  -3   58.39    4.90
 -13  -7  -3   66.69    5.30
 -13  -7  -3   63.89    5.20
  13   7   3   37.90   19.70
  13   7   3   54.19    9.60
  14  -7   3   60.89    6.20
  14  -7   3   66.09    4.30
  14  -7   3   72.49    7.30
  14  -7   3   48.50    9.60
  14  -7   3   63.39    4.80
  14  -7   3   67.59    4.70
 -14   7  -3   59.09    4.40
 -14   7  -3   69.59    4.90
 -14   7  -3   65.09    4.90
 -14   7  -3   60.99   13.70
 -14   7  -3   62.69    5.50
 -14   7  -3   61.19    6.30
 -16  -7  -3    2.00    1.30
 -16  -7  -3    1.40    1.50
 -16  -7  -3   -1.50    1.50
  16   7   3    4.50    4.20
  17  -7   3    5.90    3.70
  17  -7   3    2.30    2.70
  17  -7   3   21.50    8.90
 -17   7  -3    4.00    2.40
 -17   7  -3    4.20    1.80
 -17   7  -3    3.10    1.80
 -17   7  -3    1.40    2.60
 -17   7  -3    2.20    1.80
 -17   7  -3   -8.40    7.20
 -19  -7  -3    1.20    1.20
 -19  -7  -3    1.20    1.20
 -20   7  -3  128.19    9.20
 -20   7  -3  132.89    8.70
 -20   7  -3  137.59    7.50
 -20   7  -3  137.69    7.80
 -20   7  -3  144.89    8.00
 -23   7  -3    4.40    1.70
 -23   7  -3    4.70    2.10
 -23   7  -3    7.40    2.70
 -23   7  -3    7.30    2.10
 -26   7  -3   40.70    2.50
  25  -8  -3    3.60    1.90
 -25   8   3    2.80    1.40
 -25   8   3    2.70    1.60
 -25   8   3    1.90    1.30
  22  -8  -3    7.70    2.80
  22  -8  -3    6.40    3.30
 -22   8   3    0.20    3.70
 -22   8   3    5.60    1.90
 -22   8   3    8.50    2.40
 -22   8   3    7.70    2.40
  19  -8  -3   84.79    7.30
  19  -8  -3   81.49    7.50
 -19   8   3   67.69    6.70
 -19   8   3   80.49    6.00
 -19   8   3   82.29    5.70
 -19   8   3   76.69    5.80
 -17  -8   3   15.60    2.40
 -17  -8   3   26.10    3.20
 -17  -8   3   15.90    2.40
  17   8  -3   16.30    4.20
  16  -8  -3   55.79    6.90
  16  -8  -3   41.60    5.00
  16  -8  -3   38.20    5.10
 -16   8   3   42.70   10.70
 -16   8   3   42.40    4.50
 -16   8   3   49.50    4.40
 -16   8   3   45.70    4.10
 -16   8   3   61.59    5.60
 -14  -8   3   27.00    3.10
 -14  -8   3   31.30    3.40
  14   8  -3   30.10    6.10
  13  -8  -3   39.10    3.60
  13  -8  -3   47.70    4.50
  13  -8  -3   45.20    3.70
  13  -8  -3   47.60    5.10
  13  -8  -3   42.60    3.80
 -13   8   3   45.10    3.90
 -13   8   3   42.90    3.60
 -13   8   3   48.40    9.60
 -13   8   3   46.60    3.60
 -11  -8   3   37.90    3.60
 -11  -8   3   40.00    3.70
  11   8  -3   37.80    6.40
  10  -8  -3  129.79    6.10
  10  -8  -3  116.59    6.10
 -10   8   3  136.29   12.00
 -10   8   3  135.99    5.80
 -10   8   3  133.99    5.90
  -8  -8   3  166.38   20.20
  -8  -8   3  139.99    6.40
   8   8  -3  127.89    9.20
   8   8  -3  132.79   19.50
   7  -8  -3   29.40    2.90
   7  -8  -3   31.20    3.00
  -7   8   3   37.20    6.30
  -7   8   3   32.10    5.00
  -5  -8   3  187.38   19.50
  -5  -8   3  161.98    6.40
  -5  -8   3  174.88   19.00
   5   8  -3  158.98    9.40
   5   8  -3  182.48   20.90
   4  -8  -3  176.98    7.20
   4  -8  -3  185.48   16.50
  -4   8   3  189.88   14.00
  -2  -8   3  234.18   20.10
  -2  -8   3  247.88    7.90
   1  -8  -3  339.57   11.00
   1  -8  -3  307.67   20.10
  -1   8   3  345.07   20.90
   1  -8   3  489.85   15.10
   1  -8   3  530.95   29.60
  -1   8  -3  570.04   31.40
  -2  -8  -3   14.70    4.30
  -2  -8  -3   10.50    1.90
   2   8   3    7.80    5.30
   4  -8   3 2264.37   62.39
   4  -8   3 2340.97   80.29
  -4   8  -3 2533.25   81.99
  -5  -8  -3  259.07   16.00
  -5  -8  -3  254.27    9.50
  -5  -8  -3  263.57    9.60
   5   8   3  271.17   21.80
   7  -8   3  789.12   23.40
   7  -8   3  812.62   23.70
   7  -8   3  824.52   37.90
  -8  -8  -3   43.50    3.80
  -8  -8  -3   38.80    3.50
   8   8   3   29.90    4.90
   8   8   3   35.90   10.60
   8   8   3   36.90    8.00
  10  -8   3  670.73   20.10
  10  -8   3  650.33   19.70
  10  -8   3  641.24   33.30
 -10   8  -3  599.14   19.10
 -10   8  -3  632.34   35.60
 -11  -8  -3  146.79    7.70
 -11  -8  -3  158.58    8.00
  11   8   3  162.68   23.50
  11   8   3  145.19   14.20
  13  -8   3    5.30    4.90
  13  -8   3   21.70    3.30
  13  -8   3   17.20    2.80
  13  -8   3   15.50    2.70
  13  -8   3   23.60    4.90
 -13   8  -3   16.70    2.50
 -13   8  -3   16.10    3.70
 -13   8  -3   16.30    3.20
 -13   8  -3   14.90    6.10
 -13   8  -3   19.50    2.80
 -13   8  -3   21.30    2.90
 -14  -8  -3    3.50    1.50
 -14  -8  -3    3.10    1.60
  14   8   3    3.00    6.00
  16  -8   3  127.39    8.90
  16  -8   3  125.19    6.20
 -16   8  -3  138.19    8.50
 -16   8  -3  133.79    7.00
 -16   8  -3  124.79    9.10
 -16   8  -3  119.39    7.00
 -16   8  -3  107.99   18.40
 -16   8  -3  125.09    7.00
 -17  -8  -3   -2.10    1.00
 -17  -8  -3    2.30    1.50
 -17  -8  -3    0.20    1.00
  17   8   3    0.30    2.30
  19  -8   3   26.50   12.10
  19  -8   3    8.70    3.70
 -19   8  -3   11.80    2.60
 -19   8  -3   10.50    2.50
 -19   8  -3    5.90    2.10
 -19   8  -3    7.30    2.70
 -19   8  -3   11.40    3.60
 -22   8  -3   83.19    5.20
 -22   8  -3   87.99    7.40
 -22   8  -3   83.79    5.70
 -22   8  -3   75.19    6.10
 -22   8  -3   85.79    6.70
 -25   8  -3   47.20    3.30
 -25   8  -3   35.10    3.10
 -25   8  -3   48.00    4.30
  24  -9  -3    4.60    2.40
 -24   9   3    9.50    2.10
 -24   9   3    6.70    2.90
 -24   9   3   14.70    2.90
 -24   9   3    6.60    2.00
  21  -9  -3   14.00    3.70
  21  -9  -3   27.40    5.90
 -21   9   3   12.70    3.50
 -21   9   3   11.10    2.70
 -21   9   3    8.70    2.20
 -21   9   3    8.00    2.30
  18  -9  -3   64.19    7.80
  18  -9  -3   73.09    6.70
 -18   9   3   64.49   16.20
 -18   9   3   69.29    5.30
 -18   9   3   67.29    5.10
 -18   9   3   70.59    6.70
 -18   9   3   69.69    5.40
  15  -9  -3  231.98    9.90
  15  -9  -3  245.98    9.60
  15  -9  -3  219.38   10.60
  15  -9  -3  244.48   11.90
 -15   9   3  236.88    9.90
 -15   9   3  251.67   10.00
 -15   9   3  243.48    9.70
 -15   9   3  234.68   22.10
 -15   9   3  239.08   11.50
  12  -9  -3   28.50    3.10
  12  -9  -3   27.80    4.40
 -12  -9   3   18.50    2.90
  12  -9  -3   29.10    3.00
 -12  -9   3   15.50    2.60
 -12   9   3   21.50    6.60
 -12   9   3   22.50    2.70
  12   9  -3   23.00    5.10
 -12   9   3   24.50    2.80
  -6  -9   3  104.69   15.10
  -6  -9   3   80.99   15.70
  -6  -9   3   92.29    4.70
   6   9  -3   82.49    7.00
   6   9  -3   99.19   15.70
  -3  -9   3   51.79   10.80
  -3  -9   3   50.39    2.80
   3   9  -3   35.30    7.30
   3   9  -3   57.39   12.20
   0  -9  -3  376.96   12.00
   0  -9   3  331.37   10.80
   0  -9  -3  358.86   21.70
   0  -9   3  349.96   24.90
   0   9  -3  409.66   28.40
   0   9   3  352.96   23.00
  -3  -9  -3  481.45   14.80
  -3  -9  -3  465.35   21.10
  -3  -9  -3  451.15   14.80
   3   9   3  474.65   29.30
  12  -9   3  297.47   13.10
  12  -9   3  315.47   12.10
  12  -9   3  326.57   24.30
  12  -9   3  326.87   11.90
 -12   9  -3  350.06   14.30
 -12   9  -3  316.17   11.00
 -12   9  -3  320.17   11.40
 -12   9  -3  325.67   26.40
  15  -9   3   46.40    4.30
  15  -9   3   66.69   16.70
  15  -9   3   51.89    6.00
  15  -9   3   52.39    4.30
  15  -9   3   46.20    3.70
 -15   9  -3   54.29    4.30
 -15   9  -3   30.30   10.20
 -15   9  -3   54.59    4.30
 -15   9  -3   58.19    5.40
 -15   9  -3   52.69    5.90
 -15   9  -3   50.59    3.80
  18  -9   3   14.70    4.00
 -18   9  -3   15.10    3.60
 -18   9  -3   18.10    4.50
 -18   9  -3   10.00    2.40
 -18   9  -3   11.50    2.50
 -18   9  -3   12.20    2.40
 -21   9  -3   10.10    3.30
 -21   9  -3   11.40    2.30
 -21   9  -3    8.40    3.20
 -21   9  -3   11.20    2.60
 -21   9  -3   16.70    3.30
 -24   9  -3   63.29    4.20
 -24   9  -3   62.09    5.60
 -24   9  -3   69.09    4.40
 -24   9  -3   74.99    6.30
  26 -10  -3    0.80    1.60
 -26  10   3    1.20    1.40
 -26  10   3   -1.60    0.90
  23 -10  -3   17.70    3.90
 -23  10   3   18.80    3.10
 -23  10   3   19.90    3.80
 -23  10   3   17.40    2.70
 -23  10   3   10.30    2.70
  20 -10  -3   38.00    5.60
  20 -10  -3   27.80    5.10
 -20  10   3   38.20    3.90
 -20  10   3   42.90    4.40
 -20  10   3   35.70    4.00
 -20  10   3   37.50    5.40
  17 -10  -3  221.38    8.60
  17 -10  -3  204.68   11.20
  17 -10  -3  215.28   10.90
 -17  10   3  214.48   11.40
 -17  10   3  219.48    9.40
 -17  10   3  211.28    9.10
 -17  10   3  205.08    9.40
 -17  10   3  180.38   23.40
  16  10  -3   29.80    5.60
  14 -10  -3   15.70    3.10
  14 -10  -3    4.80    1.90
  14 -10  -3   10.20    2.90
  14 -10  -3    8.40    2.30
  14 -10  -3    9.80    2.10
 -14  10   3   11.10    2.70
 -14  10   3    9.50    2.10
 -14  10   3    7.40    1.80
 -14  10   3    3.50    4.80
 -14  10   3    9.00    1.80
 -13 -10   3   19.20    2.60
 -13 -10   3   15.90    2.30
  13  10  -3   16.30    4.20
  11 -10  -3  114.99    6.20
  11 -10  -3  109.79    5.80
 -11  10   3  110.79    5.40
 -11  10   3  102.89    6.30
 -11  10   3  115.19   11.30
 -10 -10   3    9.70    2.10
 -10 -10   3   17.50    2.60
  10  10  -3   13.10   11.50
  10  10  -3   20.50    4.70
   8 -10  -3  246.98    9.30
   8 -10  -3  248.78    9.60
  -8  10   3  252.27   11.10
  -8  10   3  251.57   16.90
  -7 -10   3   -5.20    7.20
  -7 -10   3    3.60    1.30
   7  10  -3   -8.50    5.30
   7  10  -3    5.20    3.10
   5 -10  -3  596.44   18.00
   5 -10  -3  560.44   17.70
  -5  10   3  584.24   28.50
  -4 -10   3  225.58    8.10
  -4 -10   3  267.67   23.90
  -4 -10   3  230.18   21.90
   4  10  -3  233.98   11.90
   4  10  -3  220.08   10.80
   4  10  -3  225.88   24.60
   2 -10  -3  658.23   19.80
  -2  10   3  661.63   32.90
  -1 -10   3  299.17    9.40
  -1 -10   3  295.07   24.40
   1  10  -3  307.57   26.30
  -1 -10  -3  171.78    7.10
  -1 -10  -3  189.88   15.90
   1  10   3  169.38   16.80
   2 -10   3  132.79    5.30
   2 -10   3  126.29   15.10
  -2  10  -3  117.49   14.70
  -4 -10  -3  204.78    8.30
  -4 -10  -3  212.08    8.40
   4  10   3  226.78   21.00
   4  10   3  215.18   10.10
   5 -10   3  735.23   22.20
   5 -10   3  797.52   39.70
  -5  10  -3  780.92   37.90
  -7 -10  -3  263.97   10.30
  -7 -10  -3  253.87   10.10
   7  10   3  259.27   14.60
   7  10   3  258.97   11.50
   7  10   3  247.98   24.30
   8 -10   3    7.80    1.80
   8 -10   3   10.00    5.10
   8 -10   3    9.90    1.90
  -8  10  -3    8.30    4.60
 -10 -10  -3   42.80    3.90
 -10 -10  -3   43.30    3.90
  10  10   3   48.00   12.70
  10  10   3   39.80    8.00
  11 -10   3   55.29    4.20
  11 -10   3   50.49    4.30
  11 -10   3   64.19   12.10
 -11  10  -3   60.69   12.60
 -13 -10  -3   12.10    2.30
 -13 -10  -3   12.30    2.30
  13  10   3   21.30    5.40
  14 -10   3   -1.10    7.50
  14 -10   3    7.70    3.20
  14 -10   3    3.90    1.60
  14 -10   3    5.60    1.80
  14 -10   3   10.10    2.30
 -14  10  -3    8.60    2.10
 -14  10  -3    8.40    2.80
 -14  10  -3   16.80    7.50
 -14  10  -3    8.30    1.80
 -14  10  -3    5.50    2.60
 -14  10  -3    8.10    2.00
 -16 -10  -3    3.60    1.30
 -16 -10  -3    8.90    1.60
  17 -10   3   58.39    4.50
  17 -10   3   47.90    6.00
  17 -10   3   63.79    4.50
 -17  10  -3   59.59    5.90
 -17  10  -3   55.29   14.20
 -17  10  -3   50.99    4.10
 -17  10  -3   45.30    4.70
 -17  10  -3   60.39    6.60
 -17  10  -3   52.49    4.70
  20 -10   3   19.30    4.80
 -20  10  -3   11.30    3.00
 -20  10  -3   14.80    3.40
 -20  10  -3   15.80    2.80
 -20  10  -3   15.90    2.70
 -23  10  -3  142.49    6.90
 -23  10  -3  164.98    7.20
 -23  10  -3  158.28    9.20
 -23  10  -3  166.28   10.20
  25 -11  -3   21.70    4.00
 -25  11   3   23.00    3.80
 -25  11   3   18.10    3.00
 -25  11   3   19.90    2.30
  22 -11  -3   36.20    5.50
 -22  11   3   35.30    5.00
 -22  11   3   28.50    3.20
 -22  11   3   36.70    3.80
  19 -11  -3  148.69    9.70
 -19  11   3  152.08    7.60
 -19  11   3  157.28    9.70
 -19  11   3  141.99    7.00
 -19  11   3  137.59    7.70
  16 -11  -3   52.09    5.60
  16 -11  -3   49.10    4.40
  16 -11  -3   56.29    5.30
  16 -11  -3   41.10    4.10
  16 -11  -3   52.59    4.50
 -16  11   3   49.20    3.90
 -16  11   3   52.59    4.30
 -16  11   3   46.90    5.30
 -16  11   3   51.49   11.50
 -16  11   3   54.69    4.30
 -14 -11   3   40.00    3.20
  13 -11  -3   67.09    5.40
  13 -11  -3   69.99    5.90
  13 -11  -3   71.59    5.10
  13 -11  -3   70.39    4.80
  13 -11  -3   64.59    4.90
 -13  11   3   65.49    5.70
 -13  11   3   78.19   11.20
 -13  11   3   63.19    4.00
 -13  11   3   65.89    4.20
 -11 -11   3   64.79    4.20
 -11 -11   3   56.89    4.30
  11  11  -3   65.49    7.40
  10 -11  -3  307.67   11.30
  10 -11  -3  313.87   11.60
 -10  11   3  302.27   16.20
 -10  11   3  311.37   19.20
  -8 -11   3    8.50    1.70
   8  11  -3   14.90    4.20
   8  11  -3   16.20   10.10
   7 -11  -3    4.20    1.50
   7 -11  -3    6.40    1.60
  -7  11   3    6.40    3.70
  -5 -11   3    9.00    1.50
  -5 -11   3    7.70    7.50
   5  11  -3   10.00    6.90
   5  11  -3   16.90    2.90
   5  11  -3    8.40    3.10
   4 -11  -3  177.98    7.40
   4 -11  -3  180.08    7.50
  -4  11   3  193.08   16.30
  -2 -11   3  205.78   21.40
  -2 -11   3  204.38    7.20
   2  11  -3  209.18   10.30
   2  11  -3  225.18   24.40
   2  11  -3  205.58   10.90
   1 -11  -3   54.09    3.70
   1 -11  -3   42.60    3.40
  -1  11   3   52.89    9.90
   1 -11   3  117.59    4.90
   1 -11   3  119.29   15.60
  -1  11  -3  121.39   15.60
  -2 -11  -3  167.98    7.20
  -2 -11  -3  187.48   14.40
  -2 -11  -3  174.38    7.30
   2  11   3  178.68   18.50
   2  11   3  170.08    8.80
   4 -11   3  321.07   11.00
   4 -11   3  346.07   25.10
  -4  11  -3  343.17   24.70
  -5 -11  -3  221.28    9.10
  -5 -11  -3  232.58    9.20
   5  11   3  250.07   10.90
   5  11   3  230.58   23.60
   7 -11   3  395.96   27.60
   7 -11   3  382.96   13.10
  -7  11  -3  389.46   25.10
  -8 -11  -3   79.69    5.10
  -8 -11  -3   80.29    4.90
   8  11   3   69.99   17.70
   8  11   3   95.69   11.60
  10 -11   3  140.19   17.60
  10 -11   3  170.28    7.50
  10 -11   3  162.78    7.70
 -10  11  -3  165.68   15.10
 -11 -11  -3   28.30    3.30
 -11 -11  -3   33.60    3.40
  11  11   3   48.40    8.80
  13 -11   3   12.90    8.60
  13 -11   3   17.90    3.00
  13 -11   3   18.60    3.10
 -13  11  -3   28.00    4.00
 -13  11  -3   12.90    6.90
 -13  11  -3   21.60    6.70
 -13  11  -3   17.40    3.60
 -14 -11  -3    4.70    1.60
 -14 -11  -3    5.30    1.50
  16 -11   3   27.70    3.60
  16 -11   3   34.50    4.00
  16 -11   3   33.70    3.60
  16 -11   3   33.00    5.50
 -16  11  -3   28.00    4.50
 -16  11  -3   22.10    3.30
 -16  11  -3   23.10    3.20
 -16  11  -3   34.50    5.10
 -16  11  -3   18.80    9.70
  19 -11   3   34.50    5.50
  19 -11   3   43.60    3.60
 -19  11  -3   40.30    5.80
 -19  11  -3   35.90    3.50
 -19  11  -3   36.50    3.80
 -19  11  -3   33.50    4.90
 -22  11  -3   65.69    6.20
 -22  11  -3   61.09    6.50
 -22  11  -3   58.99    4.20
 -25  11  -3    4.50    1.90
 -25  11  -3    4.90    2.30
  24 -12  -3    7.10    2.70
 -24  12   3   11.70    2.90
 -24  12   3    5.30    1.40
 -24  12   3    3.80    2.20
  21 -12  -3   49.30    6.10
 -21  12   3   47.00    5.60
 -21  12   3   41.40    3.80
  18 -12  -3   22.70    4.70
  18 -12  -3   28.70    4.70
  18 -12  -3   19.00    3.40
 -18  12   3   19.60    4.20
 -18  12   3   19.20    3.10
 -18  12   3   19.60    2.90
  15 -12  -3    2.70    1.60
  15 -12  -3    0.60    2.00
  15 -12  -3    3.70    1.70
  15 -12  -3    1.30    1.60
 -15  12   3    2.70    1.50
 -15  12   3    6.00    7.30
 -15  12   3    4.90    2.30
  12 -12  -3   57.19    4.60
  12 -12  -3   52.49    4.50
  12 -12  -3   53.59    4.20
  12 -12  -3   54.29    4.70
 -12  12   3   49.90   10.10
  12  12  -3   41.50    6.00
 -12  12   3   54.99    5.10
   9 -12  -3   52.29    4.00
   9 -12  -3   50.09    3.90
  -9  12   3   56.39    9.40
   0 -12   3   55.59    3.00
   0 -12   3   73.09   14.70
   0  12  -3   50.19    5.30
   0  12  -3   66.49   13.10
   0  12  -3   57.09    5.40
   3 -12   3   38.00   10.00
   3 -12   3   25.90    2.40
  -3  12  -3   27.80    8.20
  -3  12  -3   19.70    4.90
   6 -12   3  162.58   19.10
   6 -12   3  152.38    7.00
   6 -12   3  142.59    6.90
  -6 -12  -3  191.58    7.80
  -6 -12  -3  195.48    8.00
   6  12   3  191.68    9.30
   6  12   3  209.88   22.80
  -6  12  -3  142.19   15.50
  12 -12   3  143.09    7.30
  12 -12   3  142.49    7.60
  12 -12   3  156.48    7.80
  12 -12   3  135.89   19.80
 -12  12  -3  143.89    8.60
 -12  12  -3  138.69   13.60
 -12  12  -3  143.79    8.40
  15 -12   3  100.99    6.70
  15 -12   3  107.19    6.40
  15 -12   3  107.19    6.80
  15 -12   3  110.69    8.40
 -15  12  -3   86.09   18.90
 -15  12  -3  108.89    7.90
 -15  12  -3  115.19    7.80
  18 -12   3   27.30    3.80
  18 -12   3   21.00    4.20
  18 -12   3   27.10    3.30
 -18  12  -3   30.90    3.20
 -18  12  -3   19.50    3.80
 -18  12  -3   26.40    5.10
  21 -12   3   16.50    4.40
 -21  12  -3   15.80    3.80
 -21  12  -3   14.30    3.50
 -21  12  -3   19.60    2.60
 -24  12  -3   23.20    4.50
 -24  12  -3   30.30    4.30
  26 -13  -3   -0.10    1.70
 -26  13   3    2.00    1.50
 -26  13   3    4.80    1.90
  23 -13  -3   12.20    3.50
 -23  13   3   20.40    3.40
 -23  13   3   13.40    2.30
 -23  13   3   10.40    2.70
  20 -13  -3   59.29    6.50
 -20  13   3   46.80    5.20
 -20  13   3   52.69    3.80
 -20  13   3   57.49    6.00
  17 -13  -3  308.37   12.00
  17 -13  -3  308.37   13.40
  17 -13  -3  306.17   12.00
  17 -13  -3  304.57   12.60
  17 -13  -3  308.17   14.40
 -17  13   3  302.07   14.10
 -17  13   3  300.07   10.50
  14 -13  -3    7.10    2.40
  14 -13  -3    4.50    2.10
  14 -13  -3    8.10    2.50
  14 -13  -3    7.30    2.10
  14 -13  -3    6.60    2.10
 -14  13   3    5.30    2.60
  13  13  -3    3.70    2.60
  11 -13  -3  214.98    9.10
  11 -13  -3  197.18    8.90
  11 -13  -3  216.88    9.50
 -11  13   3  197.88    9.90
 -11  13   3  216.48   18.30
 -10 -13   3  178.78    6.90
  10  13  -3  178.88   11.00
   8 -13  -3  162.98    7.60
   8 -13  -3  156.48    7.20
  -8  13   3  174.58   16.50
  -8  13   3  158.68    8.10
  -8  13   3  148.09    7.60
  -7 -13   3  147.19    6.60
   7  13  -3  158.88   10.50
   7  13  -3  128.69   24.80
   5 -13  -3   14.30    2.60
   5 -13  -3   15.30    2.60
  -5  13   3   16.00    3.10
  -5  13   3   15.70    6.00
  -4 -13   3   77.09   19.70
  -4 -13   3  127.69    5.50
   4  13  -3  122.59   21.10
   4  13  -3  130.09    8.20
   4  13  -3  125.89    9.20
   2 -13  -3   16.00    2.50
   2 -13  -3   23.30    2.80
  -2  13   3   27.90    8.40
  -2  13   3   23.00    3.60
  -1 -13   3    1.40    0.80
   1  13  -3    3.90    5.90
   1  13  -3   -1.30    2.30
   1  13  -3    0.80    2.10
  -1 -13  -3  324.07   11.50
  -1 -13  -3  301.07   11.20
   1  13   3  314.17   13.40
   1  13   3  326.67   26.50
   2 -13   3   97.39   16.10
   2 -13   3   72.49    3.90
  -2  13  -3   72.09    5.90
  -2  13  -3   66.79    6.10
  -2  13  -3   63.79   12.60
  -4 -13  -3  217.58    9.00
  -4 -13  -3  207.58    8.90
   4  13   3  219.18   10.60
   4  13   3  203.48   22.30
   5 -13   3   47.60    3.40
   5 -13   3   45.40    3.40
   5 -13   3   56.89   12.80
  -5  13  -3   49.40    4.80
  -5  13  -3   51.99   10.40
  -7 -13  -3   40.40    3.80
  -7 -13  -3   47.00    3.80
   7  13   3   41.20    4.60
   8 -13   3  240.38   23.90
   8 -13   3  265.97   10.30
  -8  13  -3  271.77   20.90
  -8  13  -3  264.97   11.90
  -8  13  -3  230.08   10.70
 -10 -13  -3   22.80    3.00
 -10 -13  -3   17.00    2.60
  11 -13   3  155.38    8.10
  11 -13   3  153.48   20.30
  11 -13   3  168.98    8.20
  11 -13   3  165.48    7.80
 -11  13  -3  161.48    9.00
 -11  13  -3  158.08   15.20
 -11  13  -3  168.28    8.90
 -13 -13  -3    0.80    1.30
  14 -13   3   19.30    4.30
  14 -13   3   24.90    3.50
  14 -13   3   22.70    3.60
  14 -13   3   30.20    4.00
 -14  13  -3   34.80    4.60
 -14  13  -3   24.90    9.10
 -14  13  -3   23.30    4.20
 -14  13  -3   24.00    4.30
  17 -13   3    5.80    2.80
  17 -13   3    4.80    2.30
  17 -13   3    2.80    1.70
  17 -13   3    2.00    1.80
 -17  13  -3    3.10    2.40
 -17  13  -3   18.70   10.80
 -17  13  -3    4.40    2.20
  20 -13   3   20.90    3.20
  20 -13   3   21.30    4.80
 -20  13  -3   18.80    4.20
 -20  13  -3   18.10    4.40
 -23  13  -3   13.60    3.40
 -23  13  -3   23.50    4.20
 -26  13  -3    4.10    1.80
  25 -14  -3    6.40    2.60
 -25  14   3    5.80    1.90
 -25  14   3    6.80    2.10
  22 -14  -3    2.20    2.60
 -22  14   3    1.40    2.20
 -22  14   3    2.10    1.90
  19 -14  -3    7.20    2.20
  19 -14  -3    8.30    2.10
  19 -14  -3    3.90    2.70
 -19  14   3    6.10    2.60
 -19  14   3    6.70    2.20
  16 -14  -3  254.27   11.90
  16 -14  -3  252.27   11.40
  16 -14  -3  247.98   11.00
  16 -14  -3  254.57   12.80
  16 -14  -3  262.27   10.90
 -16  14   3  270.17   11.70
 -16  14   3  266.27   12.60
  13 -14  -3    4.30    1.80
  13 -14  -3    1.50    1.60
  13 -14  -3   -1.20    2.40
  13 -14  -3    4.00    2.50
  13 -14  -3    2.10    1.50
 -13  14   3    3.40    1.90
 -13  14   3    3.10    2.20
  11  14  -3    7.30    2.90
  10 -14  -3  226.88    9.70
  10 -14  -3  204.58    9.30
  10 -14  -3  222.28    9.20
 -10  14   3  206.58    9.80
 -10  14   3  215.08    9.90
 -10  14   3  207.78   17.90
   8  14  -3  104.29    8.70
   7 -14  -3   64.69    4.50
   7 -14  -3   68.69    4.70
  -7  14   3   71.19    5.50
  -7  14   3   79.59   12.20
  -7  14   3   59.49    4.70
  -5 -14   3  106.89    5.40
   5  14  -3  112.69   22.60
   5  14  -3  114.49    7.70
   5  14  -3  115.59    9.00
   4 -14  -3    5.80    1.60
   4 -14  -3    7.10    1.70
  -4  14   3    6.70    2.20
  -4  14   3    7.10    1.80
  -4  14   3    6.20    5.50
  -2 -14   3   16.60    2.20
  -2 -14   3    8.60    8.80
   2  14  -3    9.20    9.00
   2  14  -3   23.70    4.90
   2  14  -3   17.70    3.60
   1 -14  -3   28.40    2.90
   1 -14  -3   29.70    3.20
  -1  14   3   23.20    7.90
  -1  14   3   25.70    3.90
   1 -14   3    6.10    1.20
  -1  14  -3    9.30    6.80
  -1  14  -3    4.20    2.40
  -1  14  -3    9.70    3.10
  -2 -14  -3  118.49    6.10
  -2 -14  -3  104.19    5.90
   2  14   3  126.49   18.10
   2  14   3  119.79    7.80
   4 -14   3    9.40    1.70
   4 -14   3   10.70    1.90
   4 -14   3   13.00    8.50
  -4  14  -3   18.50    7.20
  -4  14  -3   10.80    2.60
  -4  14  -3    7.40    2.90
  -5 -14  -3   69.89    4.80
  -5 -14  -3   77.99    5.00
   5  14   3   80.99    6.10
   5  14   3   71.09   18.20
   7 -14   3   26.70    3.10
   7 -14   3   25.50    2.90
   7 -14   3   14.40    8.40
  -7  14  -3   23.00    3.60
  -7  14  -3   17.00    6.30
  -7  14  -3   24.20    4.00
  -8 -14  -3    7.90    1.90
  -8 -14  -3    9.50    2.10
  10 -14   3  238.38   29.10
  10 -14   3  194.18    9.20
  10 -14   3  218.58    9.10
  10 -14   3  206.88    9.30
 -10  14  -3  182.58   17.00
 -10  14  -3  206.88   10.50
 -10  14  -3  208.68   10.00
 -11 -14  -3   17.50    3.30
 -11 -14  -3   16.90    2.60
  13 -14   3  285.97   12.40
  13 -14   3  324.77   13.00
  13 -14   3  317.37   12.40
 -13  14  -3  301.27   13.70
 -13  14  -3  303.77   13.40
  16 -14   3  172.38    9.30
  16 -14   3  188.28   11.40
  16 -14   3  175.78    9.30
  16 -14   3  191.68    9.30
 -16  14  -3  183.68   10.30
 -16  14  -3  188.48   10.90
  19 -14   3   28.60    3.50
  19 -14   3   33.50    5.90
  19 -14   3   32.00    4.10
  19 -14   3   24.00    4.00
 -19  14  -3   32.30    4.80
 -19  14  -3   35.60    5.30
 -22  14  -3   23.40    4.50
 -22  14  -3   27.10    4.50
 -25  14  -3   40.80    4.80
  24 -15  -3    3.40    2.40
 -24  15   3    1.40    1.80
 -24  15   3    0.50    1.50
  21 -15  -3   31.90    5.50
 -21  15   3   31.10    3.90
 -21  15   3   30.90    4.80
  18 -15  -3    5.00    2.80
  18 -15  -3    3.50    2.10
  18 -15  -3    6.80    2.40
  18 -15  -3    6.90    2.30
  18 -15  -3    8.00    2.30
 -18  15   3    9.50    3.20
 -18  15   3    6.90    2.60
  15 -15  -3  153.28    8.50
  15 -15  -3  160.28    8.20
  15 -15  -3  155.38    8.30
  15 -15  -3  151.28    8.60
  15 -15  -3  150.38    9.40
 -15  15   3  152.28    9.00
  12 -15  -3   10.60    2.40
  12 -15  -3    7.00    2.30
  12 -15  -3    8.30    2.20
  12 -15  -3    8.80    2.20
 -12  15   3   11.40    2.60
 -12  15   3    7.40    2.60
   9 -15  -3   82.39    5.60
   9 -15  -3   75.79    5.10
   9 -15  -3   77.59    5.30
  -9  15   3   84.99   12.70
  -9  15   3   81.09    6.00
   9  15  -3   78.49    6.90
  -9  15   3   69.99    5.40
   6 -15  -3   43.40    6.60
   6 -15  -3   61.09    4.50
   6 -15  -3   56.69    4.20
  -6  15   3   51.49    4.90
  -6  15   3   40.60    9.70
  -6  15   3   56.69    4.10
   3 -15  -3  115.09    6.00
   3 -15  -3  111.39    6.10
  -3  15   3  121.89   16.20
  -3  15   3   93.89    5.00
  -3  15   3  110.89    7.30
   0 -15   3  161.18   21.20
   0 -15   3  151.48    6.30
   0  15  -3  168.28   10.50
   0  15  -3  142.09    9.20
   0  15  -3  160.38   21.80
   3 -15   3    0.60    1.00
  -3 -15  -3    5.10    1.70
   3  15   3    2.90    2.10
   3  15   3   -7.40    6.50
  -3  15  -3    1.30    5.10
  -3  15  -3   -0.40    2.00
  -3  15  -3   -1.30    2.00
   6 -15   3  231.28    9.20
   6 -15   3  245.28    9.60
  -6  15  -3  237.78   23.10
  -6  15  -3  241.88   11.70
  -6  15  -3  221.78    9.50
  -6  15  -3  225.58   11.70
   9 -15   3   68.19    5.00
   9 -15   3   71.09    5.50
  -9  15  -3   80.29    5.80
  -9  15  -3   60.39   11.70
  -9  15  -3   79.19    6.40
  12 -15   3   47.70    4.70
  12 -15   3   46.30    4.50
  12 -15   3   48.70    4.40
 -12  15  -3   43.70    5.10
 -12  15  -3   41.30    4.80
  15 -15   3   31.00    4.00
  15 -15   3   24.20    4.10
  15 -15   3   28.30    4.00
  15 -15   3   22.10    4.90
 -15  15  -3   30.60    4.40
 -15  15  -3   22.20    4.80
  18 -15   3   49.00    5.00
  18 -15   3   52.19    7.00
  18 -15   3   60.69    5.40
  18 -15   3   61.09    5.10
 -18  15  -3   59.39    6.30
  21 -15   3    0.90    1.60
 -21  15  -3    0.10    2.10
 -24  15  -3   26.90    4.50
  26 -16  -3    7.10    2.40
 -26  16   3    4.30    2.00
 -26  16   3    4.40    1.60
  23 -16  -3   -1.30    1.80
 -23  16   3    3.00    1.60
 -23  16   3    1.90    1.70
  20 -16  -3   64.69    6.80
  20 -16  -3   47.50    4.30
  20 -16  -3   69.09    5.10
 -20  16   3   61.89    6.10
 -20  16   3   64.69    5.00
  17 -16  -3   52.99    5.60
  17 -16  -3   48.20    4.50
  17 -16  -3   51.49    5.10
  17 -16  -3   55.99    6.30
  17 -16  -3   59.59    5.20
 -17  16   3   57.99    6.00
  14 -16  -3   16.10    3.00
  14 -16  -3   18.10    3.40
  14 -16  -3   19.20    3.30
  14 -16  -3   16.80    3.00
 -14  16   3   18.20    3.70
 -14  16   3   16.70    2.80
  11 -16  -3    7.70    2.20
  11 -16  -3    8.80    2.20
  11 -16  -3    7.40    2.30
 -11  16   3    7.40    7.20
 -11  16   3   10.60    2.50
 -11  16   3    5.90    2.30
  10  16  -3    1.90    2.00
   8 -16  -3  125.19    6.80
   8 -16  -3  121.99    7.20
   8 -16  -3  127.59    7.10
  -8  16   3  120.09    6.70
  -8  16   3  159.88   17.90
  -8  16   3  127.59    7.80
   7  16  -3    8.70    3.10
   5 -16  -3   32.40    3.40
   5 -16  -3   28.90    3.40
  -5  16   3   59.69   12.00
  -5  16   3   35.10    4.40
  -5  16   3   31.60    3.20
   4  16  -3   69.79    5.90
   4  16  -3   69.49    7.10
   2 -16  -3  180.38    8.30
   2 -16  -3  194.68    8.60
  -2  16   3  199.38   10.50
  -2  16   3  199.28   22.50
  -1 -16   3   51.49    3.40
   1  16  -3   47.50    6.00
   1  16  -3   42.60    5.40
   1  16  -3   45.60   14.50
  -1 -16  -3   56.39    4.40
  -1 -16  -3   58.79    4.30
   1  16   3   65.69    5.70
   1  16   3   59.49   14.30
   2 -16   3  265.57    9.70
  -2  16  -3  256.97   27.50
  -2  16  -3  272.27   13.20
  -2  16  -3  250.87   12.90
  -4 -16  -3    8.90    1.90
   4  16   3   12.40    2.90
   5 -16   3   55.49    4.10
  -5  16  -3   50.29    5.80
  -5  16  -3   55.39    5.80
  -5  16  -3   54.19   12.20
  -7 -16  -3   16.40    2.60
  -7 -16  -3   13.50    2.40
   8 -16   3   29.50    4.60
   8 -16   3   43.90    4.00
  -8  16  -3   42.30    5.10
  -8  16  -3   32.40   10.30
  -8  16  -3   52.19    4.20
  11 -16   3  221.08   10.40
  11 -16   3  241.48   10.30
  11 -16   3  241.38   10.70
 -11  16  -3  243.28   11.80
 -11  16  -3  237.88   11.20
  14 -16   3  111.69    7.20
  14 -16   3  119.39    7.20
  14 -16   3  112.49    7.40
 -14  16  -3  110.69    7.80
 -14  16  -3  118.59    7.90
  17 -16   3    3.10    3.20
  17 -16   3    1.50    1.90
  17 -16   3    0.30    1.30
  17 -16   3    1.80    1.90
 -17  16  -3    1.00    2.30
  20 -16   3   83.49    5.30
  20 -16   3   73.49    5.60
  20 -16   3   77.49    6.30
 -20  16  -3   78.89    7.30
 -23  16  -3    0.40    1.80
 -26  16  -3   21.20    3.70
  25 -17  -3    4.00    2.00
 -25  17   3   -1.00    1.40
  22 -17  -3    0.30    2.10
 -22  17   3    1.00    2.00
 -22  17   3   -0.50    1.80
  19 -17  -3   10.90    2.60
  19 -17  -3    8.80    2.60
  19 -17  -3    7.20    2.90
  19 -17  -3    2.40    2.80
 -19  17   3    9.50    2.60
  16 -17  -3   43.50    5.10
  16 -17  -3   44.00    4.60
  16 -17  -3   55.19    6.30
  16 -17  -3   45.70    5.00
 -16  17   3   45.70    5.30
  13 -17  -3  124.59    7.70
  13 -17  -3  113.19    7.30
  13 -17  -3  129.39    7.40
  13 -17  -3  132.29    8.00
 -13  17   3  132.49    7.70
 -13  17   3  121.69    7.60
  10 -17  -3    3.40    2.00
  10 -17  -3    4.10    1.90
  10 -17  -3    5.80    1.90
 -10  17   3    6.10    2.10
 -10  17   3   -3.50    4.70
 -10  17   3    3.50    2.10
   8  17  -3   57.49    5.30
   7 -17  -3   53.39    5.10
   7 -17  -3   68.89    5.10
   7 -17  -3   54.99    4.50
  -7  17   3   59.89    4.30
  -7  17   3   57.59    5.40
  -7  17   3   49.99   13.00
   4 -17  -3    1.90    1.40
   4 -17  -3    1.50    1.50
  -4  17   3   -0.80    5.50
  -4  17   3    2.40    2.20
   2  17  -3   46.80    5.40
   2  17  -3   42.90    5.50
   1 -17  -3    4.70    1.80
  -1  17   3    5.20    7.50
   1 -17   3   67.69    3.80
  -1  17  -3   56.49    6.10
  -1  17  -3   31.90   12.20
  -1  17  -3   48.60    6.20
  -2 -17  -3   13.40    2.20
  -2 -17  -3   23.40    2.80
   2  17   3   13.60    3.10
   4 -17   3  300.87   11.10
   4 -17   3  282.87   10.90
  -4  17  -3  309.47   29.30
  -4  17  -3  297.57   14.10
  -4  17  -3  300.37   14.20
  -5 -17  -3   25.90    2.70
   5  17   3   22.10    3.40
   7 -17   3  213.78    9.20
  -7  17  -3  203.68   11.10
  -7  17  -3  168.78   21.10
  -7  17  -3  196.68    8.20
  -7  17  -3  196.58   11.00
  10 -17   3  235.38   10.90
  10 -17   3  268.87   11.20
  10 -17   3  264.97   10.90
 -10  17  -3  247.38   11.20
 -10  17  -3  254.87   12.60
  13 -17   3  219.68   10.50
  13 -17   3  214.78   10.00
  13 -17   3  181.28    9.70
 -13  17  -3  222.68   11.40
 -13  17  -3  207.88   10.90
  16 -17   3   59.39    5.60
  16 -17   3   62.39    5.30
 -16  17  -3   56.19    6.00
 -16  17  -3   56.69    5.40
  19 -17   3   39.10    4.60
  19 -17   3   33.90    4.10
  19 -17   3   37.00    4.40
 -19  17  -3   34.30    5.20
  22 -17   3    5.60    1.80
 -22  17  -3    7.50    2.90
 -25  17  -3   14.60    3.00
  24 -18  -3    1.80    2.20
 -24  18   3   -0.70    1.40
  21 -18  -3   13.50    2.30
  21 -18  -3   13.90    3.80
  21 -18  -3   19.20    3.60
 -21  18   3   19.10    3.80
  18 -18  -3   10.70    2.50
  18 -18  -3   11.60    2.60
  18 -18  -3    2.40    3.20
  18 -18  -3   13.90    3.20
 -18  18   3   10.00    2.90
  15 -18  -3   46.40    5.00
  15 -18  -3   51.39    5.30
  15 -18  -3   54.69    5.30
  15 -18  -3   47.10    4.90
 -15  18   3   44.90    5.10
 -15  18   3   51.09    4.50
  12 -18  -3    5.50    2.00
  12 -18  -3   -0.50    1.40
  12 -18  -3    4.40    2.10
  12 -18  -3    2.90    1.80
 -12  18   3    1.60    2.20
 -12  18   3    3.20    1.90
   9 -18  -3    9.80    2.30
   9 -18  -3   10.90    2.60
   9 -18  -3   17.40    3.20
  -9  18   3   10.80    2.30
  -9  18   3   11.30    2.80
  -9  18   3   16.90    8.00
   6 -18  -3   31.80    3.60
   6 -18  -3   21.90    3.20
   6 -18  -3   37.40    4.40
  -6  18   3   34.80   10.40
  -6  18   3   26.50    4.50
   3 -18  -3   60.09    4.70
   3 -18  -3   63.79    4.40
  -3  18   3   68.19    6.00
  -3  18   3   65.69   15.30
   0 -18   3   11.00    1.90
   0  18  -3    9.60    3.00
   0  18  -3   14.80    3.60
   0  18   3    6.00   14.90
  -3  18  -3    9.80    9.90
   3  18   3   -0.20    1.60
  -3  18  -3    4.40    2.80
  -3  18  -3    9.30    3.10
   6 -18   3   17.30    2.80
   6 -18   3   12.40    2.30
  -6  18  -3   22.20    4.50
  -6  18  -3    9.60    9.10
  -6  18  -3   24.20    4.60
   9 -18   3   67.49    5.00
   9 -18   3   70.59    5.30
   9 -18   3   67.09    5.40
  -9  18  -3   66.39    6.30
  -9  18  -3   68.19    6.40
  -9  18  -3   35.10   13.40
  -9  18  -3   60.59    4.70
  12 -18   3  198.88    9.90
  12 -18   3  186.08    9.50
  12 -18   3  197.18    9.40
 -12  18  -3  191.98   10.80
 -12  18  -3  199.78   10.20
  15 -18   3    4.50    2.20
  15 -18   3    2.80    2.00
  15 -18   3    3.70    1.90
 -15  18  -3    4.10    2.50
 -15  18  -3    4.20    2.40
  18 -18   3   -0.30    1.60
  18 -18   3    2.10    1.90
  18 -18   3    3.10    2.20
 -18  18  -3    0.30    2.00
  21 -18   3    9.00    2.30
  21 -18   3    9.90    2.30
  21 -18   3    6.90    3.00
 -21  18  -3   12.20    3.30
 -24  18  -3    2.00    2.20
  26 -19  -3    2.60    1.90
 -26  19   3    2.90    1.70
  23 -19  -3   13.80    3.00
 -23  19   3   14.40    3.10
  20 -19  -3   34.90    5.10
  20 -19  -3   26.80    4.30
  20 -19  -3   35.80    3.70
  20 -19  -3   39.90    4.50
 -20  19   3   40.20    4.80
  17 -19  -3   51.49    5.20
  17 -19  -3   48.00    5.00
  17 -19  -3   49.60    5.20
  17 -19  -3   46.70    4.70
 -17  19   3   46.70    5.00
  14 -19  -3  113.79    7.50
  14 -19  -3  108.39    7.00
  14 -19  -3  105.89    7.00
  14 -19  -3  112.49    7.10
 -14  19   3  105.99    7.10
 -14  19   3  109.99    7.10
  11 -19  -3    7.20    2.30
  11 -19  -3   11.50    2.70
  11 -19  -3    6.00    2.30
  11 -19  -3    6.30    2.20
 -11  19   3    9.20    2.40
 -11  19   3    6.30    2.40
   8 -19  -3   36.00    4.00
   8 -19  -3   38.60    4.20
   8 -19  -3   45.50    4.40
  -8  19   3   36.40    4.60
  -8  19   3   39.80    3.30
  -8  19   3   22.50    8.50
   7  19  -3   46.20    4.00
   5 -19  -3   35.30    3.60
   5 -19  -3   33.90    3.60
  -5  19   3   21.60    8.60
  -5  19   3   32.20    4.80
   4  19  -3    0.50    2.10
   4  19  -3   -2.30    2.00
   2 -19  -3   35.30    3.40
   2 -19  -3   39.50    3.30
  -2  19   3   31.70    4.60
   1  19  -3    0.20    2.00
   1  19  -3    2.20    2.00
  -1 -19  -3   41.40    3.50
  -1 -19  -3   47.40    3.50
   1  19   3   46.50    4.70
   2 -19   3    6.90    1.60
  -2  19  -3    7.50    2.90
  -2  19  -3   10.80    3.10
   4  19   3    6.00    1.90
   5 -19   3    7.30    1.90
   5 -19   3    6.60    1.80
  -5  19  -3    4.60    2.80
  -5  19  -3  -12.50   10.10
  -5  19  -3    3.80    2.60
   8 -19   3  148.69    7.50
   8 -19   3  141.09    8.20
   8 -19   3  156.58    8.00
  -8  19  -3  162.08   10.00
  -8  19  -3  146.99    9.40
  11 -19   3   64.79    5.50
  11 -19   3   79.59    6.00
  11 -19   3   73.19    5.40
 -11  19  -3   69.89    5.20
 -11  19  -3   78.89    7.00
 -11  19  -3   65.59    6.30
  14 -19   3   81.29    6.20
  14 -19   3   71.49    5.70
  14 -19   3   83.29    6.40
 -14  19  -3   75.79    6.60
 -14  19  -3   71.59    6.20
  17 -19   3   13.60    2.90
  17 -19   3   14.40    3.10
  17 -19   3   14.10    3.00
 -17  19  -3   18.70    3.90
 -17  19  -3    7.40    2.70
  20 -19   3    0.20    1.50
  20 -19   3    0.40    1.40
  20 -19   3    1.90    2.00
 -20  19  -3    3.70    2.20
  23 -19   3    8.80    1.60
 -23  19  -3   11.90    3.10
 -26  19  -3   17.40    3.00
  25 -20  -3    3.00    2.40
 -25  20   3    2.50    1.70
  22 -20  -3   13.70    3.50
 -22  20   3   12.30    3.30
  19 -20  -3    5.30    2.20
  19 -20  -3    3.40    1.80
  19 -20  -3    1.20    1.80
 -19  20   3    2.00    1.90
  16 -20  -3   67.79    5.60
  16 -20  -3   68.79    5.60
  16 -20  -3   62.39    5.40
  16 -20  -3   71.09    5.40
 -16  20   3   66.09    5.60
 -16  20   3   54.69    4.80
  13 -20  -3  144.49    8.40
  13 -20  -3  140.79    8.10
  13 -20  -3  131.29    7.90
  13 -20  -3  137.29    7.90
 -13  20   3  146.49    7.70
 -13  20   3  143.89    8.50
  10 -20  -3   20.70    3.30
  10 -20  -3   18.30    3.30
  10 -20  -3   13.40    2.90
 -10  20   3   22.90    2.80
 -10  20   3   13.90    3.30
   7 -20  -3   25.40    3.50
   7 -20  -3   33.10    3.70
   7 -20  -3   20.00    3.00
  -7  20   3   25.80   10.90
  -7  20   3   23.80    4.10
   5  20  -3   26.70    3.40
   4 -20  -3   80.49    5.20
   4 -20  -3   83.79    5.30
  -4  20   3   78.69    6.70
   2  20  -3   21.30    3.40
   2  20  -3   27.30    4.10
   1 -20  -3    0.20    1.20
   1 -20  -3    0.50    1.40
  -1  20   3    0.80    1.60
  -1  20  -3   41.20    4.90
  -1  20  -3   46.20    5.40
  -2 -20  -3    9.10    1.70
   2  20   3   16.30    3.00
   4 -20   3   69.29    4.40
   4 -20   3   65.49    4.50
  -4  20  -3   63.99    6.10
  -4  20  -3   57.09    6.30
   7 -20   3   50.99    4.30
   7 -20   3   61.59    4.80
  -7  20  -3   63.19    6.00
  -7  20  -3   65.89    6.80
  10 -20   3   37.80    4.40
  10 -20   3   39.70    4.10
  10 -20   3   45.30    4.50
 -10  20  -3   41.60    5.00
 -10  20  -3   42.00    5.70
  13 -20   3   52.39    5.10
  13 -20   3   53.89    5.10
  13 -20   3   48.30    4.70
 -13  20  -3   45.80    5.50
 -13  20  -3   46.50    4.60
 -13  20  -3   50.59    5.50
  16 -20   3    6.60    2.30
  16 -20   3    8.60    2.50
 -16  20  -3    6.90    2.60
 -16  20  -3    8.30    2.80
  19 -20   3   42.90    4.40
  19 -20   3   38.40    4.50
  19 -20   3   45.60    4.90
 -19  20  -3   43.50    5.10
  22 -20   3    1.40    1.60
  22 -20   3    1.60    1.50
 -22  20  -3    1.60    2.00
 -25  20  -3    1.20    1.60
  24 -21  -3   10.70    2.40
  21 -21  -3    5.00    1.90
  21 -21  -3    7.30    2.10
 -21  21   3    9.20    2.60
  18 -21  -3   14.40    2.70
  18 -21  -3   21.10    3.60
  18 -21  -3   19.40    3.40
  18 -21  -3   11.20    2.80
 -18  21   3   19.30    3.50
  15 -21  -3  205.48    9.90
  15 -21  -3  213.48   10.10
  15 -21  -3  198.88    9.70
 -15  21   3  210.28   10.10
 -15  21   3  213.08    9.90
  12 -21  -3   15.10    3.10
  12 -21  -3   18.60    3.60
  12 -21  -3   10.00    2.60
  12 -21  -3   14.50    2.80
 -12  21   3   16.40    2.70
 -12  21   3   20.90    3.80
   9 -21  -3   20.10    3.40
   9 -21  -3   13.60    2.80
   9 -21  -3   20.30    3.00
  -9  21   3   17.70    3.70
   6 -21  -3    4.30    1.60
   6 -21  -3    4.00    1.40
   6 -21  -3    0.70    1.80
  -6  21   3    1.90    2.00
   3 -21  -3   16.60    2.40
   3 -21  -3   18.00    2.60
  -3  21   3   14.50    3.10
   0 -21  -3    5.10    1.40
   0 -21  -3    3.60    1.50
   0  21  -3    4.00    2.20
   0  21   3    2.70    1.80
   0  21  -3    7.80    2.40
   3 -21   3   16.30    2.40
  -3  21  -3   18.70    3.30
  -3  21  -3   17.20    3.80
   6 -21   3   24.50    3.10
   6 -21   3   34.20    3.30
  -6  21  -3   30.80    4.80
  -6  21  -3   37.80    5.40
   9 -21   3   50.29    4.50
   9 -21   3   53.79    4.30
   9 -21   3   40.80    4.40
  -9  21  -3   46.40    5.20
  -9  21  -3   49.40    5.90
  12 -21   3   11.00    2.50
  12 -21   3   13.00    2.60
  12 -21   3    6.30    2.20
 -12  21  -3   10.30    2.70
 -12  21  -3   12.50    2.50
 -12  21  -3    9.60    3.00
  15 -21   3   25.80    3.80
  15 -21   3   24.20    3.80
  15 -21   3   26.40    4.10
 -15  21  -3   25.40    4.30
 -15  21  -3   23.70    4.20
 -15  21  -3   21.80    3.60
  18 -21   3    1.20    1.70
  18 -21   3    1.60    1.80
  18 -21   3    1.90    1.90
 -18  21  -3   -2.40    2.00
 -18  21  -3   -0.20    1.80
  21 -21   3    4.30    2.20
  21 -21   3    3.30    1.70
  21 -21   3    4.10    1.80
 -21  21  -3    3.30    2.00
 -24  21  -3   12.50    2.50
 -23  22   3    7.00    1.90
  20 -22  -3   17.80    2.80
  20 -22  -3   24.00    3.80
  20 -22  -3   17.90    3.30
 -20  22   3   22.70    3.60
  17 -22  -3  156.38    8.10
  17 -22  -3  148.49    7.50
  17 -22  -3  150.18    7.90
  17 -22  -3  149.09    8.30
 -17  22   3  157.88    7.60
 -17  22   3  148.19    7.90
  14 -22  -3   94.39    6.00
  14 -22  -3   93.59    6.50
  14 -22  -3   89.69    6.20
  14 -22  -3   85.79    6.20
 -14  22   3   92.89    5.50
 -14  22   3   85.29    6.20
  11 -22  -3   59.19    4.60
  11 -22  -3   64.89    5.10
  11 -22  -3   58.09    5.10
  11 -22  -3   69.69    5.50
 -11  22   3   60.59    5.60
   8 -22  -3   28.10    3.60
   8 -22  -3   26.60    3.20
   8 -22  -3   21.50    3.40
   8 -22  -3   24.20    3.50
  -8  22   3   27.70    4.30
   5 -22  -3    8.60    1.90
   5 -22  -3   11.00    2.50
   5 -22  -3    9.10    2.10
  -5  22   3    7.70    2.60
   2 -22  -3    4.80    1.40
   2 -22  -3    0.10    1.20
  -2  22   3    0.80    1.70
   1  22  -3    2.60    1.60
   1  22   3    8.40    2.10
  -2  22  -3   10.20    2.50
  -2  22  -3   13.40    3.00
   5 -22   3   -0.80    1.20
   5 -22   3    2.10    1.50
  -5  22  -3    3.20    2.20
  -5  22  -3    6.30    2.10
   8 -22   3    3.40    1.60
   8 -22   3    5.50    1.60
  -8  22  -3    7.40    2.50
  -8  22  -3    3.30    2.50
  11 -22   3   27.80    4.10
  11 -22   3   33.20    3.80
  11 -22   3   30.70    3.50
 -11  22  -3   22.20    4.20
 -11  22  -3   37.50    5.00
  14 -22   3    5.80    2.40
  14 -22   3    6.30    2.10
  14 -22   3    6.60    2.10
 -14  22  -3    6.70    1.80
 -14  22  -3    5.70    2.60
 -14  22  -3    7.60    2.50
  17 -22   3   29.00    3.80
  17 -22   3   29.00    3.90
  17 -22   3   26.50    4.00
 -17  22  -3   25.40    3.70
 -17  22  -3   25.70    3.50
 -17  22  -3   20.90    4.00
  20 -22   3    8.40    2.10
  20 -22   3   18.20    3.50
  20 -22   3   11.60    2.60
 -20  22  -3   13.30    2.50
 -20  22  -3   15.40    3.10
  23 -22   3    2.30    1.20
 -23  22  -3    1.10    1.40
 -22  23   3    2.60    1.50
  19 -23  -3    3.90    1.70
  19 -23  -3    5.20    2.10
 -19  23   3    2.20    1.60
  16 -23  -3    4.30    2.00
  16 -23  -3    5.40    2.30
  16 -23  -3    4.10    2.00
  16 -23  -3    6.50    2.00
 -16  23   3    9.20    2.00
 -16  23   3    4.30    1.80
  13 -23  -3  151.68    8.00
  13 -23  -3  163.18    8.50
  13 -23  -3  159.78    7.60
  13 -23  -3  170.08    8.30
 -13  23   3  160.48    8.80
  10 -23  -3   16.20    2.80
  10 -23  -3   17.70    2.90
  10 -23  -3   14.10    2.60
  10 -23  -3   14.70    2.80
 -10  23   3   21.50    3.70
   7 -23  -3   -0.50    1.00
   7 -23  -3   -1.70    1.60
   7 -23  -3    0.80    1.10
  -7  23   3   -0.80    1.50
   4 -23  -3   12.40    1.90
   4 -23  -3    9.20    1.80
  -4  23   3   10.20    2.60
  -1  23   3    1.70    1.50
  -1  23  -3    6.70    2.20
  -4  23  -3   16.70    3.30
  -4  23  -3   20.40    3.00
   7 -23   3    2.20    1.30
   7 -23   3   -0.10    1.20
  -7  23  -3    2.00    2.00
  -7  23  -3    0.60    1.80
  10 -23   3    8.50    2.30
 -10  23  -3   15.30    3.50
 -10  23  -3    4.90    2.10
  13 -23   3   16.90    3.00
  13 -23   3   17.50    3.00
 -13  23  -3   23.00    4.30
  16 -23   3   11.10    2.60
  16 -23   3   10.20    2.40
  16 -23   3   16.90    3.20
 -16  23  -3   15.50    2.30
 -16  23  -3   14.70    3.00
  19 -23   3    8.20    2.30
  19 -23   3    7.20    2.10
  19 -23   3    4.80    1.90
 -19  23  -3    5.80    1.80
  22 -23   3    5.30    1.70
  22 -23   3   10.00    1.90
 -22  23  -3    9.80    2.00
  21 -24  -3    5.90    1.90
  21 -24  -3    5.60    1.50
 -21  24   3    4.50    1.50
  18 -24  -3   -2.00    1.30
  18 -24  -3   -0.60    1.20
  18 -24  -3   -0.30    1.50
 -18  24   3   -0.90    1.10
  15 -24  -3   74.19    5.30
  15 -24  -3   63.59    5.30
  15 -24  -3   73.79    5.10
 -15  24   3   66.49    4.80
  12 -24  -3   24.60    3.40
  12 -24  -3   26.40    3.30
  12 -24  -3   27.40    3.50
 -12  24   3   29.20    3.80
   9 -24  -3   32.40    3.50
   9 -24  -3   24.70    2.90
   9 -24  -3   25.60    3.00
  -9  24   3   28.00    3.90
   6 -24  -3    4.90    1.40
   6 -24  -3    5.70    1.50
  -6  24   3    5.30    2.00
  -3  24   3    9.40    2.30
  -3  24  -3    2.70    1.60
   6 -24   3   -0.10    1.20
  -6  24  -3   -0.30    1.60
   9 -24   3    2.60    1.30
   9 -24   3    4.80    1.90
   9 -24   3    3.90    1.30
  -9  24  -3    2.40    2.00
  12 -24   3    6.30    1.80
  12 -24   3    6.30    1.90
  12 -24   3    8.00    2.10
 -12  24  -3    4.60    2.40
  15 -24   3    4.00    1.90
  15 -24   3    7.00    2.00
  15 -24   3   12.00    2.50
 -15  24  -3    7.50    2.50
  18 -24   3    1.50    1.70
  18 -24   3    1.40    1.60
  18 -24   3    5.20    1.80
 -18  24  -3    1.40    1.70
  21 -24   3    1.90    1.30
  21 -24   3    0.50    1.10
 -21  24  -3    0.20    1.10
  20 -25  -3   31.60    3.40
  20 -25  -3   25.10    2.50
  17 -25  -3   46.60    4.20
  17 -25  -3   50.99    3.90
  17 -25  -3   49.10    4.40
 -17  25   3   45.50    3.30
  14 -25  -3    5.90    1.80
  14 -25  -3    4.40    1.70
  14 -25  -3    4.70    1.70
 -14  25   3    4.50    1.70
  11 -25  -3   41.60    3.50
  11 -25  -3   41.30    3.60
 -11  25   3   40.50    4.10
   8 -25  -3   14.40    2.60
   8 -25  -3   12.70    2.20
  -8  25   3   13.40    2.60
  -5  25   3    1.70    1.40
  -5  25  -3    2.90    1.80
   8 -25   3    1.70    1.40
  -8  25  -3    1.70    1.80
  11 -25   3    6.80    1.90
  11 -25   3    7.50    1.80
  11 -25   3    3.70    1.50
 -11  25  -3   10.10    2.70
  14 -25   3   21.10    3.10
  14 -25   3   20.40    3.10
  14 -25   3   15.30    2.70
 -14  25  -3   19.60    3.40
  17 -25   3    2.00    1.50
  17 -25   3    2.10    1.40
  17 -25   3    3.40    1.70
 -17  25  -3    3.30    1.50
  20 -25   3   -0.60    1.20
  20 -25   3    0.50    1.20
  19 -26  -3   39.40    2.90
  19 -26  -3   54.49    3.90
  16 -26  -3    0.90    1.30
  16 -26  -3    2.10    1.30
 -16  26   3    1.70    1.40
  13 -26  -3    4.70    1.60
  13 -26  -3    6.20    1.50
  13 -26  -3    2.40    1.60
 -13  26   3    5.20    1.70
  10 -26  -3   23.50    2.50
  10 -26  -3   28.50    3.20
 -10  26   3   23.30    2.90
  -7  26   3   15.90    2.50
  -7  26  -3    1.00    1.40
  10 -26   3    7.10    1.50
  10 -26   3    4.40    1.40
 -10  26  -3    4.20    2.00
  13 -26   3    2.60    1.40
  13 -26   3    2.60    1.30
  13 -26   3    5.20    1.30
 -13  26  -3    1.10    1.60
  16 -26   3    1.70    1.30
  16 -26   3    3.50    2.10
  16 -26   3    0.30    1.20
 -16  26  -3    0.50    1.50
  19 -26   3   -0.20    0.90
  19 -26   3    1.60    1.30
 -20   0   4   16.50    2.90
 -20   0   4   11.50    2.50
 -20   0   4   14.50    2.70
  20   0  -4   14.60    4.40
 -17   0   4   25.30    3.90
 -17   0   4   24.40    3.90
  17   0  -4   27.50    4.00
  17   0  -4   23.70    5.20
 -17   0   4   23.30    3.70
  14   0  -4   98.59    8.30
 -14   0   4   99.99    6.50
  14   0  -4   88.69   20.10
  14   0  -4  107.19    6.90
 -14   0   4  109.59    6.50
 -14   0   4  111.69    6.70
 -14   0   4  100.19   19.70
  11   0  -4   49.40   10.30
 -11   0   4   47.50    4.10
 -11   0   4   50.29    4.20
 -11   0   4   53.99   11.70
 -11   0   4   50.99    4.00
  11   0  -4   49.99    5.40
 -11   0   4   45.40   10.50
  11   0  -4   44.90    4.30
  -8   0   4   81.99   11.90
   8   0  -4   77.49   10.80
  -8   0   4   75.69    4.70
  -8   0   4   74.39    4.50
  -8   0   4   66.19   11.40
   5   0  -4  277.77   20.00
  -5   0   4  267.57    9.60
  -5   0   4  248.68   10.40
  -5   0   4  273.47   19.80
  -2   0   4  569.24   17.20
  -2   0   4  585.44   29.10
   2   0  -4  550.04   29.00
  -1   0  -4   76.79    4.30
  -1   0  -4   87.79   10.10
   1   0   4   82.09    9.80
   1   0   4   74.29    4.20
   4   0   4  207.58    8.00
  -4   0  -4  218.38   14.60
  -4   0  -4  224.78    8.40
  -4   0  -4  217.78   16.40
   4   0   4  225.38   15.20
   7   0   4  661.03   35.00
  -7   0  -4  673.43   20.40
  -7   0  -4  655.93   34.10
   7   0   4  642.24   25.30
  -7   0  -4  673.13   20.20
 -10   0  -4  208.88    9.10
 -10   0  -4  227.48   20.60
  10   0   4  221.08   21.00
 -10   0  -4  205.28    9.30
  13   0   4    6.00    6.20
 -13   0  -4    4.80    2.00
 -13   0  -4    9.60    2.30
 -13   0  -4    3.10    8.10
  13   0   4   -0.90    3.20
 -13   0  -4    0.90    1.90
 -13   0  -4    4.80    1.90
 -16   0  -4   62.79    5.70
 -16   0  -4   63.89    5.80
 -16   0  -4   54.49    5.40
  16   0   4   65.09    8.40
  16   0   4   41.10   14.10
 -16   0  -4   63.59    5.60
 -19   0  -4   14.50    2.80
 -19   0  -4   13.30    2.80
 -19   0  -4   13.70    2.90
  19   0   4   14.10    4.20
 -19   0  -4   14.40    2.70
 -22   0  -4    0.10    1.40
 -22   0  -4   -0.40    1.00
  22  -1  -4    3.20    3.30
 -22   1   4    5.00    1.70
 -22   1   4    6.10    2.00
 -22   1   4    3.80    1.60
 -21  -1   4    2.40    1.60
 -21  -1   4    0.90    1.40
 -21  -1   4    3.10    1.50
  21   1  -4   -0.10    3.40
  19  -1  -4    4.90    3.40
  19  -1  -4    4.70    2.30
 -19   1   4    3.30    2.10
 -19   1   4    7.00    2.20
 -19   1   4    5.20    2.00
 -18  -1   4   12.50    2.80
 -18  -1   4    9.60    2.40
 -18  -1   4   12.50    2.60
  18   1  -4   16.20    2.70
  18   1  -4   13.70    4.40
  16  -1  -4    3.00    1.90
  16  -1  -4   -3.00    2.50
 -16   1   4   -0.30    1.40
 -16   1   4    1.40    1.60
 -16   1   4   -2.90    1.50
 -15  -1   4   68.79    5.40
 -15  -1   4   78.29    5.90
 -15  -1   4   65.69    5.50
  15   1  -4   69.79    5.30
  15   1  -4   64.19    7.40
  13  -1  -4   45.50    5.80
  13  -1  -4   40.20    4.60
  13  -1  -4   43.90   12.00
 -13   1   4   42.00    4.20
 -13   1   4   42.20    4.30
 -13   1   4   47.90    4.30
 -13   1   4   44.00   12.70
 -12  -1   4  102.69    6.00
 -12  -1   4  113.59    6.50
 -12  -1   4  102.29    6.40
 -12  -1   4  102.79   17.60
 -12  -1   4   89.99   18.10
  12   1  -4   96.69   14.90
  12   1  -4  104.19    8.10
  12   1  -4  105.39    6.40
  10  -1  -4  114.69   13.00
  10  -1  -4   89.59    8.00
 -10   1   4  115.49   13.60
 -10   1   4  100.29    5.50
 -10   1   4   97.79   14.30
 -10   1   4  107.79    5.80
  -9  -1   4   87.99   13.40
  -9  -1   4  105.59   13.80
  -9  -1   4   89.19    5.30
  -9  -1   4   92.99    5.20
   9   1  -4   98.59   12.90
   7  -1  -4 2864.81   91.79
  -7   1   4 2909.51   94.69
  -7   1   4 2794.72   75.39
  -7   1   4 2828.12   75.29
  -6  -1   4   91.59    4.70
  -6  -1   4   95.99    5.00
  -6  -1   4   85.89   12.40
   6   1  -4   89.09   11.50
   4  -1  -4  289.97   20.90
  -4   1   4  266.47   19.00
  -4   1   4  266.07    9.50
  -4   1   4  257.77   12.90
  -3  -1   4  199.28   16.40
  -3  -1   4  185.88    7.40
   1  -1  -4   80.79    4.20
   1  -1  -4   77.59   10.40
  -1   1   4   77.29    8.70
  -1   1   4   76.89    9.90
  -1   1   4   73.39    4.10
   0  -1   4   72.89    4.00
   0  -1   4   64.39    9.50
   0   1  -4   56.49    8.90
  -2  -1  -4 1568.94   42.50
  -2  -1  -4 1562.34   54.49
   2   1   4 1574.94   53.89
   2   1   4 1565.44   42.10
   2   1   4 1533.75   55.09
   3  -1   4  480.55   24.30
   3  -1   4  462.75   14.50
  -3   1  -4  453.75   23.60
  -3   1  -4  465.65   14.60
  -5  -1  -4  186.48   12.20
  -5  -1  -4  174.98   15.00
  -5  -1  -4  175.98    7.40
  -5  -1  -4  179.58    7.20
   5   1   4  201.58   17.10
   5   1   4  177.78   12.30
   6  -1   4   66.09    8.20
   6  -1   4   55.39    3.70
  -6   1  -4   62.09    4.10
  -6   1  -4   60.79    3.80
  -6   1  -4   57.79    9.70
  -8  -1  -4  287.37   10.90
  -8  -1  -4  268.97   21.60
  -8  -1  -4  281.37   10.60
   8   1   4  286.87   22.60
   9  -1   4   47.30   10.20
   9  -1   4   41.60    4.80
  -9   1  -4   37.80    3.60
  -9   1  -4   36.20    3.60
  -9   1  -4   30.90    8.50
 -11  -1  -4   51.09    4.30
 -11  -1  -4   36.40   10.10
 -11  -1  -4   45.80    4.60
 -11  -1  -4   55.09    4.60
  11   1   4   62.19   12.70
  11   1   4   45.60    7.20
  12  -1   4   37.90    6.40
  12  -1   4   64.89   12.50
 -12   1  -4   43.50    4.20
 -12   1  -4   46.60    4.30
 -12   1  -4   44.50    4.80
 -12   1  -4   26.20    9.60
 -12   1  -4   38.20    4.10
 -14  -1  -4  115.39    7.60
 -14  -1  -4  134.29   23.10
 -14  -1  -4  116.49    7.40
 -14  -1  -4  122.59    7.70
 -14  -1  -4  130.59    7.60
  14   1   4  121.39   21.30
  14   1   4  119.89   10.30
  15  -1   4  104.49   18.20
  15  -1   4   90.99    9.30
 -15   1  -4  101.39    7.00
 -15   1  -4   64.99   15.40
 -15   1  -4   95.59    6.70
 -15   1  -4   94.79    6.90
 -15   1  -4   94.29    6.40
 -17  -1  -4   55.59    5.40
 -17  -1  -4   53.09    5.10
 -17  -1  -4   49.00    4.80
 -17  -1  -4   49.20    5.00
  17   1   4   53.79    7.50
  18  -1   4   31.80    6.70
 -18   1  -4   17.30    3.40
 -18   1  -4   25.60    3.80
 -18   1  -4   27.10    4.20
 -18   1  -4   27.70    3.90
 -20  -1  -4   11.00    2.50
 -20  -1  -4    5.80    1.90
 -20  -1  -4    7.40    2.00
 -21   1  -4   25.30    3.10
 -21   1  -4   25.00    3.70
 -21   1  -4   21.10    3.20
  21  -2  -4    2.50    2.90
  21  -2  -4    6.40    1.90
 -21   2   4    5.20    1.90
 -21   2   4    3.90    1.60
 -21   2   4    9.20    2.30
 -19  -2   4    3.60    1.60
 -19  -2   4    4.00    1.80
 -19  -2   4    4.40    2.00
  19   2  -4    2.10    2.90
  18  -2  -4    2.50    2.10
  18  -2  -4    6.50    3.90
 -18   2   4    4.90    2.10
 -18   2   4    2.90    1.80
 -18   2   4    6.60    2.20
 -16  -2   4   34.40    4.10
 -16  -2   4   31.50    4.20
 -16  -2   4   30.80    3.90
  16   2  -4   29.50    3.50
  16   2  -4   33.50    6.30
  15  -2  -4   92.89    8.40
  15  -2  -4   96.99    6.90
 -15   2   4   96.49    6.30
 -15   2   4  100.39    6.60
 -15   2   4   92.49    6.40
 -15   2   4   87.69   20.10
 -13  -2   4   80.89   17.80
 -13  -2   4   76.39    5.70
 -13  -2   4   69.59    5.40
 -13  -2   4   84.19    5.70
  13   2  -4   76.69    5.40
  13   2  -4   50.69   13.60
  13   2  -4   82.49    7.60
  12  -2  -4  155.98    8.40
  12  -2  -4  162.08    9.60
  12  -2  -4  149.88   15.50
 -12   2   4  174.88    8.30
 -12   2   4  166.78    7.90
 -12   2   4  175.98   19.30
 -12   2   4  155.48    8.00
 -10  -2   4  139.29    6.80
 -10  -2   4  139.09    7.00
 -10  -2   4  136.79   17.70
 -10  -2   4  139.49   15.90
  10   2  -4  146.19   17.30
  10   2  -4  129.09    8.30
  10   2  -4  132.79    7.00
   9  -2  -4  595.54   29.70
  -9   2   4  608.14   33.60
  -9   2   4  584.14   32.00
  -9   2   4  585.14   18.60
  -9   2   4  574.64   18.20
  -7  -2   4    4.40    1.30
  -7  -2   4    7.10    4.20
  -7  -2   4    4.40    1.50
   7   2  -4    8.80    5.20
   6  -2  -4  684.03   31.80
  -6   2   4  666.73   33.20
  -6   2   4  645.24   19.90
  -6   2   4  661.03   19.70
  -4  -2   4  907.61   25.70
  -4  -2   4  897.91   41.10
   4   2  -4  872.61   41.40
   3  -2  -4 1547.05   58.79
   3  -2  -4 1622.54   42.60
  -3   2   4 1480.95   49.30
  -3   2   4 1602.04   42.70
  -3   2   4 1615.84   57.09
  -1  -2   4  485.15   14.90
  -1  -2   4  501.35   26.90
   1   2  -4  472.75   26.50
   0  -2  -4  593.44   28.70
   0  -2  -4  605.44   17.60
   0   2   4  576.54   27.30
   0   2   4  553.54   17.00
   0   2   4  558.14   26.20
   2  -2   4  595.84   28.70
   2  -2   4  554.34   17.50
  -2   2  -4  612.44   17.70
  -2   2  -4  596.94   28.70
  -3  -2  -4 2551.74   81.99
  -3  -2  -4 2758.62   71.39
   3   2   4 2745.33   81.79
   3   2   4 2732.43   87.09
   5  -2   4   36.00    7.30
   5  -2   4   47.70    3.40
  -5   2  -4   55.29    9.70
  -5   2  -4   44.90    3.50
  -6  -2  -4  103.19    5.40
  -6  -2  -4  107.89    5.60
  -6  -2  -4  103.19   11.90
   6   2   4  119.39   14.10
   8  -2   4  209.58    8.30
   8  -2   4  225.48   14.60
  -8   2  -4  213.68    8.80
  -8   2  -4  219.78    8.70
  -8   2  -4  218.68   19.20
  -9  -2  -4    5.10    4.90
  -9  -2  -4    1.10    1.40
  -9  -2  -4    2.60    1.50
   9   2   4   -4.20    3.00
  11  -2   4   17.40    6.50
  11  -2   4   30.50    4.80
 -11   2  -4   20.70    8.40
 -11   2  -4   22.10    3.60
 -11   2  -4   21.10    3.20
 -11   2  -4   18.70    2.90
 -12  -2  -4   40.70    4.30
 -12  -2  -4   45.80    4.70
 -12  -2  -4   49.10   11.80
 -12  -2  -4   39.40    4.70
 -12  -2  -4   44.20    5.10
  12   2   4   31.90    9.80
  12   2   4   42.40    7.60
  14  -2   4   24.20    9.10
  14  -2   4   31.70    6.50
 -14   2  -4   21.20    9.00
 -14   2  -4   25.40    3.90
 -14   2  -4   36.20    4.10
 -14   2  -4   33.60    4.30
 -14   2  -4   24.10    4.00
 -15  -2  -4    5.30    2.30
 -15  -2  -4    6.20    2.30
 -15  -2  -4    6.50    2.30
 -15  -2  -4    6.80    2.50
  15   2   4   -3.00   12.40
  15   2   4    7.40    4.40
  17  -2   4   22.40   13.70
  17  -2   4    6.10    3.60
 -17   2  -4    4.90    2.40
 -17   2  -4    6.10    2.20
 -17   2  -4    7.00    2.30
 -17   2  -4    6.70    2.60
 -18  -2  -4    3.50    1.90
 -18  -2  -4   -0.20    1.40
 -18  -2  -4    0.20    1.30
  18   2   4    0.30    2.70
 -20   2  -4   31.60    3.70
 -20   2  -4   23.40    3.80
 -20   2  -4   31.50    4.20
 -20   2  -4   25.20    3.50
 -21  -2  -4    2.80    1.30
 -21  -2  -4    1.60    1.40
 -23   2  -4    0.50    1.10
 -23   2  -4    1.70    1.40
  23  -3  -4    1.70    2.10
 -23   3   4   -1.90    1.20
 -23   3   4   -0.50    1.00
 -23   3   4   -0.20    1.30
 -20  -3   4    6.50    1.90
 -20  -3   4    4.80    1.60
 -20  -3   4    5.30    1.50
  20  -3  -4    5.80    2.40
  20  -3  -4    1.40    3.20
 -20   3   4    5.80    2.20
  20   3  -4    4.80    4.10
 -20   3   4    8.50    2.40
 -20   3   4    7.30    2.10
 -11  -3   4  200.38    8.70
 -11  -3   4  192.38    8.80
  11  -3  -4  154.38   13.30
 -11  -3   4  192.58    8.40
  11  -3  -4  143.49    8.20
 -11  -3   4  207.88   23.30
 -11  -3   4  199.58   25.70
  11   3  -4  168.28   20.10
 -11   3   4  155.28   17.00
 -11   3   4  162.58    7.80
  11   3  -4  195.88   10.80
 -11   3   4  157.28    7.90
  11   3  -4  197.38    8.60
  -8  -3   4  204.68    9.00
  -8  -3   4  195.28   20.50
  -8  -3   4  211.18    8.90
   8  -3  -4  261.47   16.80
  -8  -3   4  201.88   19.70
  -8   3   4  251.97    9.10
   8   3  -4  205.68   20.90
  -8   3   4  248.88    8.90
  -8   3   4  271.57   19.00
  -8   3   4  245.88   18.60
   2  -3  -4  463.35   26.20
   2  -3  -4  481.45   14.70
  -2   3   4  471.75   24.70
  -2   3   4  462.45   14.40
  -2   3   4  460.65   21.70
  -4  -3  -4  579.34   27.30
  -4  -3  -4  559.14   17.40
  -4  -3  -4  577.54   24.60
  -4  -3  -4  578.64   17.70
   4   3   4  585.34   23.80
   4   3   4  559.74   30.30
  -7  -3  -4  113.59   13.20
   7  -3   4  144.79    6.30
   7  -3   4  140.49   12.60
  -7  -3  -4  126.99    6.50
  -7  -3  -4  126.79    6.40
  -7   3  -4  140.79    6.30
  -7   3  -4  131.89   14.60
   7   3   4  125.59   15.00
  -7   3  -4  131.29    6.00
 -10  -3  -4   30.00    3.50
 -10  -3  -4   29.00    3.50
 -10  -3  -4   28.50    3.90
 -10  -3  -4   29.70    8.90
  10   3   4   29.90    5.30
  10   3   4   18.70    8.40
  13  -3   4  154.38   19.10
 -13  -3  -4   95.79   22.70
 -13  -3  -4  120.89    7.50
  13  -3   4  150.28   10.30
 -13  -3  -4  120.99    7.80
 -13   3  -4  151.48    8.30
 -13   3  -4  148.39    7.70
  13   3   4  128.69   20.20
  13   3   4  100.19   10.40
 -13   3  -4  133.99   18.10
 -13   3  -4  144.59    7.70
 -13   3  -4  135.49   10.90
 -13   3  -4  149.29    7.50
  16  -3   4   32.10   11.30
  16  -3   4   16.50    4.70
 -16   3  -4   18.10    3.30
 -16   3  -4   18.10    3.30
 -16   3  -4   22.60    3.80
 -16   3  -4   22.80    3.90
 -19   3  -4    1.10    1.60
 -19   3  -4    1.20    1.80
 -19   3  -4    2.40    1.80
 -19   3  -4    3.70    2.30
 -22   3  -4    0.80    1.50
 -22   3  -4    1.50    1.60
 -22   3  -4    1.80    1.70
  22  -4  -4    3.20    1.90
  22  -4  -4    2.80    2.70
 -22   4   4    4.90    1.80
 -22   4   4    5.60    2.00
 -22   4   4    3.80    1.60
  19  -4  -4   31.10    6.30
  19  -4  -4   45.00    5.20
 -19   4   4   49.80    5.10
 -19   4   4   46.00    4.80
 -19   4   4   48.80    4.70
 -18  -4   4   27.80    3.20
 -18  -4   4   18.10    3.00
 -18  -4   4   19.70    3.70
  18   4  -4   31.10    5.50
  16  -4  -4   74.49    6.50
  16  -4  -4   87.99    7.90
 -16   4   4   77.39    5.80
 -16   4   4   72.89    5.50
 -16   4   4   49.00   14.90
 -16   4   4   67.39    5.70
 -15  -4   4    8.90    2.40
 -15  -4   4    7.70    2.10
 -15  -4   4    6.30    2.40
  15   4  -4   16.30    4.50
  13  -4  -4  119.89    7.70
  13  -4  -4  126.89    7.50
  13  -4  -4  119.09    9.00
 -13   4   4  139.59   18.20
 -13   4   4  127.29    7.00
 -13   4   4  136.79    6.90
 -13   4   4  141.29    7.10
 -12  -4   4  133.59    7.30
 -12  -4   4  120.49   21.80
 -12  -4   4  129.99    6.90
 -12  -4   4  121.99    7.40
  12   4  -4  140.79    6.50
  12   4  -4  104.89   18.80
  12   4  -4  127.79    9.30
  10  -4  -4  280.17   16.90
 -10   4   4  271.17   20.90
 -10   4   4  251.27   20.70
 -10   4   4  274.37   10.40
 -10   4   4  279.87   10.60
  -9  -4   4   31.70    3.10
  -9  -4   4   22.10    8.90
  -9  -4   4   54.29   12.80
  -9  -4   4   25.10    3.10
   9   4  -4   24.70    3.30
   9   4  -4   27.90    8.10
   9   4  -4   20.30    4.00
   7  -4  -4  560.14   26.70
   7  -4  -4  577.64   17.10
  -7   4   4  537.05   29.60
  -7   4   4  553.14   17.00
  -7   4   4  553.74   27.60
  -7   4   4  561.74   17.30
  -7   4   4  561.34   19.00
  -6  -4   4   42.50    3.50
  -6  -4   4   44.50    9.00
  -6  -4   4   42.20    3.30
   6   4  -4   48.30   10.20
   4  -4  -4  205.88    8.00
   4  -4  -4  219.28   27.80
  -4   4   4  214.48   16.20
  -4   4   4  204.18    7.80
  -4   4   4  216.78   13.10
  -3  -4   4  156.08   15.50
  -3  -4   4  140.79    6.10
   3   4  -4  142.59   15.60
   1  -4  -4  163.18   14.90
   1  -4  -4  177.48    7.40
  -1   4   4  201.38   14.50
  -1   4   4  185.18   12.50
  -1   4   4  182.58   13.60
   0  -4   4  235.38   18.40
   0  -4   4  215.08    8.10
  -2  -4  -4  640.74   19.60
  -2  -4  -4  666.13   29.80
   2   4   4  652.03   27.50
   2   4   4  636.84   31.10
   3  -4   4  292.97   19.90
   3  -4   4  270.77    9.70
  -3   4  -4  280.27   19.30
  -5  -4  -4  232.88   11.20
  -5  -4  -4  238.08    9.10
  -5  -4  -4  233.88    9.20
  -5  -4  -4  226.98   16.30
   5   4   4  260.17   20.20
   6  -4   4  875.01   37.70
   6  -4   4  853.41   24.80
   6  -4   4  884.31   25.20
  -6   4  -4  864.01   40.70
  -6   4  -4  839.62   24.90
  -8  -4  -4  127.19    6.70
  -8  -4  -4  113.39    6.30
  -8  -4  -4  113.49   14.00
   8   4   4  138.29   16.70
   9  -4   4  327.27   11.90
   9  -4   4  334.97   11.60
   9  -4   4  336.77   20.80
  -9   4  -4  346.17   12.20
  -9   4  -4  344.77   11.80
  -9   4  -4  356.86   25.70
 -11  -4  -4   21.40   10.90
 -11  -4  -4   30.80    3.90
 -11  -4  -4   27.80    3.80
 -11  -4  -4   31.80    4.30
  11   4   4   21.30    8.80
  11   4   4   30.30    6.20
  12  -4   4   42.30    6.00
 -12   4  -4   38.20    9.90
 -12   4  -4   48.90    5.10
 -12   4  -4   42.40    4.10
 -12   4  -4   50.09    4.10
 -12   4  -4   50.49    4.30
 -14  -4  -4   34.20    4.30
 -14  -4  -4   35.30    4.60
 -14  -4  -4   30.20    4.00
  14   4   4   35.40    6.60
  14   4   4    5.60   11.90
  15  -4   4   45.60   12.60
  15  -4   4   35.30    6.90
 -15   4  -4   35.70    4.50
 -15   4  -4   36.00   13.40
 -15   4  -4   42.70    4.30
 -15   4  -4   47.10    6.10
 -15   4  -4   38.30    4.80
 -15   4  -4   42.60    4.50
 -17  -4  -4   10.80    2.40
 -17  -4  -4   13.40    2.80
 -17  -4  -4   11.60    2.70
  17   4   4   12.60    4.10
  18  -4   4   35.70   13.90
 -18   4  -4   26.40    4.10
 -18   4  -4   22.10    3.70
 -18   4  -4   27.40    4.40
 -18   4  -4   21.50    3.50
 -20  -4  -4    2.70    1.30
 -20  -4  -4    3.40    1.50
 -21   4  -4    6.70    2.10
 -21   4  -4    3.50    2.10
 -21   4  -4    7.10    2.10
 -21   4  -4    7.60    2.20
 -24   4  -4    3.60    1.40
 -24   4  -4    0.00    1.20
  24  -5  -4   -0.30    1.20
 -24   5   4   -0.80    0.90
 -24   5   4    1.00    1.30
  21  -5  -4    3.60    2.80
  21  -5  -4    0.60    2.00
 -21   5   4    2.80    2.00
 -21   5   4    2.90    1.70
 -21   5   4    0.90    1.40
 -19  -5   4   -1.70    1.10
 -19  -5   4    2.20    1.30
 -19  -5   4    2.20    1.60
  19   5  -4    2.90    3.90
  18  -5  -4    9.80    3.80
  18  -5  -4    8.00    2.90
 -18   5   4    6.40    2.40
 -18   5   4    5.10    2.20
 -18   5   4    5.00    2.20
 -16  -5   4    3.90    1.60
 -16  -5   4    2.80    1.50
 -16  -5   4    3.80    1.90
  15  -5  -4   70.89    7.50
  15  -5  -4   71.29    6.20
 -15   5   4   73.29   16.30
 -15   5   4   75.09    5.60
 -15   5   4   68.39    5.20
 -15   5   4   70.89    5.60
 -15   5   4   77.19    6.70
 -13  -5   4   50.69    4.50
 -13  -5   4   41.90    4.20
 -13  -5   4   38.30    4.00
  13   5  -4   42.60   14.30
  13   5  -4   39.10    6.20
  12  -5  -4  154.58    8.10
  12  -5  -4  159.48    8.40
 -12   5   4  154.98    7.40
 -12   5   4  143.39    7.40
 -12   5   4  161.28    7.30
 -12   5   4  178.88   18.00
 -10  -5   4    6.40    1.80
 -10  -5   4    5.20    1.70
 -10  -5   4   15.50    9.90
  10   5  -4    3.60    1.70
  10   5  -4    3.20    2.70
  10   5  -4    2.80    7.20
   9  -5  -4  227.68    8.50
   9  -5  -4  224.58    8.80
   9  -5  -4  231.18   14.60
  -9   5   4  240.48    9.00
  -9   5   4  258.27   18.50
  -9   5   4  235.38    9.20
  -7  -5   4  211.38   21.50
  -7  -5   4  184.28   19.30
  -7  -5   4  197.08    8.10
  -7  -5   4  196.38    8.30
   7   5  -4  187.78   10.30
   7   5  -4  200.88   21.60
   6  -5  -4  178.68    7.30
   6  -5  -4  177.38    7.40
  -6   5   4  190.88   11.40
  -6   5   4  187.48   16.20
  -6   5   4  193.18   13.50
  -6   5   4  189.98    7.30
  -4  -5   4  352.86   25.40
  -4  -5   4  351.56   12.00
   4   5  -4  384.86   27.90
   3  -5  -4   39.30    9.20
   3  -5  -4   46.00    3.50
  -3   5   4   46.40    8.10
  -3   5   4   52.59    7.40
  -3   5   4   32.50    7.10
  -1  -5   4   58.59    3.70
  -1  -5   4   65.69   10.50
   1   5  -4   82.69   13.50
   0  -5  -4  268.07   18.60
   0  -5  -4  277.07    9.90
   0   5   4  270.17   18.30
   0   5   4  265.87   13.90
   2  -5   4 2604.44   69.29
   2  -5   4 2663.23   87.59
  -3  -5  -4  246.68   15.60
  -3  -5  -4  250.07    9.30
  -3  -5  -4  264.87    9.60
   3   5   4  254.57   19.60
   5  -5   4  273.87    9.70
   5  -5   4  274.27   20.00
   5  -5   4  261.87    9.70
  -6  -5  -4   24.20    2.90
  -6  -5  -4   23.20    2.90
  -6  -5  -4   24.60    6.50
   6   5   4   12.90    5.70
   8  -5   4  296.07   20.80
   8  -5   4  314.67   11.10
   8  -5   4  324.97   11.50
  -8   5  -4  310.97   11.20
  -8   5  -4  321.67   24.10
  -8   5  -4  312.57   10.90
  -9  -5  -4   30.30    3.50
  -9  -5  -4   28.20    4.10
  -9  -5  -4   10.30    8.30
  -9  -5  -4   18.40    3.20
   9   5   4   29.50    5.80
   9   5   4   29.60    9.20
  11  -5   4   37.20    9.90
  11  -5   4   47.00    3.60
  11  -5   4   50.99    4.00
 -11   5  -4   57.79    4.40
 -11   5  -4   79.49   12.90
 -11   5  -4   49.10    4.40
 -11   5  -4   51.09    4.00
 -12  -5  -4   65.49    5.50
 -12  -5  -4   64.59    5.60
 -12  -5  -4   68.59    5.50
  12   5   4   45.80   12.30
  12   5   4   57.89    9.50
  14  -5   4  142.89   10.40
  14  -5   4  135.59   19.20
 -14   5  -4  141.89    8.40
 -14   5  -4  139.59    9.70
 -14   5  -4  144.59    7.40
 -14   5  -4  131.99    7.50
 -14   5  -4  153.48   19.70
 -14   5  -4  141.09    7.70
 -15  -5  -4    4.10    2.10
 -15  -5  -4    2.50    1.70
 -15  -5  -4    0.50    1.50
  15   5   4   -0.20    3.50
  17  -5   4   53.69   14.00
 -17   5  -4   61.99    5.90
 -17   5  -4   70.19    5.40
 -17   5  -4   62.79    6.80
 -17   5  -4   57.59    5.40
 -17   5  -4   60.79    5.50
 -18  -5  -4    3.10    1.50
 -18  -5  -4    4.00    1.80
 -18  -5  -4   -0.40    1.10
 -20   5  -4    6.10    2.60
 -20   5  -4    6.00    2.30
 -20   5  -4    8.80    2.30
 -20   5  -4    9.60    2.70
 -23   5  -4    4.70    2.10
 -23   5  -4    9.20    2.00
 -23   5  -4    8.60    2.10
  23  -6  -4    9.30    2.70
  23  -6  -4    0.50    1.70
 -23   6   4    4.80    1.90
 -23   6   4    2.90    1.70
 -23   6   4    3.70    1.50
  20  -6  -4   90.29    7.00
  20  -6  -4   70.89    7.00
 -20   6   4   78.69    5.80
 -20   6   4   79.59    5.70
 -20   6   4   79.19    6.00
  17  -6  -4   68.79    7.40
  17  -6  -4   47.80    5.60
 -17   6   4   47.60    4.60
 -17   6   4   52.69    4.80
 -17   6   4   43.40    5.70
 -17   6   4   51.39    5.00
  14  -6  -4   16.20    3.30
 -14  -6   4   24.90    3.20
 -14  -6   4   20.50    3.30
 -14  -6   4   23.60    3.10
  14  -6  -4   17.90    3.20
 -14   6   4   16.20    2.90
  14   6  -4   25.80    5.20
 -14   6   4   17.00    3.30
 -14   6   4    9.50    6.80
 -14   6   4   14.10    3.50
 -14   6   4   16.90    2.90
  -8  -6   4  130.19   20.10
   8  -6  -4  108.39    5.60
   8  -6  -4  103.79    9.70
  -8  -6   4  138.69   19.70
  -8  -6   4  139.89    6.40
   8  -6  -4  108.99    5.50
  -8   6   4  111.39    8.00
  -8   6   4  107.89    5.30
  -8   6   4  108.39   10.60
   8   6  -4  144.49   18.90
   8   6  -4  127.59    5.90
  -8   6   4  102.29    5.30
   8   6  -4  137.79    8.70
  -5  -6   4   57.09    3.70
   5  -6  -4   57.79    3.80
  -5  -6   4   57.19   10.40
   5  -6  -4   62.69    4.10
  -5  -6   4   55.89    3.90
  -5   6   4   58.69    6.40
  -5   6   4   58.39    7.60
  -5   6   4   55.39    3.40
   5   6  -4   62.29   12.00
   5   6  -4   52.89    7.10
   2  -6  -4  836.22   24.50
   2  -6  -4  852.71   24.80
   2  -6  -4  819.72   39.00
  -2   6   4  851.61   35.50
  -2   6   4  883.41   28.10
  -1  -6  -4 2787.92   89.99
  -1  -6  -4 2848.01   75.09
  -1  -6  -4 2967.50   75.09
   1   6   4 2943.31   92.99
   1   6   4 2631.04   78.69
  -4  -6  -4  263.07    9.90
  -4  -6  -4  260.57    9.70
  -4  -6  -4  256.57   13.40
   4   6   4  271.37   21.80
   7  -6   4   87.79    5.10
  -7  -6  -4  119.99   14.00
   7  -6   4   91.19    4.90
   7  -6   4  104.49   12.20
  -7   6  -4   82.99    4.70
  13  -6   4  134.09   16.40
  16  -6   4   93.09   17.30
 -16   6  -4   92.19   20.30
 -16   6  -4   67.99    5.60
 -16   6  -4   86.49    7.90
 -16   6  -4   87.89    6.90
 -16   6  -4   81.09    5.90
 -16   6  -4   78.49    5.60
  19  -6   4   79.89   22.60
 -19   6  -4  102.99    7.60
 -19   6  -4  113.39    8.60
 -19   6  -4   99.39    6.30
 -19   6  -4  111.99    7.10
 -19   6  -4   98.99    6.80
 -22   6  -4   29.00    3.30
 -22   6  -4   26.10    3.80
 -22   6  -4   31.30    3.80
 -22   6  -4   30.00    4.10
 -25   6  -4    0.50    1.00
  25  -7  -4    1.80    1.40
 -25   7   4   -0.10    1.10
 -25   7   4    1.60    1.40
 -25   7   4   -1.50    1.50
  22  -7  -4    2.40    2.20
  22  -7  -4    0.10    2.70
 -22   7   4    4.50    1.70
 -22   7   4    1.90    1.70
 -22   7   4   -0.10    1.60
  19  -7  -4   14.10    3.60
  19  -7  -4   11.30    4.00
 -19   7   4    9.40    2.40
 -19   7   4   14.70    3.00
 -19   7   4   11.10    3.20
 -19   7   4   15.20    3.00
 -18  -7   4    1.00    1.40
 -18  -7   4    0.60    1.00
  18   7  -4    1.80    3.40
  16  -7  -4  270.37   12.90
 -16   7   4  263.27   11.20
 -16   7   4  277.07   11.20
 -16   7   4  280.67   11.60
 -16   7   4  257.57   12.70
 -16   7   4  219.18   25.20
 -15  -7   4    0.50    1.10
 -15  -7   4    4.70    1.70
 -15  -7   4    0.10    1.10
  15   7  -4    0.80    2.90
  13  -7  -4  122.39    7.50
  13  -7  -4  126.59    7.90
  13  -7  -4  121.89    5.80
 -13   7   4  122.89    6.60
 -13   7   4  128.19    6.50
 -13   7   4  116.29   15.80
 -13   7   4  136.69    8.30
 -13   7   4  126.89    6.80
 -12  -7   4   32.30    3.70
 -12  -7   4   19.70    4.00
 -12  -7   4   31.10    3.60
  12   7  -4   32.60    6.10
  12   7  -4   15.70   12.70
  10  -7  -4  121.49    5.80
  10  -7  -4  117.09    8.90
  10  -7  -4  111.89    5.90
 -10   7   4  104.79   12.30
 -10   7   4  117.79    5.90
 -10   7   4  123.19    5.80
  -9  -7   4  168.28    7.80
  -9  -7   4  173.08    8.20
  -9  -7   4  207.38   25.90
   9   7  -4  156.98   10.40
   9   7  -4  173.48   23.20
   7  -7  -4  647.14   19.10
   7  -7  -4  586.94   19.00
  -7   7   4  618.24   25.60
  -7   7   4  635.34   26.00
  -7   7   4  625.64   18.60
  -6  -7   4  344.97   27.60
  -6  -7   4  330.17   12.00
  -6  -7   4  353.76   29.40
  -6  -7   4  345.57   12.20
   6   7  -4  358.16   30.80
   6   7  -4  338.27   15.10
   4  -7  -4  139.49    6.40
   4  -7  -4  137.09    6.20
  -4   7   4  133.49    7.00
  -4   7   4  136.09   12.00
  -4   7   4  137.89    8.00
  -3  -7   4  100.59   14.20
  -3  -7   4  102.19    5.00
   3   7  -4   86.49   14.10
   1  -7  -4   89.89   12.30
   1  -7  -4   90.69    5.00
   1  -7  -4   91.79    5.10
  -1   7   4   97.39   11.30
   0  -7   4  647.54   36.80
   0  -7   4  646.94   20.20
   0   7  -4  827.82   44.40
  -2  -7  -4  588.14   18.50
  -2  -7  -4  589.14   29.00
  -2  -7  -4  585.84   18.30
   2   7   4  589.84   32.20
   3  -7   4  545.85   16.90
   3  -7   4  550.74   31.30
  -5  -7  -4  154.08    7.30
  -5  -7  -4  167.98    7.60
   5   7   4  180.98   18.60
   6  -7   4 2837.12   93.99
   6  -7   4 2736.53   73.79
  -8  -7  -4   86.19    5.50
  -8  -7  -4   88.89    5.80
  -8  -7  -4   88.29    6.20
   8   7   4   75.69    9.20
   8   7   4   78.39    6.20
   8   7   4   85.89   15.10
   9  -7   4    5.70    1.60
   9  -7   4    4.70    4.00
   9  -7   4    3.60    1.60
  -9   7  -4    4.80    1.60
  -9   7  -4    5.80    2.10
  -9   7  -4    7.70    5.60
 -11  -7  -4   83.99    5.70
 -11  -7  -4   78.19    5.80
 -11  -7  -4   72.49    5.70
  11   7   4   56.69    9.70
  11   7   4   57.69   14.20
  12  -7   4  193.38    8.30
  12  -7   4  193.88    8.50
  12  -7   4  183.18   17.60
  12  -7   4  194.78    8.80
 -12   7  -4  234.08   12.60
 -12   7  -4  193.88    8.50
 -12   7  -4  159.48   19.90
 -12   7  -4  193.28    9.90
 -12   7  -4  192.28    8.50
 -12   7  -4  187.28    8.00
 -14  -7  -4    2.10    1.50
 -14  -7  -4    0.80    2.00
 -14  -7  -4    1.10    1.60
  14   7   4   -0.40    2.90
  15  -7   4   48.30    3.80
 -15   7  -4   50.39    4.20
 -15   7  -4   47.90    4.60
 -15   7  -4   50.79    5.30
 -15   7  -4   33.20    5.70
 -15   7  -4   42.50    4.40
 -15   7  -4   61.09   15.20
 -17  -7  -4    6.50    1.90
 -17  -7  -4    6.20    1.70
 -17  -7  -4    6.00    1.70
  18  -7   4   47.20   14.00
 -18   7  -4   77.69    7.80
 -18   7  -4   80.29    6.00
 -18   7  -4   99.69    7.30
 -18   7  -4   77.39    5.90
 -18   7  -4   77.49    5.50
 -21   7  -4    8.70    3.50
 -21   7  -4    1.90    1.90
 -21   7  -4    1.90    2.00
 -21   7  -4    0.70    1.40
 -21   7  -4    3.40    2.20
 -24   7  -4   15.80    2.50
 -24   7  -4   11.50    2.00
  24  -8  -4   -0.30    1.60
 -24   8   4    1.80    1.40
 -24   8   4    2.30    1.40
  21  -8  -4   14.00    3.50
  21  -8  -4    8.60    3.00
 -21   8   4    5.40    2.00
 -21   8   4    4.90    2.00
 -21   8   4    6.70    2.20
 -21   8   4   10.20    3.20
  18  -8  -4   41.20    5.40
 -18   8   4   33.70    5.00
 -18   8   4   40.30    4.10
 -18   8   4   35.40    4.20
 -18   8   4   38.40    4.40
 -16  -8   4    7.90    1.70
 -16  -8   4    9.50    2.10
 -16  -8   4   12.30    2.20
  16   8  -4   10.30    3.50
  15  -8  -4   81.09    5.10
  15  -8  -4   83.59    6.40
  15  -8  -4   84.29    6.70
 -15   8   4   63.09   14.30
 -15   8   4   83.19    6.60
 -15   8   4   79.49    5.20
 -15   8   4   79.49    5.50
 -15   8   4   82.39    5.50
 -13  -8   4    3.90    1.60
 -13  -8   4    6.50    1.80
 -13  -8   4    8.10    2.20
  13   8  -4    4.90    3.30
  12  -8  -4  116.09    6.10
  12  -8  -4  106.39    6.80
  12  -8  -4  115.99    5.80
  12  -8  -4  112.29    7.20
  12  -8  -4  106.59    5.90
 -12   8   4  107.99    5.70
 -12   8   4  108.69    5.90
 -12   8   4  113.69    6.00
 -12   8   4  110.29   13.70
 -12   8   4  112.29    7.40
 -10  -8   4   31.10    3.10
 -10  -8   4   33.10    3.50
  10   8  -4   22.20   13.20
  10   8  -4   33.80    5.90
   9  -8  -4  254.87   11.80
   9  -8  -4  282.77   10.50
   9  -8  -4  280.37   10.20
  -9   8   4  263.07   15.10
  -9   8   4  276.17    9.80
  -9   8   4  285.07   17.10
  -9   8   4  265.37    9.60
  -7  -8   4   44.00    3.70
  -7  -8   4   45.20   12.90
  -7  -8   4   46.70    3.90
   7   8  -4   55.59   13.00
   7   8  -4   54.29    6.40
   6  -8  -4  209.08    8.30
   6  -8  -4  207.88    8.50
  -6   8   4  200.98   10.20
  -6   8   4  226.98   11.80
  -6   8   4  216.48   15.10
  -4  -8   4   55.09    3.80
  -4  -8   4   51.09   11.80
  -4  -8   4   49.50    3.60
   4   8  -4   40.30    5.20
   4   8  -4   42.60   11.20
   3  -8  -4  311.07   11.20
   3  -8  -4  310.47   11.00
  -3   8   4  321.17   20.40
  -1  -8   4   45.30    3.20
  -1  -8   4   28.60    8.40
   1   8  -4   35.60   12.20
   0  -8  -4   84.19    4.70
   0  -8  -4   83.19   13.00
   0  -8  -4   80.79    4.90
   0   8   4   75.39   11.00
   2  -8   4  114.19    5.40
   2  -8   4  128.79   15.10
  -2   8  -4  106.19   14.40
  -3  -8  -4  150.48    6.90
  -3  -8  -4  157.18    7.20
   3   8   4  157.08   16.90
   5  -8   4  243.48    9.30
   5  -8   4  264.07   20.70
   5  -8   4  253.67    9.50
  -6  -8  -4   20.40    2.90
  -6  -8  -4   16.60    2.70
   6   8   4   16.00    6.90
   8  -8   4   76.79    4.80
   8  -8   4   72.99    4.90
   8  -8   4   73.59   12.10
  -9  -8  -4   51.29    4.70
  -9  -8  -4   42.10    5.10
  -9  -8  -4   48.50    4.40
   9   8   4   52.19   13.30
   9   8   4   59.29    9.30
   9   8   4   42.50    5.90
  11  -8   4  169.88   18.40
  11  -8   4  180.28    8.60
  11  -8   4  192.78    8.40
  11  -8   4  185.98    8.70
 -11   8  -4  198.88    9.80
 -11   8  -4  199.78    8.30
 -11   8  -4  192.48    7.70
 -11   8  -4  193.18   20.70
 -11   8  -4  195.58   10.50
 -12  -8  -4   17.40    3.00
 -12  -8  -4   13.40    2.70
 -12  -8  -4   21.10    3.40
  12   8   4   15.70    4.80
  14  -8   4  130.89    9.10
  14  -8   4  135.99    7.10
  14  -8   4  138.69    6.80
  14  -8   4  133.29    7.30
 -14   8  -4  141.79    6.70
 -14   8  -4  142.69    8.50
 -14   8  -4  131.79    7.20
 -14   8  -4  136.29    9.20
 -14   8  -4  157.88   21.10
 -14   8  -4  133.29    7.10
 -15  -8  -4    8.30    2.10
 -15  -8  -4   11.30    2.30
 -15  -8  -4    8.20    2.20
  17  -8   4    0.30    8.50
 -17   8  -4    6.40    1.90
 -17   8  -4    6.90    2.40
 -17   8  -4    6.00    1.90
 -17   8  -4    2.60    2.80
 -17   8  -4    4.10    2.00
 -20   8  -4    6.50    3.20
 -20   8  -4    2.80    2.10
 -20   8  -4    8.20    2.30
 -20   8  -4    8.50    2.20
 -20   8  -4    7.80    2.70
 -23   8  -4    5.20    2.90
 -23   8  -4    3.40    1.50
 -23   8  -4    5.40    1.70
 -23   8  -4    3.60    2.10
  23  -9  -4   21.40    4.20
 -23   9   4    8.80    2.80
 -23   9   4   16.10    3.00
 -23   9   4   14.00    5.30
 -23   9   4   11.70    2.20
  20  -9  -4   21.40    4.50
 -20   9   4   15.30    3.50
 -20   9   4   19.10    3.10
 -20   9   4   15.70    2.90
 -20   9   4   22.70    3.60
  17  -9  -4   57.09    6.00
  17  -9  -4   57.69    6.00
 -17   9   4   47.10    4.60
 -17   9   4   47.70    5.50
 -17   9   4   52.19    4.40
 -17   9   4   85.69   22.70
 -17   9   4   52.19    4.80
  14  -9  -4   21.00    3.60
  14  -9  -4   24.60    4.60
  14  -9  -4   19.40    2.90
  14  -9  -4   20.40    3.40
  14  -9  -4   26.60    3.20
 -14   9   4   18.80    2.70
 -14   9   4   24.70    4.70
 -14   9   4   18.20    7.70
 -14   9   4   21.10    3.30
 -14   9   4   24.30    3.10
  11  -9  -4    2.60    1.60
 -11  -9   4    7.20    1.90
  11  -9  -4    3.50    2.00
 -11  -9   4    5.10    1.70
  11  -9  -4    2.30    1.60
  11  -9  -4    4.50    1.50
 -11   9   4    7.60    3.90
 -11   9   4    5.50    2.00
  11   9  -4    9.80    3.80
 -11   9   4    4.60    1.50
 -11   9   4    3.70    1.30
 -11   9   4    3.70    1.30
   8  -9  -4   39.60    3.60
   8  -9  -4   35.90    3.40
  -8   9   4   47.60    5.80
  -8   9   4   44.80    7.60
  -5  -9   4  126.89   21.00
  -5  -9   4  139.29    6.50
  -5  -9   4  155.28   20.60
  -5  -9   4  155.88    6.90
   5   9  -4  157.88    9.90
   5   9  -4  121.49   18.90
   5   9  -4  149.19    8.90
  -2  -9   4   19.30    2.40
  -2  -9   4   19.00    2.20
  -2  -9   4   20.00    7.40
   2   9  -4   18.40    3.90
   2   9  -4   31.00   10.10
  -1  -9  -4   94.19   16.20
  -1  -9  -4  111.09    5.70
  -1  -9  -4  105.09    5.80
   1   9   4  125.29   14.70
   4  -9   4  221.68   20.20
   4  -9   4  234.68    8.80
   4  -9   4  237.68    9.00
  -4   9  -4  235.78   21.30
  -7  -9  -4  263.07   10.60
  -7  -9  -4  264.47   11.00
   7   9   4  252.27   25.30
   7   9   4  266.57   11.60
 -10  -9  -4   70.49    5.20
 -10  -9  -4   66.59    5.90
 -10  -9  -4   73.99    5.50
  10  -9   4   88.29    5.30
  10  -9   4   73.59   13.90
 -10   9  -4   75.09    6.80
  10   9   4   51.59   14.80
  13  -9   4   24.50    3.50
  13  -9   4   22.90    3.50
  13  -9   4   30.60    3.30
  13  -9   4   11.50    9.70
 -13   9  -4   21.40    3.40
 -13   9  -4   23.40    8.90
 -13   9  -4   28.10    3.20
 -13   9  -4   23.40    2.80
 -13   9  -4   23.10    4.20
 -13   9  -4   26.00    4.60
  16  -9   4  156.08    7.30
  16  -9   4  168.68    7.70
 -16   9  -4  156.18   10.30
 -16   9  -4  148.19   23.20
 -16   9  -4  154.28    7.50
 -16   9  -4  161.98    8.00
 -16   9  -4  165.98    9.80
 -16   9  -4  164.58    8.30
  19  -9   4   40.50   14.80
 -19   9  -4    3.80    1.90
 -19   9  -4    3.60    2.50
 -19   9  -4    0.30    1.50
 -19   9  -4    5.00    2.20
 -19   9  -4    3.40    2.50
 -22   9  -4   16.40    2.80
 -22   9  -4   14.50    3.20
 -22   9  -4   19.70    3.00
 -22   9  -4   25.90    4.40
  25 -10  -4    0.20    1.60
 -25  10   4   -0.80    1.30
 -25  10   4    1.40    1.10
  22 -10  -4    2.30    2.40
 -22  10   4    3.20    1.60
 -22  10   4   -0.20    1.90
 -22  10   4   -4.30    3.90
 -22  10   4    2.60    1.70
  19 -10  -4   70.99    6.90
 -19  10   4   66.99    5.40
 -19  10   4   70.99    5.00
 -19  10   4   74.59    5.40
 -19  10   4   71.29    6.70
  16 -10  -4  322.07   14.70
  16 -10  -4  344.37   14.20
  16 -10  -4  347.47   11.80
 -16  10   4  292.87   27.30
 -16  10   4  321.37   12.00
 -16  10   4  306.37   14.40
 -16  10   4  311.77   12.20
 -16  10   4  331.57   12.70
 -15 -10   4    8.40    1.60
  15  10  -4   13.90    3.60
  13 -10  -4   31.40    4.60
  13 -10  -4   37.80    4.50
  13 -10  -4   32.10    3.40
  13 -10  -4   32.70    3.80
  13 -10  -4   28.70    3.50
 -13  10   4   31.00    3.30
 -13  10   4   32.10    8.30
 -13  10   4   23.90    2.80
 -13  10   4   28.90    4.50
 -13  10   4   33.60    3.40
 -12 -10   4    6.20    1.80
 -12 -10   4    7.80    1.60
  12  10  -4    6.00    3.10
  10 -10  -4  205.88    8.60
  10 -10  -4  205.08    9.00
  10 -10  -4  194.18    8.60
 -10  10   4  217.48   14.60
 -10  10   4  204.88   14.30
 -10  10   4  199.98    9.90
  -9 -10   4    4.40    1.50
  -9 -10   4    5.10    1.60
   9  10  -4    1.00    2.70
   9  10  -4    3.30   10.50
   7 -10  -4   94.49    5.40
   7 -10  -4   86.99    5.10
  -7  10   4  103.29   11.00
  -6 -10   4   91.19    5.30
  -6 -10   4  102.09   19.60
  -6 -10   4   91.99    5.30
   6  10  -4   95.69    8.40
   6  10  -4   85.29    6.90
   6  10  -4  104.19   17.40
   4 -10  -4   44.90    3.80
   4 -10  -4   42.20    3.70
  -4  10   4   44.50    8.80
  -3 -10   4  152.08    7.00
  -3 -10   4  156.08    6.80
  -3 -10   4  160.58   20.10
   3  10  -4  143.59   20.80
   3  10  -4  161.38    9.90
   3  10  -4  159.98    9.10
   1 -10  -4   95.49    5.50
   1 -10  -4   94.89    5.40
  -1  10   4   99.99   12.80
   0 -10   4  211.08    8.00
   0 -10   4  195.28    8.00
   0 -10   4  219.98   22.00
   0  10  -4  203.58   10.70
   0  10  -4  200.28   10.30
   0  10  -4  236.18   24.10
  -2 -10  -4  180.48    8.00
  -2 -10  -4  170.48    7.70
   2  10   4  156.08    7.50
   2  10   4  174.08   18.40
   3 -10   4  119.89    5.70
   3 -10   4  125.99   15.30
   3 -10   4  118.99    5.70
  -3  10  -4  137.79   16.20
  -5 -10  -4   76.39    5.10
  -5 -10  -4   69.79    4.80
   5  10   4   67.69    4.40
   5  10   4   66.49   13.90
   5  10   4   70.49    5.70
   6 -10   4  251.97    9.90
   6 -10   4  257.17   23.30
   6 -10   4  265.27   10.20
  -6  10  -4  295.87   23.50
  -8 -10  -4   40.50    4.10
  -8 -10  -4   41.10    3.80
  -8 -10  -4   38.20    5.30
   8  10   4   28.90    4.40
   8  10   4   33.90   11.20
   9 -10   4  106.09    6.00
   9 -10   4  102.19    6.10
   9 -10   4  107.49   16.50
  -9  10  -4  107.29    7.20
 -11 -10  -4   24.60    3.70
 -11 -10  -4   15.50    3.00
 -11 -10  -4   17.20    2.90
  12 -10   4  140.59    7.60
  12 -10   4  128.39   18.70
  12 -10   4  137.19    7.60
  12 -10   4  142.39    7.30
 -12  10  -4  136.99    8.40
 -12  10  -4  123.89    8.60
 -12  10  -4  123.99   17.90
 -14 -10  -4    3.20    1.30
 -14 -10  -4    0.50    1.30
 -14 -10  -4   -1.30    1.40
  15 -10   4    2.60    1.70
  15 -10   4    2.90    1.70
  15 -10   4    4.10    1.60
 -15  10  -4    1.40    2.10
 -15  10  -4    5.60    2.70
 -15  10  -4   10.90    9.50
 -15  10  -4    4.30    1.70
 -15  10  -4    3.60    1.60
  18 -10   4   27.90    3.50
 -18  10  -4   38.50    5.80
 -18  10  -4   29.60    3.60
 -18  10  -4   34.10    5.10
 -18  10  -4   35.10    3.40
 -21  10  -4   24.40    4.40
 -21  10  -4   15.60    2.80
 -21  10  -4   16.40    4.00
 -24  10  -4   -1.90    2.00
  24 -11  -4    5.00    2.60
 -24  11   4    8.60    2.60
 -24  11   4    6.50    2.20
 -24  11   4    4.10    1.40
  21 -11  -4   24.00    4.70
 -21  11   4   24.90    4.40
 -21  11   4   16.30    2.80
 -21  11   4   17.40    3.10
  18 -11  -4   75.89    7.00
  18 -11  -4   74.79    6.70
 -18  11   4   71.39    6.80
 -18  11   4   68.09    4.70
 -18  11   4   78.89    5.30
  15 -11  -4   26.80    3.70
  15 -11  -4   22.60    3.30
  15 -11  -4   31.50    4.90
  15 -11  -4   24.60    4.30
  15 -11  -4   32.80    3.70
 -15  11   4   29.70    3.10
 -15  11   4   28.60    3.20
 -15  11   4   20.80   10.20
 -15  11   4   28.80    4.50
 -13 -11   4   21.60    2.70
 -13 -11   4   15.80    2.20
  13  11  -4   19.60    4.20
  12 -11  -4   42.40    5.60
  12 -11  -4   50.89    4.80
  12 -11  -4   57.39    4.70
  12 -11  -4   53.29    4.30
  12 -11  -4   49.60    4.50
 -12  11   4   64.79    5.70
 -12  11   4   54.09    3.90
 -10 -11   4   19.30    3.10
 -10 -11   4   23.80    3.00
  10  11  -4   20.00    4.60
   9 -11  -4   23.00    3.40
   9 -11  -4   22.70    3.00
   9 -11  -4   18.40    2.80
  -9  11   4   19.50    3.30
  -9  11   4   16.20    5.40
  -7 -11   4   97.49    5.50
  -7 -11   4   78.29    5.10
   7  11  -4   91.39   18.80
   7  11  -4   89.99    8.20
   6 -11  -4   58.29    4.20
   6 -11  -4   56.99    4.40
  -6  11   4   51.69    9.80
  -4 -11   4   45.60    3.50
  -4 -11   4   34.40   11.00
   4  11  -4   36.00   11.80
   4  11  -4   41.90    6.10
   4  11  -4   38.20    5.10
   3 -11  -4  220.88    9.20
   3 -11  -4  208.18    8.80
  -3  11   4  216.58   18.60
  -1 -11   4   37.70    3.30
  -1 -11   4   29.40   10.30
  -1 -11   4   44.00    3.30
   1  11  -4   49.80   12.30
   1  11  -4   51.59    5.30
   1  11  -4   43.70    5.60
   0 -11  -4   51.29    4.10
   0 -11  -4   52.19    4.00
   0  11   4   44.20    3.70
   0  11   4   36.50    9.30
   2 -11   4    6.80    1.40
   2 -11   4   -2.40    4.80
   2 -11   4    2.90    1.20
  -2  11  -4    7.70    5.20
  -2  11  -4    1.10    2.00
  -2  11  -4    7.10    2.30
  -3 -11  -4  189.08    8.50
  -3 -11  -4  174.48    8.10
   3  11   4  181.08    9.30
   3  11   4  167.88    7.30
   3  11   4  176.28   20.50
   5 -11   4   31.20    9.90
   5 -11   4   27.20    2.90
   5 -11   4   24.60    2.80
  -5  11  -4   22.40    7.00
  -6 -11  -4   45.80    4.20
  -6 -11  -4   44.20    4.20
   6  11   4   44.70    4.70
   6  11   4   33.20   10.00
   8 -11   4  158.78    7.30
   8 -11   4  152.18    7.50
   8 -11   4  167.08   19.40
  -8  11  -4  154.38   17.20
  -8  11  -4  144.99    9.40
  -8  11  -4  140.19    8.20
  -9 -11  -4   16.00    2.70
  -9 -11  -4   13.10    3.00
  -9 -11  -4   16.60    3.10
  11 -11   4   57.59   15.00
  11 -11   4   52.79    4.50
  11 -11   4   41.60    4.60
  11 -11   4   49.10    4.20
 -11  11  -4   44.30    5.00
 -11  11  -4   45.00    5.10
 -11  11  -4   43.70    9.60
 -12 -11  -4    8.10    2.20
 -12 -11  -4    7.30    1.90
 -12 -11  -4    4.70    1.60
  14 -11   4  201.28    9.80
  14 -11   4  218.28   37.50
  14 -11   4  195.88    9.20
  14 -11   4  201.58    9.60
 -14  11  -4  198.58   10.40
 -14  11  -4  191.98   11.30
 -14  11  -4  190.48   25.40
 -14  11  -4  206.68   10.90
 -15 -11  -4   -1.80    1.10
 -15 -11  -4    1.30    1.00
  17 -11   4  137.09    7.20
  17 -11   4  151.78    7.70
 -17  11  -4  158.08    9.60
 -17  11  -4  161.58   10.50
 -17  11  -4  149.09    6.70
 -20  11  -4    3.70    2.70
 -20  11  -4    5.30    1.60
 -20  11  -4    4.10    3.20
 -23  11  -4   11.60    2.90
  26 -12  -4    5.50    1.90
 -26  12   4    4.70    1.50
  23 -12  -4    3.90    2.60
 -23  12   4    6.30    1.50
 -23  12   4    5.10    2.00
 -23  12   4    6.10    2.50
  20 -12  -4   23.60    4.80
 -20  12   4   18.50    4.00
 -20  12   4   17.40    2.70
  17 -12  -4   68.19    6.10
  17 -12  -4   62.69    5.00
  17 -12  -4   64.79    6.40
 -17  12   4   63.99    4.30
 -17  12   4   66.59    6.40
  14 -12  -4   44.40    4.10
  14 -12  -4   39.60    4.80
  14 -12  -4   40.70    4.30
  14 -12  -4   46.70    5.30
  14 -12  -4   46.10    4.50
 -14  12   4   42.10    3.60
 -14  12   4   45.70    5.40
  11 -12  -4   46.00    4.20
  11 -12  -4   44.80    7.10
  11 -12  -4   40.60    4.20
  11 -12  -4   36.00    4.00
 -11  12   4   40.10    4.30
 -11  12   4   31.30    7.40
 -11  12   4   38.80    4.60
   8 -12  -4   47.60    4.20
   8 -12  -4   49.70    4.20
   8 -12  -4   41.00    3.70
  -8  12   4   47.60    9.60
  -8  12   4   40.40    4.10
  -5 -12   4   72.69    4.70
   5  12  -4   42.10   15.10
   5  12  -4   56.89    6.00
   5  12  -4   70.99    7.60
  -1 -12  -4   44.30    4.00
   1 -12   4   35.90   11.90
   1 -12   4   52.99    3.70
   1 -12   4   56.99    3.80
  -1 -12  -4   43.00    3.80
   1  12   4   35.50    3.30
  -1  12  -4   55.29    5.70
  -1  12  -4   56.49    5.60
  -1  12  -4   70.39   13.30
   1  12   4   40.00   10.90
   1  12   4   32.90    4.40
  -4 -12  -4   72.19    5.30
   4 -12   4  120.09   16.70
  -4 -12  -4   66.89    5.00
  -4  12  -4  101.89    7.20
   4  12   4   61.89   15.00
  -4  12  -4  106.79   15.50
   4  12   4   68.59    5.90
   7 -12   4  146.99    7.30
   7 -12   4  148.89   21.30
   7 -12   4  146.49    7.00
  -7  12  -4  175.58   18.50
  -7  12  -4  136.99    7.80
  -7  12  -4  154.78    9.00
  10 -12   4  167.38    8.00
  10 -12   4  162.18    8.20
  10 -12   4  140.69   20.30
 -10  12  -4  167.48    9.40
 -10  12  -4  157.98   17.30
 -10  12  -4  161.58    9.20
  13 -12   4  106.79    6.60
  13 -12   4  111.59    7.00
  13 -12   4  112.19    7.10
 -13  12  -4  108.99    8.10
 -13  12  -4  105.69   15.20
 -13  12  -4  115.79    7.50
  16 -12   4  131.39    7.80
  16 -12   4  132.19    7.60
  16 -12   4  128.59    7.30
 -16  12  -4  121.39    9.10
 -16  12  -4  121.89   22.40
 -16  12  -4  129.29    8.80
  19 -12   4   25.00    3.20
 -19  12  -4   27.80    5.30
 -19  12  -4   24.50    4.50
 -22  12  -4    8.40    2.90
 -25  12  -4    6.20    2.30
  25 -13  -4    1.80    1.80
 -25  13   4    1.00    1.60
 -25  13   4   -0.10    1.30
  22 -13  -4    7.10    3.00
 -22  13   4    3.10    2.40
 -22  13   4    3.60    2.00
  19 -13  -4   34.60    3.60
  19 -13  -4   42.40    5.60
  19 -13  -4   43.10    5.50
 -19  13   4   41.40    4.40
 -19  13   4   49.80    5.70
 -19  13   4   37.10    3.30
  16 -13  -4  102.09    7.50
  16 -13  -4   99.59    6.60
  16 -13  -4   91.09    7.70
  16 -13  -4  102.49    6.40
  16 -13  -4  107.99    6.30
 -16  13   4  109.69    7.80
  13 -13  -4    5.70    2.20
  13 -13  -4    1.00    2.40
  13 -13  -4    6.90    2.10
  13 -13  -4    4.00    2.40
  13 -13  -4    4.80    2.00
 -13  13   4    2.60    2.30
 -13  13   4    2.60    2.30
  12  13  -4   12.60    3.30
  10 -13  -4  149.09    7.80
  10 -13  -4  138.99    7.50
  10 -13  -4  153.38    7.50
 -10  13   4  141.49    8.10
 -10  13   4  151.98    8.10
 -10  13   4  141.19   14.60
  -9 -13   4   20.30    2.40
   9  13  -4   26.00    5.10
   7 -13  -4  323.37   12.20
   7 -13  -4  335.87   12.70
   7 -13  -4  300.87   12.30
  -7  13   4  338.77   24.40
  -7  13   4  332.67   13.30
  -7  13   4  311.57   12.60
  -6 -13   4  121.99    6.10
   6  13  -4  107.69    8.70
   6  13  -4   82.69   22.00
   4 -13  -4   23.40    3.30
   4 -13  -4   26.40    3.10
  -4  13   4   24.70    3.70
  -4  13   4   23.00    7.40
  -4  13   4   23.30    3.00
  -3 -13   4   13.00    2.30
  -3 -13   4   28.50   11.30
   3  13  -4   25.30    5.40
   3  13  -4   14.20    7.80
   3  13  -4   17.60    3.60
   1 -13  -4  103.09    5.90
   1 -13  -4  116.09    6.40
  -1  13   4  108.69    7.20
  -1  13   4   96.29   14.90
  -1  13   4  104.29    5.50
   0 -13   4    4.50    1.60
   0 -13   4    2.50    1.20
   0  13  -4    3.30    2.30
   0  13  -4   -3.10    4.40
   0  13  -4    4.00    2.50
  -2 -13  -4   94.59    5.80
  -2 -13  -4   98.09    6.10
   2  13   4   94.69    6.90
   2  13   4  100.49   16.80
   3 -13   4   26.10    2.90
   3 -13   4   26.50    2.90
  -3  13  -4   35.10    4.80
  -3  13  -4   27.90   10.00
  -3  13  -4   23.90    3.40
  -3  13  -4   24.00    4.80
  -5 -13  -4    7.40    2.10
  -5 -13  -4    7.50    2.10
   5  13   4   -3.10    7.40
   5  13   4    8.20    2.50
   6 -13   4  117.59    6.30
   6 -13   4  130.89    6.70
   6 -13   4   98.29   22.70
  -6  13  -4  127.39    8.30
  -6  13  -4  153.08   18.10
  -6  13  -4  128.19    7.10
  -8 -13  -4   10.80    2.30
  -8 -13  -4    8.00    2.00
   9 -13   4  112.09    7.00
   9 -13   4  134.79    6.90
   9 -13   4  134.79    7.30
  -9  13  -4  124.49   15.50
  -9  13  -4  126.89    8.30
  -9  13  -4  113.39    7.70
 -11 -13  -4    6.50    1.50
 -11 -13  -4    8.70    2.30
 -11 -13  -4    5.60    1.60
  12 -13   4   44.30    4.70
  12 -13   4   34.60    4.20
  12 -13   4   41.10    4.30
 -12  13  -4   47.60    5.00
 -12  13  -4   40.90    5.00
 -12  13  -4   55.79   10.60
  15 -13   4   79.99    6.20
  15 -13   4   75.89    6.10
  15 -13   4   73.39    5.60
 -15  13  -4   76.19    7.10
 -15  13  -4   74.19    6.60
  18 -13   4   35.50    4.30
  18 -13   4   37.80    3.90
 -18  13  -4   31.70    5.40
 -21  13  -4    3.30    2.70
 -24  13  -4   21.00    3.70
  24 -14  -4    1.00    2.10
 -24  14   4    0.30    1.50
 -24  14   4    1.30    1.80
  21 -14  -4    3.40    2.70
 -21  14   4    1.20    1.90
 -21  14   4    0.80    2.00
  18 -14  -4   32.70    4.70
  18 -14  -4   29.00    5.20
  18 -14  -4   33.10    4.10
 -18  14   4   40.30    5.20
 -18  14   4   23.40    4.00
  15 -14  -4  121.29    6.90
  15 -14  -4  125.59    8.60
  15 -14  -4  117.89    7.20
  15 -14  -4  104.89    7.00
  15 -14  -4  110.39    7.50
 -15  14   4  115.79    8.20
  12 -14  -4   31.70    4.10
  12 -14  -4   30.00    3.80
  12 -14  -4   23.70    3.80
  12 -14  -4   37.80    5.40
 -12  14   4   27.80    3.90
 -12  14   4   28.10    4.30
  10  14  -4    2.20    2.30
   9 -14  -4  143.09    7.30
   9 -14  -4  141.59    7.60
   9 -14  -4  131.79    7.40
  -9  14   4  143.49   16.20
  -9  14   4  137.89    7.80
  -9  14   4  137.89    7.90
   7  14  -4    2.30    2.60
   6 -14  -4  146.49    7.70
   6 -14  -4  140.49    7.30
   6 -14  -4  146.49    7.80
  -6  14   4  153.28   16.70
  -6  14   4  134.29    7.30
  -6  14   4  142.89    8.20
  -4 -14   4   27.00    2.90
   4  14  -4   26.30    5.50
   4  14  -4   26.50   11.10
   4  14  -4   18.90    4.00
   3 -14  -4  210.98    9.40
   3 -14  -4  187.18    9.50
   3 -14  -4  213.28    9.20
  -3  14   4  199.48   10.50
  -3  14   4  196.08    8.50
  -3  14   4  206.68   20.70
  -1 -14   4  100.59    5.30
   1  14  -4   90.29    7.60
   1  14  -4  107.29    8.80
   1  14  -4   71.09   17.30
   0 -14  -4  109.79    6.30
   0 -14  -4  110.59    6.50
   0  14   4  133.79   17.50
   0  14   4  111.59    7.60
   2 -14   4   52.29    3.80
   2 -14   4   52.89    3.80
  -2  14  -4   47.20   12.10
  -2  14  -4   43.60    5.90
  -2  14  -4   44.50    5.50
  -3 -14  -4  155.58    7.70
  -3 -14  -4  159.28    8.10
   3  14   4  162.38   22.00
   3  14   4  156.58    9.10
   5 -14   4   32.80    3.10
   5 -14   4   18.60    2.90
  -5  14  -4   29.60   10.00
  -5  14  -4   25.20    4.90
  -5  14  -4   34.00    3.50
  -5  14  -4   21.90    4.10
  -6 -14  -4   78.99    5.20
  -6 -14  -4   75.39    5.20
   6  14   4   68.29    5.50
   8 -14   4   13.30    2.80
   8 -14   4   14.80    2.70
   8 -14   4   18.40    3.00
  -8  14  -4    9.70    5.60
  -8  14  -4   14.30    3.30
  -8  14  -4   13.90    2.90
  -9 -14  -4   13.60    2.30
  -9 -14  -4   16.90    2.80
  -9 -14  -4   19.50    3.20
  11 -14   4  188.58    9.30
  11 -14   4  183.08    8.90
 -11  14  -4  174.68   18.90
 -11  14  -4  174.38   10.00
 -11  14  -4  173.88   10.10
  14 -14   4   97.19    6.90
  14 -14   4  106.19    7.30
  14 -14   4  105.89    6.90
 -14  14  -4   95.19    7.20
 -14  14  -4  101.69    7.80
  17 -14   4    4.90    2.10
  17 -14   4    4.90    2.20
  17 -14   4    4.60    2.10
 -17  14  -4    4.80    2.50
  20 -14   4   22.40    3.10
 -20  14  -4   18.70    4.10
 -23  14  -4    4.00    2.30
 -26  14  -4    4.70    2.00
  26 -15  -4    1.50    1.50
 -26  15   4   -1.00    1.60
  23 -15  -4   11.70    3.20
 -23  15   4    7.80    2.50
 -23  15   4   14.00    2.30
  20 -15  -4   -2.20    2.00
  20 -15  -4    2.40    1.70
 -20  15   4   -1.10    1.80
 -20  15   4    0.30    1.90
  17 -15  -4    4.50    2.30
  17 -15  -4    7.40    2.80
  17 -15  -4    2.60    1.70
  17 -15  -4    4.00    2.40
  17 -15  -4    4.20    2.10
 -17  15   4    6.30    2.90
  14 -15  -4   91.69    6.30
  14 -15  -4   85.99    5.90
  14 -15  -4   89.39    6.30
  14 -15  -4   83.89    7.10
  14 -15  -4   84.69    6.60
 -14  15   4   80.39    6.00
 -14  15   4   91.79    7.10
  11 -15  -4   44.20    4.50
  11 -15  -4   41.70    4.20
  11 -15  -4   36.10    4.20
 -11  15   4   40.60    4.40
 -11  15   4   36.30    4.70
 -11  15   4   47.70   12.40
   8 -15  -4   50.29    4.50
   8 -15  -4   55.09    4.80
   8 -15  -4   36.80    4.50
  -8  15   4   47.90    4.80
  -8  15   4   45.50    4.40
  -8  15   4   46.10   11.50
   5 -15  -4    2.50    1.70
   5 -15  -4    6.30    2.30
   5 -15  -4    2.10    1.50
   5  15  -4   11.40    3.50
  -5  15   4    1.30    4.70
  -5  15   4    5.20    2.40
  -5  15   4    3.90    1.60
   5  15  -4    9.90    2.90
  -2  15   4   84.79   15.00
   1 -15   4  119.49    6.10
   1 -15   4  119.09    6.00
  -1  15  -4  120.99   18.80
  -1  15  -4  123.19    9.00
  -1  15  -4  111.39    8.40
   4 -15   4   31.00    3.20
  -4 -15  -4   40.10    3.90
   4 -15   4   27.70    3.10
  -4  15  -4   26.00    4.80
  -4  15  -4   21.30    9.20
  -4  15  -4   28.90    4.90
   7 -15   4   89.09    5.40
   7 -15   4   85.29    5.70
   7 -15   4   69.49    6.00
  -7  15  -4   72.99    5.50
  -7  15  -4   83.79    7.10
  -7  15  -4   85.49   14.00
  10 -15   4   70.29    5.60
  10 -15   4   66.69    5.70
  10 -15   4   72.59    5.30
 -10  15  -4   66.39   12.40
 -10  15  -4   69.29    5.80
 -10  15  -4   79.19    6.70
  13 -15   4  104.19    6.70
  13 -15   4  100.29    6.90
  13 -15   4   89.89    6.70
 -13  15  -4   91.09    7.50
 -13  15  -4   92.19    7.10
  16 -15   4   68.69    5.70
  16 -15   4   71.19    6.10
  16 -15   4   63.59    5.80
 -16  15  -4   75.79    7.10
 -16  15  -4   70.99    6.10
  19 -15   4    7.10    2.10
  19 -15   4    8.90    2.70
  19 -15   4    9.00    2.30
 -19  15  -4    9.70    3.50
 -22  15  -4    0.90    2.00
 -25  15  -4   10.60    2.50
  25 -16  -4    9.70    2.60
 -25  16   4    9.10    2.40
  22 -16  -4    1.80    2.20
 -22  16   4    0.00    1.90
  19 -16  -4   62.09    6.50
  19 -16  -4   64.89    5.90
  19 -16  -4   61.49    5.10
  19 -16  -4   58.79    4.40
 -19  16   4   63.89    6.20
  16 -16  -4   51.19    5.60
  16 -16  -4   59.59    5.40
  16 -16  -4   70.09    5.30
  16 -16  -4   64.59    6.60
 -16  16   4   66.09    6.20
  13 -16  -4   13.50    3.00
  13 -16  -4   21.50    3.50
  13 -16  -4   19.10    3.60
  13 -16  -4   16.50    3.20
 -13  16   4   18.10    3.30
 -13  16   4   13.10    3.10
  10 -16  -4   89.29    5.90
  10 -16  -4   87.19    6.20
  10 -16  -4   83.59    6.10
 -10  16   4   97.49   14.70
 -10  16   4   92.29    6.50
 -10  16   4   80.09    6.40
   9  16  -4   14.10    3.10
   7 -16  -4  151.38    8.20
   7 -16  -4  148.79    8.00
   7 -16  -4  161.48    8.00
  -7  16   4  157.98   19.90
  -7  16   4  162.78    8.00
  -7  16   4  159.58    9.10
   6  16  -4   31.20    5.40
   4 -16  -4  138.99    7.30
   4 -16  -4  136.19    7.60
   4 -16  -4  136.89    7.50
  -4  16   4  131.99   20.40
  -4  16   4  146.69    8.80
  -4  16   4  119.89    6.20
  -3 -16   4    2.80    1.20
   3  16  -4   -0.80    2.40
   3  16  -4    2.70    2.30
   1 -16  -4   74.29    5.20
   1 -16  -4   72.39    5.30
  -1  16   4   75.19   16.70
  -1  16   4   73.89    6.50
   0 -16   4   72.39    4.70
   0  16  -4   71.39    7.30
   0  16  -4   71.79    6.80
  -2 -16  -4    4.40    1.60
  -2 -16  -4    3.20    1.60
   2  16   4    3.80    2.00
   2  16   4    1.10   10.10
   3 -16   4  105.79    5.90
   3 -16   4  118.99    6.20
  -3  16  -4  113.39    8.70
  -3  16  -4  109.79    8.40
  -3  16  -4  101.59   18.20
  -5 -16  -4    3.50    1.30
  -5 -16  -4    5.80    1.40
   5  16   4    1.50    1.80
   6 -16   4  328.97   12.80
   6 -16   4  321.87   12.40
  -6  16  -4  357.36   15.70
  -6  16  -4  305.47   30.00
  -6  16  -4  342.07   15.60
  -6  16  -4  334.57   11.80
  -8 -16  -4    1.00    1.50
  -8 -16  -4    2.30    1.30
   9 -16   4  251.47   11.10
   9 -16   4  261.57   10.80
   9 -16   4  239.58   11.00
  -9  16  -4  228.48   24.10
  -9  16  -4  238.48   10.90
  -9  16  -4  243.08   12.60
  12 -16   4   70.59    5.50
  12 -16   4   73.79    5.90
 -12  16  -4   69.79    6.60
 -12  16  -4   68.59    6.40
  15 -16   4    1.70    1.80
  15 -16   4    1.10    2.00
  15 -16   4    1.40    1.80
 -15  16  -4   -0.90    2.10
  18 -16   4   27.50    4.30
  18 -16   4   32.30    4.00
  18 -16   4   32.50    4.40
 -18  16  -4   32.60    5.30
  21 -16   4    1.50    1.60
 -21  16  -4    2.30    2.30
 -24  16  -4   13.30    3.00
  24 -17  -4    3.80    2.40
 -24  17   4    4.50    2.10
  21 -17  -4   13.70    3.50
 -21  17   4   13.30    3.40
  18 -17  -4   45.20    4.30
  18 -17  -4   51.09    5.30
  18 -17  -4   42.40    4.50
  18 -17  -4   51.59    5.90
  18 -17  -4   51.59    4.70
 -18  17   4   53.69    5.80
  15 -17  -4    4.50    2.20
  15 -17  -4    5.50    3.10
  15 -17  -4    7.20    2.60
  15 -17  -4    6.20    2.30
  15 -17  -4    8.80    2.90
 -15  17   4    8.80    2.70
 -15  17   4   11.90    2.70
  12 -17  -4   65.49    5.50
  12 -17  -4   61.19    5.50
  12 -17  -4   62.99    5.90
  12 -17  -4   62.29    5.50
 -12  17   4   64.79    5.60
 -12  17   4   68.29    5.80
   9 -17  -4    5.20    2.00
   9 -17  -4    5.10    2.00
   9 -17  -4    4.60    2.30
  -9  17   4    3.90    2.50
  -9  17   4    5.80    2.10
  -9  17   4    1.80    7.60
   7  17  -4   12.70    2.80
   6 -17  -4  157.58    8.00
   6 -17  -4  142.79    8.10
   6 -17  -4  163.58    8.30
  -6  17   4  153.28    9.20
  -6  17   4  142.99    7.00
  -6  17   4  159.68   20.90
   4  17  -4    7.40    2.90
   4  17  -4    4.40    2.40
   3 -17  -4   10.60    2.30
   3 -17  -4    5.10    1.90
   3 -17  -4    4.30    1.80
  -3  17   4    8.60    2.80
  -3  17   4    3.50    7.40
  -1 -17   4   30.10    2.90
   1  17  -4   28.30    4.70
   1  17  -4   24.50    4.90
   0 -17  -4   26.30    3.00
   0 -17  -4   18.40    3.20
   0  17   4   23.30    4.30
   0  17   4   23.90   11.10
   2 -17   4    6.90    1.90
   2 -17   4    6.60    1.80
  -2  17  -4    3.50    9.20
  -2  17  -4    6.20    3.20
  -2  17  -4    4.40    2.50
  -3 -17  -4    8.60    2.00
  -3 -17  -4    4.00    1.80
   3  17   4    3.80    2.20
   5 -17   4   68.89    4.90
   5 -17   4   67.49    4.80
  -5  17  -4   66.19    6.90
  -5  17  -4   74.19    7.10
  -6 -17  -4    4.60    1.50
  -6 -17  -4    6.10    1.30
   6  17   4    4.00    2.10
   8 -17   4   48.10    4.40
   8 -17   4   41.70    4.80
   8 -17   4   51.39    4.70
  -8  17  -4   53.89    4.40
  -8  17  -4   55.29    6.40
  -8  17  -4   35.30   12.10
  -8  17  -4   55.19    6.20
  11 -17   4   47.30    4.60
  11 -17   4   50.19    4.80
  11 -17   4   50.29    4.90
 -11  17  -4   50.19    6.00
 -11  17  -4   49.99    5.00
  14 -17   4  166.98    9.10
  14 -17   4  156.88    8.70
  14 -17   4  151.98    8.90
 -14  17  -4  153.78    9.60
 -14  17  -4  154.28    9.70
  17 -17   4   23.90    3.80
  17 -17   4   23.70    4.10
  17 -17   4   19.80    3.80
 -17  17  -4   24.60    4.70
 -17  17  -4   21.40    3.60
  20 -17   4    6.20    2.60
  20 -17   4   -1.40    1.50
  20 -17   4    2.80    1.50
 -20  17  -4    1.90    2.30
 -23  17  -4   14.50    3.20
  23 -18  -4    2.40    2.20
 -23  18   4    2.00    2.00
  20 -18  -4    0.90    1.60
  20 -18  -4    0.40    1.70
  20 -18  -4   -2.90    2.40
 -20  18   4    1.40    2.10
  17 -18  -4   25.80    3.90
  17 -18  -4   25.70    3.90
  17 -18  -4   22.70    4.00
  17 -18  -4   24.10    3.60
  17 -18  -4   30.40    4.10
 -17  18   4   24.50    4.40
  14 -18  -4   26.20    4.00
  14 -18  -4   22.00    3.50
  14 -18  -4   27.50    4.20
  14 -18  -4   16.80    3.40
 -14  18   4   24.70    3.80
 -14  18   4   22.60    3.90
  11 -18  -4   84.89    6.40
  11 -18  -4   79.99    6.10
  11 -18  -4   87.59    6.30
 -11  18   4   82.69    6.00
 -11  18   4   90.59    6.80
   8 -18  -4   31.20    3.80
   8 -18  -4   22.20    3.80
   8 -18  -4   32.40    3.90
  -8  18   4   34.50    9.30
  -8  18   4   25.60    4.20
  -8  18   4   27.30    3.40
   5 -18  -4   40.10    4.60
   5 -18  -4   34.20    3.90
   5 -18  -4   38.30    4.10
  -5  18   4   33.30   11.60
  -5  18   4   46.30    5.20
   2 -18  -4   30.40    3.60
   2 -18  -4   31.70    3.30
   2 -18  -4   30.80    4.00
  -2 -18   4   25.60    3.60
  -2  18   4   19.00   11.10
  -2  18   4   35.90    4.50
   2  18  -4   26.00    4.10
   2  18  -4   26.20    5.00
   1 -18   4   55.59    3.90
   1 -18   4   38.00    4.60
  -1  18  -4   51.99    6.20
  -1  18  -4   57.79    6.20
   4 -18   4   31.40    3.40
   4 -18   4   28.80    3.30
  -4  18  -4   34.60    5.30
  -4  18  -4   41.00    5.80
  -4  18  -4   38.00   14.60
   7 -18   4   74.39    5.40
   7 -18   4   70.29    5.20
  -7  18  -4   46.90   14.10
  -7  18  -4   75.09    7.20
  -7  18  -4   73.59    7.00
  10 -18   4   40.00    4.30
  10 -18   4   43.20    4.50
 -10  18  -4   35.00    4.00
 -10  18  -4   48.20    5.80
 -10  18  -4   35.70    5.60
  13 -18   4    5.60    2.20
  13 -18   4    6.00    2.20
  13 -18   4    8.60    2.50
 -13  18  -4    7.10    2.90
 -13  18  -4    6.50    2.40
  16 -18   4    3.40    2.10
  16 -18   4    5.50    2.40
  16 -18   4    3.20    2.10
 -16  18  -4    3.90    2.50
 -16  18  -4    1.90    2.00
  19 -18   4   11.50    2.70
  19 -18   4    8.80    2.70
  19 -18   4    8.20    2.40
 -19  18  -4   14.00    3.40
  22 -18   4   27.20    2.70
 -22  18  -4   21.40    4.20
 -25  18  -4    1.40    1.50
  25 -19  -4    5.50    2.20
 -25  19   4    6.10    1.90
  22 -19  -4    8.60    3.00
 -22  19   4   16.50    3.40
  19 -19  -4   19.40    3.50
  19 -19  -4   13.90    3.10
  19 -19  -4   13.20    2.60
  19 -19  -4   15.80    2.90
 -19  19   4   17.60    3.70
  16 -19  -4    2.00    2.30
  16 -19  -4    3.20    2.20
  16 -19  -4    5.90    1.90
 -16  19   4    1.70    1.80
 -16  19   4    4.10    2.10
  13 -19  -4  102.29    7.30
  13 -19  -4  102.19    6.80
  13 -19  -4  110.89    7.30
  13 -19  -4  105.49    7.00
 -13  19   4  101.99    6.80
 -13  19   4  107.09    7.10
  10 -19  -4    7.40    2.40
  10 -19  -4    5.40    2.10
  10 -19  -4    2.00    1.80
 -10  19   4    7.30    2.00
 -10  19   4   -3.30    7.30
 -10  19   4    1.60    1.90
   7 -19  -4   28.50    4.20
   7 -19  -4   25.40    3.50
   7 -19  -4   28.30    3.50
  -7  19   4   30.00    4.60
  -7  19   4   27.00    2.80
  -7  19   4   14.30    8.70
   6  19  -4    2.30    1.80
   4 -19  -4    9.70    2.20
   4 -19  -4    9.20    1.90
   4 -19  -4   13.30    2.70
  -4  19   4    9.00    2.70
   3  19  -4    2.40    2.20
   3  19  -4    1.70    1.90
   1 -19  -4   11.20    2.10
   1 -19  -4   14.20    2.60
  -1  19   4   12.00    3.00
   0 -19   4   15.40    2.60
   0  19  -4   18.50    3.70
   0  19  -4   18.10    3.70
  -2 -19  -4    5.10    1.50
  -2 -19  -4    4.60    1.50
   2  19   4    6.60    2.20
   3 -19   4   64.39    4.50
   3 -19   4   68.39    4.60
  -3  19  -4   60.49    6.50
  -3  19  -4   62.29    6.40
   6 -19   4   45.20    4.10
   6 -19   4   38.10    3.80
  -6  19  -4   31.90   15.90
  -6  19  -4   51.09    6.10
  -6  19  -4   40.90    5.70
   9 -19   4   65.89    5.30
   9 -19   4   78.29    5.70
  -9  19  -4   68.39    6.60
  -9  19  -4   67.79    6.90
  12 -19   4   12.70    2.70
  12 -19   4   10.10    2.80
 -12  19  -4   16.40    3.90
 -12  19  -4   14.70    3.00
  15 -19   4   39.10    4.70
  15 -19   4   37.20    4.70
  15 -19   4   39.00    4.60
 -15  19  -4   41.40    5.00
 -15  19  -4   45.60    5.20
  18 -19   4    4.20    2.10
  18 -19   4    6.20    2.10
  18 -19   4    3.00    2.20
 -18  19  -4    5.80    2.40
 -18  19  -4    7.40    2.60
  21 -19   4    4.20    1.70
  21 -19   4    3.10    1.70
 -21  19  -4    1.10    1.80
 -24  19  -4    4.10    1.90
  24 -20  -4    5.10    2.30
 -24  20   4    3.70    1.90
  21 -20  -4   11.40    2.30
  21 -20  -4   16.70    4.00
 -21  20   4    7.10    2.50
  18 -20  -4   26.60    3.50
  18 -20  -4   22.00    3.70
  18 -20  -4   24.00    3.90
  18 -20  -4   20.40    3.40
 -18  20   4   28.30    4.10
  15 -20  -4   10.60    3.00
  15 -20  -4    9.20    2.50
  15 -20  -4    7.30    2.50
  15 -20  -4    5.10    2.30
 -15  20   4    7.30    2.50
 -15  20   4    8.90    2.30
  12 -20  -4    6.00    2.40
  12 -20  -4    9.00    2.60
  12 -20  -4    9.90    2.60
  12 -20  -4    7.20    2.30
 -12  20   4    7.10    2.50
 -12  20   4    6.40    2.00
   9 -20  -4    5.00    2.00
   9 -20  -4    3.60    2.00
   9 -20  -4    4.30    2.00
  -9  20   4    8.50    2.60
  -9  20   4    5.90    1.50
   6 -20  -4   21.10    3.20
   6 -20  -4   24.40    3.20
   6 -20  -4   15.00    3.00
  -6  20   4   22.40    4.30
   4  20  -4    0.80    1.60
   3 -20  -4   -1.30    1.20
   3 -20  -4    1.20    1.40
  -3  20   4    1.10    1.90
   1  20  -4   26.20    3.80
   1  20  -4   31.00    4.20
   0 -20  -4   14.40    2.40
   0 -20  -4   13.80    2.20
   0  20   4   12.00    2.70
   2 -20   4   -0.70    2.00
   2 -20   4   -0.20    1.10
  -2  20  -4    0.50    1.80
  -2  20  -4    0.90    1.90
   3  20   4    2.30    1.30
   5 -20   4   -0.20    1.30
   5 -20   4    3.10    1.60
  -5  20  -4    4.90    2.70
  -5  20  -4    2.70    2.30
   8 -20   4   15.80    2.90
   8 -20   4   18.40    3.00
   8 -20   4   20.70    3.40
  -8  20  -4   15.90    3.60
  -8  20  -4   15.20    3.70
  11 -20   4   20.20    3.50
  11 -20   4   15.30    3.20
  11 -20   4   20.30    3.40
 -11  20  -4   14.00    3.70
 -11  20  -4   12.10    3.20
 -11  20  -4   16.60    2.60
  14 -20   4   69.49    5.70
  14 -20   4   69.39    5.80
  14 -20   4   70.79    6.00
 -14  20  -4   78.19    5.80
 -14  20  -4   68.59    6.50
  17 -20   4    5.50    2.10
  17 -20   4    7.60    2.50
  17 -20   4    6.90    2.20
 -17  20  -4    7.00    2.50
 -17  20  -4    8.70    2.70
  20 -20   4   10.90    2.40
  20 -20   4   11.00    2.30
  20 -20   4    9.00    2.60
 -20  20  -4   10.60    2.80
 -23  20  -4    6.10    2.10
  23 -21  -4   -4.50    2.30
 -23  21   4    1.60    1.50
  20 -21  -4   16.10    2.60
  20 -21  -4   12.60    4.20
 -20  21   4   26.00    3.70
  17 -21  -4    8.10    2.40
  17 -21  -4    6.90    2.20
  17 -21  -4    5.20    2.30
  17 -21  -4    4.30    1.90
 -17  21   4    4.10    2.10
 -17  21   4    7.70    2.00
  14 -21  -4    1.90    1.70
  14 -21  -4    0.00    1.80
  14 -21  -4    1.20    1.50
  14 -21  -4    3.50    1.90
 -14  21   4    1.20    1.50
 -14  21   4    2.00    1.60
  11 -21  -4   22.50    3.80
  11 -21  -4   28.20    3.90
  11 -21  -4   19.50    3.60
  11 -21  -4   26.40    3.70
 -11  21   4   23.80    3.70
 -11  21   4   26.90    2.80
   8 -21  -4    3.90    1.80
   8 -21  -4    1.10    1.40
   8 -21  -4    7.00    1.90
  -8  21   4    3.20    2.10
   5 -21  -4    3.00    1.50
   5 -21  -4    5.00    1.90
   5 -21  -4    2.80    1.40
  -5  21   4   -0.50    1.80
   2 -21  -4    3.60    1.20
   2 -21  -4    1.80    2.20
   2 -21  -4    2.50    1.40
   2  21  -4    0.70    1.60
  -2  21   4    5.50    2.10
   2  21  -4   -0.80    1.90
  -1 -21  -4    5.20    1.20
   1  21   4    4.40    1.80
  -1  21  -4   10.20    2.80
  -1  21  -4    8.70    2.70
   4 -21   4   13.40    2.00
   4 -21   4   23.40    3.00
  -4  21  -4   11.30    3.10
  -4  21  -4   16.30    3.50
   7 -21   4    0.70    1.20
   7 -21   4    3.50    1.40
   7 -21   4   -3.10    2.00
  -7  21  -4    2.40    2.50
  -7  21  -4   -1.90    1.90
  10 -21   4   22.50    3.30
  10 -21   4   16.20    3.10
  10 -21   4   16.00    2.90
 -10  21  -4   12.70    3.20
 -10  21  -4   12.60    3.50
  13 -21   4    9.40    2.60
  13 -21   4    8.20    2.50
  13 -21   4    7.70    2.10
 -13  21  -4    4.50    2.50
 -13  21  -4   11.70    2.40
 -13  21  -4    6.90    2.80
  16 -21   4    5.50    2.10
  16 -21   4    3.80    2.10
  16 -21   4    5.20    2.10
 -16  21  -4    4.00    2.00
 -16  21  -4    4.20    2.00
 -16  21  -4    1.70    2.30
  19 -21   4    3.90    2.00
  19 -21   4    5.60    2.00
  19 -21   4    5.40    2.00
 -19  21  -4    6.00    2.20
  22 -21   4    1.10    1.20
 -22  21  -4   -0.10    1.70
 -22  22   4    0.70    1.40
  19 -22  -4    1.80    1.70
  19 -22  -4    0.20    1.80
 -19  22   4    2.00    1.60
  16 -22  -4   29.70    3.90
  16 -22  -4   30.50    3.60
  16 -22  -4   21.10    3.60
  16 -22  -4   28.50    3.70
 -16  22   4   31.90    3.50
 -16  22   4   23.40    3.20
  13 -22  -4   13.00    2.50
  13 -22  -4   18.60    3.30
  13 -22  -4   18.40    3.50
  13 -22  -4   23.20    3.50
 -13  22   4   22.40    3.50
 -13  22   4   20.70    2.60
  10 -22  -4    7.40    2.10
  10 -22  -4    6.30    2.00
  10 -22  -4    6.40    1.90
  10 -22  -4    5.20    2.00
 -10  22   4    5.60    2.10
   7 -22  -4   -1.00    1.20
   7 -22  -4    3.30    1.50
   7 -22  -4    1.30    1.40
  -7  22   4    1.50    1.70
   4 -22  -4   21.70    2.70
   4 -22  -4   21.60    2.70
   4 -22  -4   22.20    3.00
  -4  22   4   27.30    3.70
   1 -22  -4    1.70    1.20
  -1  22   4    1.70    1.50
   0  22  -4    1.60    1.60
   0  22  -4   -0.60    1.50
  -3  22  -4   17.70    3.40
  -3  22  -4   13.30    3.20
   6 -22   4   -0.90    1.40
   6 -22   4    2.30    1.40
  -6  22  -4    1.10    2.00
  -6  22  -4    1.60    2.00
   9 -22   4    2.70    1.60
   9 -22   4    5.50    1.90
   9 -22   4    5.50    2.10
  -9  22  -4    3.80    2.60
  -9  22  -4    5.60    2.30
  12 -22   4    1.80    1.50
  12 -22   4    3.30    1.70
  12 -22   4    6.40    2.10
 -12  22  -4   -0.10    1.90
 -12  22  -4    2.90    2.20
  15 -22   4    4.90    2.20
  15 -22   4    1.40    1.60
  15 -22   4    3.10    1.80
 -15  22  -4    1.90    2.00
 -15  22  -4    2.20    1.30
 -15  22  -4    1.60    2.00
  18 -22   4    2.50    1.70
  18 -22   4    6.40    2.10
  18 -22   4    5.60    2.10
 -18  22  -4    4.70    2.00
 -18  22  -4    2.80    1.70
 -18  22  -4    5.10    2.00
  21 -22   4    3.80    1.60
  21 -22   4    3.90    1.60
 -21  22  -4    1.20    1.70
 -21  22  -4    3.20    1.80
  21 -23  -4    1.40    1.50
 -21  23   4    0.10    1.20
  18 -23  -4    7.20    2.20
  18 -23  -4    9.50    2.10
  18 -23  -4    9.30    2.20
 -18  23   4    8.00    2.00
  15 -23  -4    6.00    1.90
  15 -23  -4    6.70    2.00
  15 -23  -4    7.50    2.20
  15 -23  -4    6.30    1.90
 -15  23   4    6.90    1.60
 -15  23   4    4.60    1.80
  12 -23  -4   10.60    2.30
  12 -23  -4    9.30    2.20
  12 -23  -4   11.50    2.50
  12 -23  -4   10.30    2.20
 -12  23   4   10.70    2.50
   9 -23  -4    3.80    1.70
   9 -23  -4   -0.50    1.30
   9 -23  -4    1.60    1.50
   9 -23  -4    0.00    1.20
  -9  23   4    3.00    1.90
   6 -23  -4   14.10    2.40
   6 -23  -4   16.90    2.80
   6 -23  -4   17.80    2.60
   6 -23  -4   21.00    2.70
  -6  23   4   17.30    3.30
   3 -23  -4    8.20    1.80
  -3  23   4    9.50    2.20
  -2  23  -4    1.70    1.80
  -2  23  -4   -0.70    1.40
   5 -23   4   -1.40    1.40
   5 -23   4   -1.70    1.30
  -5  23  -4    2.10    1.90
  -5  23  -4    5.40    2.20
   8 -23   4   10.60    2.40
   8 -23   4   10.10    1.90
   8 -23   4   11.10    2.20
  -8  23  -4   13.30    2.80
  -8  23  -4   11.80    3.10
  11 -23   4    7.20    2.00
  11 -23   4    8.20    2.20
  11 -23   4    5.80    2.00
 -11  23  -4    6.50    2.40
 -11  23  -4    9.60    2.80
  14 -23   4   19.00    3.20
  14 -23   4   17.80    3.40
  14 -23   4   16.00    2.90
 -14  23  -4   19.00    3.60
 -14  23  -4   14.70    3.10
  17 -23   4    3.70    1.80
  17 -23   4    1.20    1.70
  17 -23   4    4.70    1.90
 -17  23  -4    1.70    1.10
 -17  23  -4    3.30    2.00
 -17  23  -4    2.90    1.60
  20 -23   4    0.80    1.40
  20 -23   4    0.30    1.30
 -20  23  -4   -0.20    1.20
  20 -24  -4    3.20    1.70
  20 -24  -4    0.30    1.10
 -20  24   4    3.40    1.30
  17 -24  -4   12.10    2.40
  17 -24  -4   11.40    2.30
  17 -24  -4   19.40    3.10
 -17  24   4   14.00    2.20
 -17  24   4   14.20    2.10
  14 -24  -4    2.20    1.40
  14 -24  -4    2.90    1.60
  14 -24  -4    2.30    1.70
  14 -24  -4    1.90    1.60
 -14  24   4    0.40    1.40
  11 -24  -4   21.00    3.10
  11 -24  -4   21.30    2.90
  11 -24  -4   20.90    2.90
  11 -24  -4   26.00    3.20
 -11  24   4   21.90    3.50
   8 -24  -4   10.50    2.00
   8 -24  -4    9.90    2.00
  -8  24   4   12.00    2.80
   5 -24  -4    5.90    1.40
   5 -24  -4    2.40    1.10
  -5  24   4    3.20    1.60
  -4  24  -4    2.80    1.60
   7 -24   4    4.30    1.60
  -7  24  -4    5.60    2.30
  -7  24  -4   10.30    2.10
  10 -24   4    0.40    1.50
  10 -24   4   -0.20    1.20
  10 -24   4    3.30    1.40
 -10  24  -4   -1.00    1.50
 -10  24  -4    2.80    1.80
  13 -24   4    6.90    1.90
  13 -24   4    1.40    1.60
  13 -24   4    3.90    1.70
 -13  24  -4    7.60    2.50
 -13  24  -4    4.60    2.20
  16 -24   4    1.90    1.50
  16 -24   4    2.00    1.60
  16 -24   4   -0.20    1.40
 -16  24  -4    0.80    1.40
 -16  24  -4    1.70    1.90
  19 -24   4    2.90    1.30
  19 -24   4    1.10    1.40
  19 -25  -4    3.10    1.60
  19 -25  -4    2.00    1.20
  16 -25  -4   16.00    2.90
  16 -25  -4   14.40    2.40
  16 -25  -4    7.90    2.40
 -16  25   4   13.40    2.00
  13 -25  -4   13.60    2.60
  13 -25  -4    8.10    1.80
  13 -25  -4   10.40    1.90
 -13  25   4    9.30    2.20
  10 -25  -4    7.50    1.70
  10 -25  -4    7.00    1.80
  10 -25  -4    9.20    1.70
 -10  25   4    9.90    2.10
   7 -25  -4    1.10    1.00
   7 -25  -4    3.00    1.30
  -7  25   4    0.30    1.40
  -6  25  -4    5.20    2.00
   9 -25   4    9.40    1.90
   9 -25   4   16.90    2.10
  -9  25  -4   13.00    2.70
  12 -25   4   -1.30    1.20
  12 -25   4    1.60    1.20
  12 -25   4    1.40    1.40
 -12  25  -4   -0.20    1.50
  15 -25   4    1.40    1.20
  15 -25   4    0.00    1.30
  15 -25   4   -0.30    1.20
 -15  25  -4   -0.60    1.30
  18 -25   4    1.10    1.00
  18 -25   4    1.50    1.40
 -18  25  -4    4.00    2.40
  15 -26  -4    1.20    1.10
  15 -26  -4    3.40    1.30
 -15  26   4    2.60    1.20
  12 -26  -4    3.20    1.30
  12 -26  -4    6.30    1.60
 -12  26   4    5.30    1.70
  11 -26   4   -0.60    1.10
  11 -26   4   -0.90    1.00
 -11  26  -4    2.30    1.70
  14 -26   4    4.50    1.60
  14 -26   4    4.90    1.40
 -14  26  -4    6.10    1.90
  19   0  -5   30.80    5.70
 -19   0   5   29.90    3.60
  19   0  -5   34.20    3.00
 -19   0   5   35.20    3.80
 -19   0   5   38.20    4.20
 -16   0   5   88.99    6.50
  16   0  -5   84.09    6.00
  16   0  -5   78.49    7.70
 -16   0   5   95.09    6.60
 -16   0   5   82.39    5.90
  13   0  -5  114.49    7.50
 -13   0   5  116.09    7.20
  13   0  -5  122.39    8.80
 -13   0   5  111.19   20.10
 -13   0   5  121.69    7.50
  13   0  -5   93.49   17.10
 -13   0   5  119.29    7.10
 -10   0   5   40.10    4.10
 -10   0   5   25.30    9.00
  10   0  -5   29.90    4.90
  10   0  -5   41.30   10.60
 -10   0   5   31.70   10.30
 -10   0   5   42.50    3.80
  10   0  -5   34.10    4.20
 -10   0   5   35.70    4.00
  -7   0   5  161.48   18.20
  -7   0   5  166.08    7.50
  -7   0   5  172.58    7.90
   7   0  -5  166.98   17.10
  -4   0   5   65.09    4.40
  -4   0   5   65.99    4.20
  -4   0   5   55.19    7.10
  -4   0   5   69.39   11.20
  -1   0   5  678.63   30.60
  -1   0   5  697.93   20.50
   1   0  -5  658.03   20.20
  -1   0   5  712.43   35.30
  -1   0   5  693.33   20.90
   2   0   5  878.01   40.00
   2   0   5  907.61   40.40
   2   0   5  914.01   26.70
   2   0   5  898.51   26.20
  -2   0  -5  952.90   26.60
  -2   0  -5  974.10   27.10
   5   0   5  374.26   22.30
  -5   0  -5  364.06   12.70
   5   0   5  391.16   26.10
   5   0   5  343.67   12.20
  -5   0  -5  365.96   13.00
  -5   0  -5  360.26   21.70
  -8   0  -5  140.89   17.90
  -8   0  -5  163.98    8.10
   8   0   5  137.59   10.60
  -8   0  -5  155.08    7.40
  -8   0  -5  151.08    7.70
   8   0   5  159.38   17.60
 -11   0  -5   54.19    4.80
 -11   0  -5   51.69    5.10
 -11   0  -5   48.80    5.20
 -11   0  -5   48.40    4.50
  11   0   5   38.10   10.90
 -11   0  -5   30.20   10.40
 -14   0  -5   48.40    5.10
 -14   0  -5   52.09    5.50
 -14   0  -5   46.70    4.70
  14   0   5   71.59   17.90
 -14   0  -5   47.40    4.90
 -17   0  -5    8.70    2.50
 -17   0  -5   13.90    2.90
 -17   0  -5   13.40    3.00
 -20   0  -5    3.70    1.90
 -20   0  -5    5.20    1.80
 -20   0  -5    4.40    1.90
  21  -1  -5    1.90    3.10
 -21   1   5    5.00    1.60
 -21   1   5    3.70    1.80
 -21   1   5    5.30    1.90
 -20  -1   5    3.70    1.70
 -20  -1   5    6.00    1.70
 -20  -1   5    8.80    2.10
  20   1  -5    6.60    3.20
  18  -1  -5   16.70    4.10
  18  -1  -5   21.40    3.50
 -18   1   5   26.80    3.70
 -18   1   5   16.00    2.90
 -18   1   5   21.40    3.80
 -17  -1   5   50.69    4.60
 -17  -1   5   42.70    4.60
 -17  -1   5   50.49    4.90
  17   1  -5   48.10    6.60
  17   1  -5   51.59    4.20
  15  -1  -5  130.89    8.00
  15  -1  -5  114.59    9.10
 -15   1   5  122.59    7.40
 -15   1   5  127.49    7.70
 -15   1   5  119.89    7.50
 -14  -1   5   80.59    5.80
 -14  -1   5   73.09    5.70
 -14  -1   5   76.89    5.90
  14   1  -5   76.59    5.90
  14   1  -5   78.99    7.70
  12  -1  -5   84.39    7.30
  12  -1  -5   82.29   14.20
  12  -1  -5   80.49    6.30
 -12   1   5   77.89   14.90
 -12   1   5   79.09    5.50
 -12   1   5   83.09    5.80
 -12   1   5   85.09    6.00
 -11  -1   5  138.09    7.20
 -11  -1   5  122.49    7.10
 -11  -1   5  152.58   19.80
 -11  -1   5  135.19    7.50
  11   1  -5  120.79    8.70
  11   1  -5  133.69   17.40
  11   1  -5  132.29    7.60
   9  -1  -5   71.69   12.00
   9  -1  -5   79.89    5.60
  -9   1   5   84.29    5.50
  -9   1   5  105.89   14.80
  -9   1   5   88.19   12.90
  -9   1   5   81.59    5.40
  -9   1   5   80.39    5.00
  -8  -1   5    2.30    4.20
  -8  -1   5    5.00    1.60
  -8  -1   5   -5.40    5.00
  -8  -1   5    4.40    1.50
   8   1  -5    2.80    1.70
   8   1  -5    2.80    5.00
   6  -1  -5  143.29   15.50
  -6   1   5  139.29    6.80
  -6   1   5  141.29   15.40
  -6   1   5  152.08    6.70
  -5  -1   5  103.79   14.60
  -5  -1   5  110.19    5.80
  -5  -1   5  100.19    7.10
  -5  -1   5   99.39    5.50
   5   1  -5  109.19   14.20
   3  -1  -5   41.40    3.10
  -3   1   5   37.50    8.70
  -3   1   5   34.80    3.30
  -3   1   5   44.00    6.70
  -3   1   5   38.10    3.20
  -2  -1   5  305.87   10.70
  -2  -1   5  306.37   11.00
  -2  -1   5  277.77   21.80
   0  -1  -5  678.63   20.90
   0  -1  -5  687.13   20.60
   0   1   5  710.83   20.60
   0   1   5  701.83   32.10
   0   1   5  683.33   20.80
   0   1   5  719.93   34.70
   1  -1   5  722.73   20.90
   1  -1   5  690.53   35.00
   1  -1   5  711.93   21.10
  -1   1  -5  647.84   20.50
  -3  -1  -5  303.67   20.90
  -3  -1  -5  315.97   11.60
  -3  -1  -5  322.17   11.40
   3   1   5  311.67   11.00
   3   1   5  327.77   21.10
   3   1   5  325.67   22.50
   4  -1   5  264.37    9.60
   4  -1   5  268.97    9.90
   4  -1   5  274.67   19.80
  -4   1  -5  247.18    9.90
  -4   1  -5  257.77    9.70
  -6  -1  -5  516.55   16.90
  -6  -1  -5  505.05   17.20
   6   1   5  500.15   24.10
   6   1   5  524.75   32.40
   7  -1   5  175.18   14.90
   7  -1   5  171.78    9.70
   7  -1   5  199.08   19.60
  -7   1  -5  179.98    8.10
  -7   1  -5  195.08   19.20
  -7   1  -5  184.38    8.40
  -9  -1  -5  149.29    8.00
  -9  -1  -5  144.19    7.40
  -9  -1  -5  141.89    7.70
  -9  -1  -5  144.09   17.50
   9   1   5  162.18   19.40
  10  -1   5  166.88   19.30
 -10   1  -5  146.59   19.10
 -10   1  -5  137.09    9.70
 -10   1  -5  154.18    8.10
 -10   1  -5  154.88    7.70
 -10   1  -5  153.08    8.00
 -12  -1  -5   65.79    5.90
 -12  -1  -5   67.09    6.00
 -12  -1  -5   70.29    5.90
 -12  -1  -5   80.39    5.70
 -12  -1  -5   85.79   19.60
  12   1   5   84.39    8.00
  12   1   5   88.79   14.90
  13  -1   5  131.59   17.70
 -13   1  -5   69.19   15.30
 -13   1  -5   99.09    6.50
 -13   1  -5  112.49    7.30
 -13   1  -5  101.99    7.10
 -13   1  -5  102.49    6.80
 -15  -1  -5   43.70    5.20
 -15  -1  -5   42.10    4.90
 -15  -1  -5   42.90    4.60
  15   1   5   43.90   14.30
 -16   1  -5    3.20    2.20
 -16   1  -5    0.20    1.90
 -16   1  -5    6.60    2.70
 -16   1  -5    5.00    2.20
 -18  -1  -5    1.70    1.70
 -18  -1  -5   -2.30    1.50
 -18  -1  -5   -0.40    1.60
 -19   1  -5    3.30    2.00
 -19   1  -5    9.80    2.50
 -19   1  -5    5.40    2.00
 -21  -1  -5    3.50    1.30
 -21  -1  -5    4.70    1.60
 -22   1  -5    1.40    1.40
 -22   1  -5    2.30    1.20
  20  -2  -5    1.70    2.60
  20  -2  -5    3.40    1.90
 -20   2   5    4.50    2.00
 -20   2   5    5.90    2.00
 -20   2   5    2.80    1.60
 -18  -2   5   15.10    2.70
 -18  -2   5   13.40    2.60
 -18  -2   5   17.60    3.30
  18   2  -5   14.10    3.70
  17  -2  -5    2.50    3.20
  17  -2  -5   -0.50    1.80
 -17   2   5    2.00    1.80
 -17   2   5    1.50    1.70
 -17   2   5   -0.40    1.50
 -15  -2   5    1.20    1.90
 -15  -2   5    0.10    1.50
 -15  -2   5    2.00    1.70
  15   2  -5    1.60    1.50
  15   2  -5    0.50    2.30
  14  -2  -5   98.69    7.30
  14  -2  -5  115.99    8.50
 -14   2   5   93.29    6.30
 -14   2   5   95.79    6.50
 -14   2   5   91.39    6.40
 -14   2   5   94.89   19.80
 -12  -2   5   34.70    4.00
 -12  -2   5   32.90    3.80
 -12  -2   5   27.40   11.10
 -12  -2   5   29.20    4.10
  12   2  -5   36.20    4.10
  12   2  -5   30.10    5.10
  12   2  -5   24.60   10.40
  11  -2  -5    6.20    3.00
  11  -2  -5   11.00    6.50
  11  -2  -5   10.90    2.50
  11  -2  -5    8.00    2.70
 -11   2   5    3.60    1.60
 -11   2   5    4.10    6.40
 -11   2   5    6.70    2.00
 -11   2   5   15.10    8.60
 -11   2   5    3.70    1.70
  -9  -2   5   48.30    4.70
  -9  -2   5   79.89   13.50
  -9  -2   5   62.39    4.90
  -9  -2   5   54.09    4.40
  -9  -2   5   41.80   10.80
   9   2  -5   52.89    4.60
   9   2  -5   63.49   12.70
   9   2  -5   60.49    5.90
   8  -2  -5    7.50    4.80
  -8   2   5   -1.10    5.20
  -8   2   5    3.40    3.70
  -8   2   5    2.80    1.50
  -8   2   5    3.30    1.50
  -6  -2   5  157.98   17.30
  -6  -2   5  140.39    6.70
  -6  -2   5  137.89    6.90
   6   2  -5  120.69   15.30
   5  -2  -5  226.28    8.40
  -5   2   5  224.88   19.60
  -5   2   5  233.48    8.90
  -5   2   5  224.48    9.00
  -5   2   5  219.28   12.50
  -3  -2   5  849.12   25.30
  -3  -2   5  806.82   42.00
  -3  -2   5  869.81   25.10
   3   2  -5  858.51   43.60
   2  -2  -5  904.81   26.20
   2  -2  -5  914.81   26.00
  -2   2   5  904.11   41.60
  -2   2   5  877.61   36.00
  -2   2   5  924.71   26.10
  -2   2   5  906.01   26.30
   0  -2   5  898.01   26.20
   0  -2   5  921.31   26.70
   0  -2   5  916.41   42.80
  -1  -2  -5   45.00    3.70
  -1  -2  -5   42.70    3.40
   1   2   5   36.50    8.50
   1   2   5   35.90    8.20
   1   2   5   37.00    3.10
   3  -2   5  299.57   21.30
   3  -2   5  286.27   10.60
   3  -2   5  290.67   10.30
  -3   2  -5  288.87   10.40
  -4  -2  -5 1146.19   32.20
  -4  -2  -5 1090.49   44.60
  -4  -2  -5 1109.39   32.50
   4   2   5 1102.29   49.10
   4   2   5 1158.48   43.80
   6  -2   5   21.20    7.10
   6  -2   5   22.90    2.70
   6  -2   5   18.50    2.80
  -6   2  -5   23.30    3.10
  -6   2  -5   25.90    2.90
  -7  -2  -5  155.68    8.80
  -7  -2  -5  167.68    7.80
  -7  -2  -5  168.18    8.20
  -7  -2  -5  158.18   16.90
   7   2   5  198.58   19.90
   9  -2   5  167.28   19.20
   9  -2   5  151.98   13.90
  -9   2  -5  150.58    7.80
  -9   2  -5  142.19   18.00
  -9   2  -5  160.38    7.90
  -9   2  -5  152.58    7.40
 -10  -2  -5   27.60   11.30
 -10  -2  -5    8.90    2.60
 -10  -2  -5    6.30    2.20
 -10  -2  -5    5.00    1.90
  10   2   5    5.00    6.00
  10   2   5    7.90    3.00
  12  -2   5   38.50   10.30
 -12   2  -5   27.80    4.20
 -12   2  -5   32.50    3.90
 -12   2  -5   50.29    5.90
 -12   2  -5   38.40    4.70
 -12   2  -5   36.10   11.00
 -12   2  -5   36.20    4.10
 -13  -2  -5  124.39    7.90
 -13  -2  -5  124.59    7.50
 -13  -2  -5  111.09    7.60
  13   2   5  126.89    9.70
  13   2   5   92.59   18.30
  15  -2   5   76.69   18.20
 -15   2  -5   87.29    6.60
 -15   2  -5   81.69    6.00
 -15   2  -5   85.99    6.70
 -15   2  -5   84.19    6.40
 -16  -2  -5   -0.40    1.90
 -16  -2  -5    0.70    1.50
 -16  -2  -5    1.60    1.50
 -18   2  -5    8.50    2.70
 -18   2  -5    4.70    2.00
 -18   2  -5    9.50    2.40
 -19  -2  -5    6.60    1.90
 -19  -2  -5    5.90    2.20
 -19  -2  -5    6.30    1.90
 -21   2  -5   -2.90    1.30
 -21   2  -5   -0.60    1.30
 -21   2  -5   -0.30    1.40
  22  -3  -5    0.90    1.30
  22  -3  -5   -2.20    2.00
 -22   3   5    0.00    1.30
 -22   3   5   -1.10    1.10
 -22   3   5    0.20    1.40
  19  -3  -5   17.50    3.70
  19  -3  -5   17.30    4.00
 -19   3   5   21.80    3.80
 -19   3   5   19.50    3.40
 -19   3   5   14.60    3.00
 -13  -3   5  288.97   12.30
 -13  -3   5  302.57   12.80
 -13  -3   5  295.37   12.50
  13   3  -5  294.27   11.50
  13   3  -5  301.07   15.00
   4  -3  -5  296.47    9.90
  -4  -3   5  240.78   10.30
  -4  -3   5  235.38   22.00
  -4  -3   5  243.38   10.10
   4  -3  -5  304.97   10.30
  -4   3   5  310.07   16.80
  -4   3   5  303.37   10.10
  -4   3   5  308.17   10.50
   4   3  -5  223.98   21.70
  -4   3   5  295.97   21.50
   1  -3  -5  287.17   10.60
  -1  -3   5  261.17   10.30
   1  -3  -5  302.57   10.40
  -1  -3   5  276.97   22.30
  -1  -3   5  265.67   10.10
  -1   3   5  286.87   10.10
  -1   3   5  303.17   19.10
  -1   3   5  291.87   20.50
  -2  -3  -5  208.48   19.10
  -2  -3  -5  229.08    9.30
  -2  -3  -5  238.28    9.10
   2   3   5  231.18   18.70
   2   3   5  218.98   16.70
   5  -3   5  820.22   24.20
   5  -3   5  788.22   24.40
   5  -3   5  765.82   38.00
  -5   3  -5  866.41   24.20
  -5   3  -5  864.81   24.60
  -8  -3  -5   54.79   12.40
   8  -3   5   31.20    7.50
   8  -3   5   25.80    3.10
   8  -3   5   34.60    3.10
  -8   3  -5   28.00    3.40
  -8   3  -5   27.00    3.20
  -8   3  -5   25.30    8.00
   8   3   5   50.79   12.10
  11  -3   5   91.89   14.20
 -11  -3  -5  103.49    7.10
 -11  -3  -5   73.19   17.50
 -11  -3  -5  104.19    7.00
 -11  -3  -5  106.49    6.60
 -11   3  -5   78.69   16.30
  11   3   5  120.79   17.90
 -11   3  -5   89.59    6.50
 -11   3  -5   89.69    6.20
  11   3   5   81.39    8.00
 -11   3  -5   98.49    5.90
 -11   3  -5   89.39    7.50
 -11   3  -5   96.79    6.20
  14  -3   5   55.49   13.20
 -14  -3  -5   56.29    5.60
 -14  -3  -5   72.39    6.40
 -14  -3  -5   59.09    5.40
 -14   3  -5   84.69    7.70
 -14   3  -5   83.59    6.20
 -14   3  -5   76.09    6.20
  14   3   5   63.99   15.60
 -14   3  -5   84.09    6.00
 -14   3  -5   82.19   19.60
 -14   3  -5   86.39    5.90
  17  -3   5    7.20   14.40
 -17   3  -5   41.20    4.90
 -20  -3  -5    2.90    1.30
 -20  -3  -5    3.00    1.40
 -20   3  -5    4.10    2.00
 -20   3  -5    5.20    2.20
 -20   3  -5    8.00    2.20
 -23   3  -5    3.40    1.30
 -23   3  -5    2.70    1.30
  21  -4  -5   26.70    3.90
  21  -4  -5   17.80    3.60
 -21   4   5   24.40    3.30
 -21   4   5   23.00    3.10
 -21   4   5   26.00    3.60
  18  -4  -5   17.40    4.50
  18  -4  -5   22.00    4.20
 -18   4   5   17.70    3.40
 -18   4   5   24.80    3.90
 -18   4   5   19.70    3.50
 -17  -4   5   31.10    3.30
 -17  -4   5   35.50    4.10
 -17  -4   5   32.10    3.40
  17   4  -5   25.80    5.00
  15  -4  -5  275.07   13.40
  15  -4  -5  255.17   12.40
 -15   4   5  239.28   11.20
 -15   4   5  244.48   33.70
 -15   4   5  251.17   11.10
 -15   4   5  246.48   11.30
 -14  -4   5    6.20    2.10
 -14  -4   5   10.30    2.50
 -14  -4   5    9.30    2.20
  14   4  -5    8.60    3.50
  12  -4  -5   25.30    3.70
  12  -4  -5    4.00   11.50
  12  -4  -5   28.70    4.30
 -12   4   5   28.40    3.40
 -12   4   5   27.40    3.50
 -12   4   5   28.50    5.10
 -12   4   5   22.70    3.40
 -12   4   5   21.00    7.90
 -11  -4   5   48.50    4.50
 -11  -4   5   45.00    4.30
 -11  -4   5   52.39    4.70
  11   4  -5   34.40   10.90
  11   4  -5   50.89    4.30
  11   4  -5   54.39    6.50
   9  -4  -5   59.79    9.60
   9  -4  -5   57.09    5.10
  -9   4   5   59.09    4.40
  -9   4   5   66.79    4.30
  -9   4   5   72.29   13.70
  -9   4   5   62.19    4.50
  -9   4   5   66.09   11.20
  -8  -4   5   25.90    3.30
  -8  -4   5   26.50    3.30
  -8  -4   5   19.60    7.90
  -8  -4   5   22.60    3.90
  -8  -4   5   35.20   12.40
   8   4  -5   14.80    8.20
   8   4  -5   26.10    4.30
   8   4  -5   20.20    3.20
   6  -4  -5 1076.29   31.00
   6  -4  -5 1150.18   30.90
  -6   4   5 1112.69   31.10
  -6   4   5 1059.39   47.90
  -6   4   5 1098.69   31.30
  -6   4   5 1075.59   37.10
  -5  -4   5   37.20    9.50
  -5  -4   5   39.90    3.50
  -5  -4   5   39.60    3.70
   5   4  -5   35.50    9.70
   3  -4  -5  245.48    9.60
   3  -4  -5  256.27    9.50
  -3   4   5  246.38    8.90
  -3   4   5  253.87   19.40
  -3   4   5  251.77    9.30
  -3   4   5  252.37   16.70
  -2  -4   5   19.90    2.60
  -2  -4   5   16.30    5.80
  -2  -4   5   19.30    2.70
   2   4  -5   23.20    8.40
   0  -4  -5   64.19    4.50
   0  -4  -5   66.89    4.40
   0   4   5   66.59    9.10
   0   4   5   65.79    9.60
   1  -4   5  324.27   11.30
   1  -4   5  334.07   11.70
   1  -4   5  313.57   23.60
  -3  -4  -5  213.88    9.20
  -3  -4  -5  210.58   16.70
  -3  -4  -5  212.08    8.80
   3   4   5  219.88   18.80
   4  -4   5   61.49   10.20
   4  -4   5   69.49    4.30
   4  -4   5   60.79    4.30
  -4   4  -5   59.49    3.90
  -6  -4  -5   53.79    5.10
  -6  -4  -5   66.89    4.70
  -6  -4  -5   64.59    4.90
   6   4   5   62.59   11.30
   7  -4   5  226.98    9.50
   7  -4   5  229.98    9.10
   7  -4   5  247.28   20.20
  -7   4  -5  234.08    9.00
  -7   4  -5  236.38    9.40
  -9  -4  -5  130.19    7.50
  -9  -4  -5  122.09    7.70
  -9  -4  -5  132.19    7.30
   9   4   5  163.68   21.20
   9   4   5  115.59    9.10
  10  -4   5   70.99    4.40
  10  -4   5   81.59    4.90
  10  -4   5   84.59   13.20
  10  -4   5   70.79    5.00
 -10   4  -5   50.39   12.70
 -10   4  -5   78.39    5.20
 -10   4  -5   62.39    6.80
 -10   4  -5   72.39    5.20
 -10   4  -5   77.09    5.00
 -12  -4  -5   72.39    6.00
 -12  -4  -5   62.69    6.00
 -12  -4  -5   63.69    5.50
  12   4   5   75.29   16.50
  12   4   5   59.39    7.40
  13  -4   5   36.00   11.70
 -13   4  -5   43.20    4.30
 -13   4  -5   46.40    4.70
 -13   4  -5   40.60   12.10
 -13   4  -5   47.10    4.90
 -13   4  -5   54.39    6.00
 -13   4  -5   36.40    4.80
 -15  -4  -5   20.80    4.00
 -15  -4  -5   14.90    3.00
 -15  -4  -5   23.40    3.50
  16  -4   5  147.19   23.30
 -16   4  -5  154.68    8.80
 -16   4  -5  145.49   10.20
 -16   4  -5  167.08    8.50
 -16   4  -5  158.78    9.40
 -16   4  -5  164.48    9.00
 -18  -4  -5   10.00    2.20
 -18  -4  -5   13.50    2.50
 -18  -4  -5    5.80    2.20
 -19   4  -5    9.40    2.40
 -19   4  -5    5.90    2.30
 -19   4  -5    9.10    2.50
 -22   4  -5   -0.20    1.40
 -22   4  -5    3.30    1.50
  23  -5  -5    4.60    1.60
 -23   5   5    4.90    1.60
 -23   5   5    2.00    1.30
  20  -5  -5   44.90    6.20
  20  -5  -5   48.40    5.30
 -20   5   5   40.00    4.40
 -20   5   5   48.20    4.70
 -20   5   5   45.50    4.20
 -18  -5   5    8.40    1.70
 -18  -5   5    8.50    2.10
 -18  -5   5    7.80    1.80
  18   5  -5    5.90    2.80
  17  -5  -5  168.88    9.80
  17  -5  -5  155.68   10.50
 -17   5   5  163.48    8.90
 -17   5   5  177.28    8.70
 -17   5   5  165.88    8.80
 -15  -5   5    2.20    1.40
 -15  -5   5    3.20    1.80
 -15  -5   5    1.50    1.50
  15   5  -5   -1.80    2.60
  14  -5  -5   56.29    5.50
  14  -5  -5   50.49    5.60
 -14   5   5   57.39   14.00
 -14   5   5   67.19    6.40
 -14   5   5   61.49    5.30
 -14   5   5   64.49    5.00
 -14   5   5   59.09    5.10
 -12  -5   5   43.40    4.10
 -12  -5   5   41.10    4.30
 -12  -5   5   43.90    4.50
  12   5  -5   39.20    6.20
  12   5  -5   19.60   14.60
  12   5  -5   33.80    3.30
  11  -5  -5   53.19    9.50
  11  -5  -5   65.89    5.70
  11  -5  -5   67.49    5.40
 -11   5   5   56.79    4.60
 -11   5   5   73.29    5.00
 -11   5   5   65.99    6.10
 -11   5   5   71.59   12.30
 -11   5   5   66.69    4.60
  -9  -5   5   13.20    8.30
  -9  -5   5   22.20    3.40
  -9  -5   5   20.20    3.10
  -9  -5   5   17.10    3.40
   9   5  -5   24.30    4.80
   9   5  -5   19.30    3.20
   9   5  -5   31.30    9.90
   8  -5  -5  389.66   12.70
   8  -5  -5  384.26   13.10
   8  -5  -5  374.46   22.70
  -8   5   5  352.86   26.60
  -8   5   5  380.86   13.10
  -8   5   5  377.16   23.60
  -8   5   5  371.66   13.20
  -6  -5   5  129.59   18.00
  -6  -5   5  122.39    6.30
  -6  -5   5  122.69    6.60
   6   5  -5  122.59   17.30
   6   5  -5  109.59    8.00
   6   5  -5  111.59    6.20
   5  -5  -5  359.06   12.10
   5  -5  -5  339.87   12.30
  -5   5   5  351.26   24.70
  -5   5   5  346.17   11.60
  -5   5   5  360.36   12.10
  -5   5   5  347.37   19.20
  -3  -5   5   20.70    6.70
  -3  -5   5   29.80    3.20
  -3  -5   5   35.40    3.10
   3   5  -5   21.30    7.30
   2  -5  -5  856.11   25.20
   2  -5  -5  897.91   25.70
  -2   5   5  811.52   39.00
  -2   5   5  844.82   37.10
   0  -5   5  349.17   25.90
   0  -5   5  365.06   12.80
   0  -5   5  358.16   12.40
   0   5  -5  410.66   30.80
  -1  -5  -5  148.59    7.00
  -1  -5  -5  137.59    7.00
   1   5   5  142.49   15.10
   3  -5   5  205.88   19.20
   3  -5   5  210.78    8.80
   3  -5   5  228.88    8.70
  -4  -5  -5   64.69    4.70
  -4  -5  -5   67.09    4.90
   4   5   5   64.39   11.90
   6  -5   5   85.39   12.70
   6  -5   5  101.19    5.40
   6  -5   5  104.89    5.80
  -6   5  -5   94.99    5.30
  -7  -5  -5   71.79    5.50
  -7  -5  -5   71.99    5.20
  -7  -5  -5   74.19    5.80
   7   5   5   67.49   14.10
   9  -5   5   41.10    3.60
   9  -5   5   52.09   10.90
   9  -5   5   34.90    3.50
   9  -5   5   35.80    3.70
  -9   5  -5   39.90    3.90
  -9   5  -5   39.10    3.70
  -9   5  -5   35.90    3.30
 -10  -5  -5  122.99    7.80
 -10  -5  -5  125.29    7.70
 -10  -5  -5  130.79    7.40
  10   5   5  118.79   18.90
  10   5   5  115.69    9.10
  12  -5   5  151.48    7.50
  12  -5   5  148.79    6.90
 -12   5  -5  154.58    8.10
 -12   5  -5  149.79    9.80
 -12   5  -5  148.49    7.50
 -12   5  -5  150.48    8.50
 -12   5  -5  156.68   20.70
 -12   5  -5  138.19    7.60
 -13  -5  -5   21.80    3.70
 -13  -5  -5   26.30    4.30
 -13  -5  -5   23.20    4.10
  13   5   5   32.70   19.10
  15  -5   5  134.29   20.90
 -15   5  -5  118.09    9.00
 -15   5  -5  122.79    8.10
 -15   5  -5  122.59    7.00
 -15   5  -5  115.29    7.40
 -15   5  -5  128.29   25.10
 -15   5  -5  120.39    7.60
 -16  -5  -5   36.20    4.20
 -16  -5  -5   36.30    4.00
 -16  -5  -5   42.50    4.50
 -18   5  -5    4.20    1.90
 -18   5  -5    4.00    1.90
 -18   5  -5   -4.80    3.10
 -18   5  -5    9.40    2.70
 -18   5  -5    9.70    2.70
 -19  -5  -5   16.50    2.60
 -19  -5  -5   15.70    2.20
 -21   5  -5   30.20    3.60
 -21   5  -5   23.40    3.60
 -21   5  -5   28.60    3.30
 -24   5  -5   12.10    1.80
  22  -6  -5   26.60    4.00
 -22   6   5   19.90    2.80
 -22   6   5   19.40    3.20
 -22   6   5   26.70    3.40
  19  -6  -5   38.50    6.70
  19  -6  -5   50.69    5.50
 -19   6   5   44.70    4.50
 -19   6   5   50.49    4.70
 -19   6   5   51.59    5.10
  13  -6  -5    9.90    2.80
  13  -6  -5   12.50    2.80
 -13   6   5   11.30    2.50
 -13   6   5    9.30    2.20
 -13   6   5    9.60    2.50
 -13   6   5   13.30    6.90
 -13   6   5   12.60    3.40
  10  -6  -5   54.29    3.90
  10  -6  -5   57.19    5.40
  10  -6  -5   51.29    4.20
  10  -6  -5   60.89    4.10
  10  -6  -5   57.19    5.20
 -10   6   5   61.29    6.20
 -10   6   5   65.09    4.20
 -10   6   5   56.99    4.30
 -10   6   5   60.49   10.50
 -10   6   5   63.89    4.40
  -4  -6   5   86.29    5.20
  -4  -6   5   64.49   13.80
  -4  -6   5   74.19    4.70
   4   6  -5   63.89    6.10
   4   6  -5   73.69   13.00
   4   6  -5   75.09    4.80
   1  -6  -5   99.89    5.80
   1  -6  -5   98.49    5.50
  -1   6   5  103.79   12.30
  -1   6   5  112.19   10.70
  -5  -6  -5   69.29    5.20
  -5  -6  -5   66.79    5.30
  -5  -6  -5   69.89    4.90
   5   6   5   63.29   12.40
  11  -6   5  111.89    6.00
  11  -6   5   97.79   15.50
  11  -6   5  111.69    6.10
  11  -6   5  103.79    6.30
 -11   6  -5  118.89    8.40
 -11   6  -5  120.09    6.60
 -11   6  -5  115.59   17.80
 -11   6  -5  119.19    6.10
 -11   6  -5  116.79    6.30
  14  -6   5  137.19   20.40
  14  -6   5  127.99    5.90
 -14   6  -5  119.09    9.20
 -14   6  -5  116.19    7.90
 -14   6  -5  117.09    7.40
 -14   6  -5  127.39    7.20
 -14   6  -5  122.19    6.90
 -14   6  -5  150.58   20.80
  17  -6   5   22.40   10.90
 -17  -6  -5   19.20    2.70
 -17  -6  -5   19.60    2.90
 -17  -6  -5   18.60    2.90
 -17   6  -5   15.00    3.50
 -17   6  -5   11.40    2.70
 -17   6  -5   14.70    3.10
 -17   6  -5   15.60    2.90
 -17   6  -5   23.50    4.90
 -20   6  -5   66.39    6.60
 -20   6  -5   53.79    4.70
 -20   6  -5   42.00    4.60
 -20   6  -5   52.79    4.40
 -23   6  -5    2.90    1.30
 -23   6  -5    5.00    1.60
  24  -7  -5   25.40    3.00
 -24   7   5   23.50    2.50
 -24   7   5   15.70    2.70
  21  -7  -5   14.30    3.20
 -21   7   5   10.20    2.40
 -21   7   5   16.80    2.90
 -21   7   5   12.90    2.60
  18  -7  -5   52.89    6.00
 -18   7   5   54.29    4.70
 -18   7   5   54.49    5.10
 -18   7   5   50.59    4.80
 -18   7   5   60.79    6.00
 -17  -7   5    7.20    1.70
 -17  -7   5    6.10    1.50
  17   7  -5    8.50    2.90
  15  -7  -5  156.38    8.80
  15  -7  -5  143.19    9.40
 -15   7   5  148.49    7.70
 -15   7   5  151.08   21.40
 -15   7   5  145.59    7.80
 -15   7   5  143.89    9.30
 -15   7   5  145.69    7.90
 -14  -7   5   12.10    2.30
 -14  -7   5    9.40    2.20
 -14  -7   5   19.00    3.50
  14   7  -5   13.50    3.90
  12  -7  -5   61.39    4.30
  12  -7  -5   64.69    5.80
  12  -7  -5   61.59    5.50
  12  -7  -5   56.89    4.30
 -12   7   5   71.59    5.00
 -12   7   5   75.69    6.10
 -12   7   5   64.09    4.90
 -12   7   5   61.29   12.20
 -12   7   5   69.19    4.70
 -11  -7   5   44.30    4.40
 -11  -7   5   55.69    4.70
 -11  -7   5   49.40    4.40
  11   7  -5   57.49    7.00
  11   7  -5   33.20   14.70
   9  -7  -5  164.68    7.40
   9  -7  -5  143.09   12.50
   9  -7  -5  158.48    7.40
   9  -7  -5  159.88    7.60
  -9   7   5  169.78    7.40
  -9   7   5  157.88   14.00
  -9   7   5  181.18   10.80
  -9   7   5  157.38    8.90
  -9   7   5  171.98    7.20
  -9   7   5  170.38    7.40
  -8  -7   5   23.60    3.30
  -8  -7   5   17.50    2.90
  -8  -7   5   22.10   10.20
   8   7  -5   20.70    9.70
   8   7  -5   18.40    3.00
   8   7  -5   12.80    3.70
   6  -7  -5  173.88    7.50
   6  -7  -5  180.98    7.90
  -6   7   5  170.68    7.10
  -6   7   5  164.78    6.90
  -6   7   5  177.48   13.90
  -6   7   5  182.18   12.30
  -5  -7   5  174.78    7.90
  -5  -7   5  149.09    7.30
   5   7  -5  148.89    7.00
   5   7  -5  157.78    9.80
   5   7  -5  143.79   20.10
   5   7  -5  149.39    9.00
   3  -7  -5  231.58    9.60
   3  -7  -5  240.38    9.40
  -3   7   5  229.28   17.70
  -3   7   5  216.98   10.40
  -3   7   5  236.78   11.90
  -2  -7   5  154.28    7.20
  -2  -7   5  150.58    6.90
  -2  -7   5  150.88   19.60
   2   7  -5  141.09    8.80
   2   7  -5  179.68   21.10
   0  -7  -5  181.08    7.90
   0  -7  -5  169.08    8.10
   0   7   5  161.58   16.50
   1  -7   5  505.85   16.70
   1  -7   5  530.75   34.50
   1  -7   5  473.85   16.20
  -1   7  -5  558.14   37.60
  -3  -7  -5    9.80    2.20
  -3  -7  -5    9.50    2.20
   3   7   5   14.30    6.50
   4  -7   5  195.78    8.60
   4  -7   5  183.08   20.10
   4  -7   5  216.58    8.60
  -6  -7  -5    9.00    2.30
  -6  -7  -5   12.00    2.70
  -6  -7  -5   13.40    2.50
   6   7   5   11.80    7.70
   7  -7   5  160.58    7.80
   7  -7   5  169.38    7.60
   7  -7   5  154.98   18.00
  -9  -7  -5   44.20    4.50
  -9  -7  -5   43.90    4.70
  -9  -7  -5   44.00    4.80
   9   7   5   41.80    5.00
   9   7   5   58.39   14.30
  10  -7   5   38.80    4.00
  10  -7   5   31.70    9.50
  10  -7   5   43.90    4.10
  10  -7   5   33.80    3.50
 -10   7  -5   40.90    5.40
 -10   7  -5   36.00    3.60
 -10   7  -5   37.50    3.30
 -10   7  -5   37.10    3.60
 -12  -7  -5   16.70    3.10
 -12  -7  -5   20.60    3.30
 -12  -7  -5   15.00    3.10
  13  -7   5   37.50    3.60
  13  -7   5   32.00    4.00
  13  -7   5   33.30    3.60
 -13   7  -5   32.90    3.90
 -13   7  -5   38.20    3.60
 -13   7  -5   41.80    3.90
 -13   7  -5   32.50    5.20
 -13   7  -5   37.30   11.80
 -15  -7  -5   23.30    3.60
 -15  -7  -5   25.90    3.30
 -15  -7  -5   19.30    3.30
  16  -7   5  140.19   22.10
 -16   7  -5  116.79    9.20
 -16   7  -5  129.19    7.40
 -16   7  -5  121.49    7.50
 -16   7  -5  132.79    7.20
 -16   7  -5  125.49    8.60
 -19   7  -5  116.29    8.70
 -19   7  -5  114.59    6.60
 -19   7  -5  104.49    6.80
 -19   7  -5  114.09    6.70
 -22   7  -5   24.00    4.80
 -22   7  -5   21.80    2.90
  23  -8  -5    7.00    2.50
 -23   8   5    6.20    1.70
 -23   8   5    9.70    2.00
  20  -8  -5   49.30    5.70
 -20   8   5   51.39    4.70
 -20   8   5   52.59    5.70
 -20   8   5   59.29    4.80
 -20   8   5   52.09    4.40
  17  -8  -5   44.00    5.80
 -17   8   5   39.60    5.40
 -17   8   5   42.20    4.40
 -17   8   5   44.20    4.30
 -17   8   5   43.40    4.50
 -15  -8   5    6.00    1.60
 -15  -8   5    7.60    1.70
 -15  -8   5   10.80    2.40
  15   8  -5    7.00    3.00
  14  -8  -5    1.40    1.60
  14  -8  -5    2.30    2.30
  14  -8  -5    4.60    2.20
 -14   8   5    1.40    1.30
 -14   8   5    2.80    8.80
 -14   8   5    0.20    1.50
 -14   8   5    1.80    1.50
 -14   8   5    1.50    2.10
 -12  -8   5    6.00    1.80
 -12  -8   5    6.60    1.80
 -12  -8   5    5.30    2.20
  12   8  -5    5.30    3.30
  11  -8  -5   69.09    4.70
  11  -8  -5   58.29    5.90
  11  -8  -5   65.29    5.50
  11  -8  -5   55.39    4.60
  11  -8  -5   64.69    4.30
 -11   8   5   74.79   12.30
 -11   8   5   65.89    4.60
 -11   8   5   66.59    4.40
 -11   8   5   70.39    4.60
 -11   8   5   64.59    6.00
  -9  -8   5   14.40    2.70
  -9  -8   5   11.40    2.40
   9   8  -5   13.30    3.70
   9   8  -5   20.20   10.80
   8  -8  -5  148.19    7.20
   8  -8  -5  148.79    7.10
   8  -8  -5  156.58    7.00
  -8   8   5  137.29    7.90
  -8   8   5  142.99   11.90
  -8   8   5  144.69   12.10
  -8   8   5  147.39    6.50
  -8   8   5  137.89    6.20
  -6  -8   5  136.89    6.80
  -6  -8   5  140.09    7.30
  -6  -8   5  178.18   22.30
   6   8  -5  133.59    8.70
   6   8  -5  124.29    5.90
   6   8  -5  127.49   20.20
   6   8  -5  136.89    9.30
   5  -8  -5   25.80    3.30
   5  -8  -5   23.90    3.00
  -5   8   5   34.00    7.30
  -3  -8   5  104.99    5.70
  -3  -8   5   89.29    5.30
  -3  -8   5  100.59   19.40
   3   8  -5   98.39    7.60
   3   8  -5   90.99    6.90
   3   8  -5   78.29   15.20
   3   8  -5   88.49    5.10
   2  -8  -5  128.49    6.80
   2  -8  -5  137.29    6.70
  -2   8   5  124.69   14.70
   0  -8   5  141.79   19.50
   0  -8   5  144.79    6.80
   0  -8   5  160.68    7.30
   0   8  -5  150.18    9.10
   0   8  -5  155.88    8.80
   0   8  -5  177.48   21.80
  -1  -8  -5   83.19    5.60
  -1  -8  -5   76.69    5.20
   1   8   5   85.79   13.00
   3  -8   5  335.77   28.20
   3  -8   5  388.06   13.20
   3  -8   5  377.36   12.80
  -3   8  -5  324.97   27.70
  -4  -8  -5   28.70    3.40
  -4  -8  -5   27.40    3.50
   4   8   5   38.20    9.30
   6  -8   5    2.20    1.60
   6  -8   5    7.10    5.10
   6  -8   5    1.90    1.30
  -7  -8  -5  158.48    8.50
  -7  -8  -5  140.29    8.10
  -7  -8  -5  153.28    8.10
   7   8   5  136.79   20.70
   9  -8   5    2.10    1.60
   9  -8   5    1.60    6.50
   9  -8   5    3.90    1.80
   9  -8   5    3.30    1.50
  -9   8  -5    6.10    2.30
  -9   8  -5    1.30    2.00
 -10  -8  -5   14.20    3.00
 -10  -8  -5   23.50    3.80
 -10  -8  -5   15.30    3.00
  10   8   5   18.50    9.70
  12  -8   5   20.10   11.90
  12  -8   5   26.00    3.70
  12  -8   5   21.70    3.20
  12  -8   5   21.40    3.40
 -12   8  -5   17.20    3.70
 -12   8  -5   19.70    3.20
 -12   8  -5   19.30    2.90
 -12   8  -5   24.70    3.20
 -12   8  -5   24.00    4.00
 -13  -8  -5    5.60    2.10
 -13  -8  -5    9.50    2.40
 -13  -8  -5    9.00    2.40
  15  -8   5   22.60    3.20
 -15   8  -5   18.80    3.40
 -15   8  -5   15.40    2.70
 -15   8  -5   17.90    4.30
 -15   8  -5   13.40    2.90
 -15   8  -5    6.90   10.00
 -16  -8  -5    3.80    1.50
 -16  -8  -5    3.30    1.40
 -16  -8  -5    3.40    1.50
  18  -8   5  143.49   24.80
 -18   8  -5  142.19    7.00
 -18   8  -5  145.49    7.40
 -18   8  -5  115.09    7.50
 -18   8  -5  147.89   10.40
 -21   8  -5   25.70    4.70
 -21   8  -5   11.70    2.20
 -21   8  -5   12.80    2.30
  25  -9  -5    4.40    1.70
 -25   9   5    4.30    1.40
  22  -9  -5    6.00    2.50
 -22   9   5    7.50    2.00
 -22   9   5    8.90    3.00
 -22   9   5    7.40    1.70
  19  -9  -5   82.19    7.30
 -19   9   5   81.29    5.70
 -19   9   5   85.99    5.40
 -19   9   5   95.39    6.00
 -19   9   5   91.99    7.10
  16  -9  -5   40.60    5.50
  16  -9  -5   44.00    5.20
 -16   9   5   43.00    4.20
 -16   9   5   40.70    4.40
 -16   9   5   38.00    5.10
 -16   9   5   42.20    4.00
  13  -9  -5  122.49    6.40
  13  -9  -5  142.89    8.10
  13  -9  -5  124.19    8.50
  13  -9  -5  125.79    6.50
 -13   9   5  129.79    6.70
 -13   9   5  131.59    8.60
 -13   9   5  107.29   17.10
 -13   9   5  128.59    6.70
 -13   9   5  140.59    6.60
  10  -9  -5  142.09    7.30
  10  -9  -5  150.48    8.70
  10  -9  -5  150.08    7.60
  10  -9  -5  146.69    7.20
 -10   9   5  136.99    6.70
 -10   9   5  144.39    8.40
 -10   9   5  136.79    6.50
 -10   9   5  147.09    6.40
 -10   9   5  158.28   14.20
 -10   9   5  148.89   12.60
  -7  -9   5  127.79    7.00
   7  -9  -5  144.59    7.10
   7  -9  -5  155.28    7.50
  -7  -9   5  146.19    7.60
   7  -9  -5  153.08    7.10
  -7   9   5  151.08   13.20
   7   9  -5  138.29    9.70
   7   9  -5  102.39   20.00
  -7   9   5  145.39    7.90
   7   9  -5  140.49   10.00
   4  -9  -5   39.80    3.80
   4  -9  -5   43.60    4.00
  -4  -9   5   52.99    4.20
  -4  -9   5   45.00    3.80
   4   9  -5   51.19   13.30
   4   9  -5   49.00    3.60
   4   9  -5   39.10    5.80
  -4   9   5   55.29    9.40
  -4   9   5   35.60    4.00
   4   9  -5   34.10    4.80
  -1  -9   5  153.08   20.10
  -1  -9   5  156.18    7.10
  -1  -9   5  162.88    7.50
   1   9  -5  162.78    9.70
   1   9  -5  143.69    8.90
   1   9  -5  147.99    7.30
   1   9  -5  162.38   21.30
   2  -9   5  168.48   21.00
   2  -9   5  173.28    7.50
   2  -9   5  181.18    7.90
  -2   9  -5  150.68    9.20
  -2   9  -5  166.38   19.90
  -2   9  -5  150.98    8.50
  -5  -9  -5   53.29    4.90
  -5  -9  -5   54.89    4.80
   5  -9   5   67.89   14.60
   5  -9   5   70.09    4.50
  -5  -9  -5   54.09    5.00
   5  -9   5   65.09    4.80
  -5   9  -5   60.49    5.40
  -5   9  -5   68.99    5.80
  -5   9  -5   61.09   12.20
   5   9   5   58.29   14.50
   8  -9   5   84.39    5.60
   8  -9   5   76.29   15.90
   8  -9   5   81.89    5.40
   8  -9   5   81.29    5.50
  -8   9  -5   88.49    6.80
  -8   9  -5   73.89    6.30
 -11  -9  -5   54.09    4.90
  11  -9   5  101.89   18.70
 -11  -9  -5   62.99    5.30
 -11  -9  -5   52.69    4.90
  11  -9   5   56.09    4.90
  11  -9   5   56.89    5.00
  11  -9   5   60.69    4.80
 -11   9  -5   65.09    6.00
 -11   9  -5   57.59    5.90
  14  -9   5   16.60    3.00
  14  -9   5   20.00    3.50
  14  -9   5   18.80    3.30
 -14  -9  -5   29.80    3.30
 -14  -9  -5   30.70    3.40
 -14   9  -5   20.30    3.20
 -14   9  -5   20.10    3.80
 -14   9  -5   20.70    2.90
 -14   9  -5   18.30    4.00
  17  -9   5   12.30   11.10
 -17   9  -5   14.10    2.40
 -17   9  -5   11.00    2.40
 -17   9  -5   14.10    4.00
 -20   9  -5   25.00    4.60
 -20   9  -5   28.90    3.30
 -23   9  -5   -0.60    2.00
  24 -10  -5    3.50    2.20
 -24  10   5    1.60    1.40
  21 -10  -5   37.10    5.20
 -21  10   5   31.10    3.30
 -21  10   5   43.10    4.00
 -21  10   5   51.79    5.40
  18 -10  -5   17.70    4.00
 -18  10   5   16.60    2.70
 -18  10   5   17.20    3.30
 -18  10   5   20.70    4.30
  15 -10  -5  122.29    8.80
  15 -10  -5  132.79    6.20
  15 -10  -5  119.59    8.10
 -15  10   5  129.39    6.70
 -15  10   5  125.39    6.30
 -15  10   5  100.99    6.30
 -15  10   5  128.09    8.90
 -14 -10   5   -0.10    1.70
 -14 -10   5    2.50    1.30
  14  10  -5    0.70    2.30
  12 -10  -5    9.50    2.10
  12 -10  -5    8.30    2.10
  12 -10  -5   12.00    3.00
  12 -10  -5   11.70    2.80
  12 -10  -5    9.80    2.30
 -12  10   5    9.50    2.90
 -12  10   5   10.10    2.10
 -12  10   5   11.10    2.10
 -11 -10   5    4.60    1.50
 -11 -10   5    4.20    1.70
 -11 -10   5    6.00    2.00
  11  10  -5    3.50    2.80
   9 -10  -5  155.28    7.60
   9 -10  -5  132.79    8.60
   9 -10  -5  148.69    7.30
   9 -10  -5  140.69    7.40
  -9  10   5  147.89    8.40
  -9  10   5  165.48   14.20
  -8 -10   5  147.79    7.80
  -8 -10   5  157.88    7.60
   8  10  -5  135.99   23.20
   8  10  -5  163.68   10.80
   6 -10  -5   73.59    5.40
   6 -10  -5   71.59    4.90
   6 -10  -5   76.39    5.40
  -6  10   5   77.59    5.70
  -6  10   5   77.69   11.20
  -5 -10   5  122.49    6.90
  -5 -10   5  147.09   21.40
  -5 -10   5  125.29    6.70
   5  10  -5  117.49    8.30
   5  10  -5  135.19   20.50
   5  10  -5  127.39    9.50
   3 -10  -5   30.80    3.50
   3 -10  -5   22.10    3.70
   3 -10  -5   36.90    4.00
  -3  10   5   32.60    3.80
  -3  10   5   34.70    8.20
  -2 -10   5   39.80    3.60
  -2 -10   5   36.20    3.40
   2  10  -5   32.40    3.20
   2  10  -5   26.70    9.50
   2  10  -5   38.90    5.50
   2  10  -5   31.90    4.70
   0 -10  -5   35.10    3.60
   0 -10  -5   35.30    3.90
   0  10   5   38.30   10.10
   0  10   5   42.60    4.20
   1 -10   5  153.88    7.20
   1 -10   5  148.59    6.90
   1 -10   5  129.99   20.10
  -1  10  -5  150.38    9.10
  -1  10  -5  140.69   19.40
  -1  10  -5  138.89    7.20
  -1  10  -5  140.59    9.10
  -3 -10  -5  409.66   15.70
  -3 -10  -5  440.76   16.00
  -3 -10  -5  443.16   15.40
   3  10   5  400.76   15.00
   3  10   5  423.06   32.40
   4 -10   5   67.59    4.80
   4 -10   5   64.89    4.50
   4 -10   5   44.90   11.30
  -4  10  -5   54.19    5.00
  -4  10  -5   59.49   12.50
  -4  10  -5   64.09    5.80
  -6 -10  -5  342.67   13.90
  -6 -10  -5  360.06   13.80
  -6 -10  -5  364.86   14.30
   6  10   5  335.37   12.40
   6  10   5  357.76   14.70
   6  10   5  357.96   31.20
   7 -10   5   13.00    2.50
   7 -10   5    9.20    2.20
   7 -10   5   15.20    8.20
   7 -10   5   11.30    2.30
  -7  10  -5   12.20    2.80
  -7  10  -5    6.10    3.10
  -7  10  -5    5.20    4.70
  -9 -10  -5   87.99    6.00
  -9 -10  -5   74.19    5.90
  -9 -10  -5   92.19    6.20
  10 -10   5   32.90    4.10
  10 -10   5   33.80    3.80
  10 -10   5   33.60   11.10
  10 -10   5   40.40    4.30
 -10  10  -5   37.40    5.00
 -10  10  -5   32.20    4.60
 -12 -10  -5   40.20    3.90
 -12 -10  -5   35.70    3.80
 -12 -10  -5   35.80    3.70
  13 -10   5  286.47   11.80
  13 -10   5  287.47   12.50
  13 -10   5  284.37   12.00
 -13  10  -5  292.07   13.30
 -13  10  -5  281.57   14.20
 -15 -10  -5    9.80    1.80
 -15 -10  -5   16.30    2.60
  16 -10   5  201.48    8.90
  16 -10   5  219.08    9.20
 -16  10  -5  210.58   12.40
 -16  10  -5  202.98    8.30
 -19  10  -5    4.40    3.00
 -19  10  -5    4.80    1.60
 -22  10  -5    1.80    2.20
  23 -11  -5    1.50    2.00
 -23  11   5   -0.60    1.20
 -23  11   5    1.90    1.60
 -23  11   5    4.10    2.50
  20 -11  -5   57.29    6.00
 -20  11   5   54.49    4.10
 -20  11   5   56.19    5.80
  17 -11  -5  207.98   11.80
  17 -11  -5  228.08   11.30
 -17  11   5  220.98    9.10
 -17  11   5  211.58    8.80
 -17  11   5  230.98   11.90
  14 -11  -5  100.09    7.30
  14 -11  -5  107.09    8.20
  14 -11  -5  100.99    5.90
  14 -11  -5  109.19    6.30
 -14  11   5  105.19    5.50
 -14  11   5  110.99    8.00
 -12 -11   5    0.80    1.30
 -12 -11   5    0.40    1.10
  12  11  -5    4.10    2.60
  11 -11  -5   50.29    4.60
  11 -11  -5   51.29    5.20
  11 -11  -5   49.40    4.30
  11 -11  -5   55.79    4.80
 -11  11   5   49.80    5.20
  -9 -11   5   22.70    3.10
  -9 -11   5   24.60    3.10
   9  11  -5   27.00    5.40
   8 -11  -5  108.59    6.40
   8 -11  -5   99.09    6.00
   8 -11  -5   95.89    6.10
  -8  11   5   85.89   11.20
  -8  11   5   92.59    6.50
  -6 -11   5   18.00    2.70
  -6 -11   5   14.30    2.60
   6  11  -5   -1.60    7.50
   6  11  -5   16.00    4.20
   6  11  -5   10.80    3.10
   5 -11  -5  118.99    6.80
   5 -11  -5  122.59    6.90
   5 -11  -5  116.89    6.50
  -5  11   5  110.59   13.90
  -5  11   5  111.89    6.80
  -3 -11   5   87.89    5.50
  -3 -11   5   86.19    5.40
   3  11  -5   94.59   18.60
   3  11  -5   88.49    8.10
   3  11  -5   87.49    7.10
   2 -11  -5   66.39    5.10
   2 -11  -5   55.69    4.50
   2 -11  -5   54.79    5.10
  -2  11   5   52.99    4.70
  -2  11   5   71.49   11.90
   0 -11   5   44.20    3.60
   0 -11   5   46.00    4.00
   0  11  -5   67.49   13.40
   0  11  -5   57.89    6.40
   0  11  -5   48.80    4.10
   0  11  -5   53.99    5.50
  -1 -11  -5   75.09    5.70
  -1 -11  -5   85.99    6.00
  -1 -11  -5   82.89    5.40
   1  11   5   79.89    5.30
   1  11   5   93.69   14.90
   3 -11   5   69.69    4.90
   3 -11   5   62.19    4.50
  -3  11  -5   63.49    6.60
  -3  11  -5   46.00   12.40
  -3  11  -5   64.49    6.10
  -3  11  -5   65.39    5.10
  -4 -11  -5  224.48   10.80
  -4 -11  -5  244.78   10.50
  -4 -11  -5  248.58   11.00
   4  11   5  255.27   11.90
   4  11   5  242.28   24.80
   4  11   5  241.28    9.60
   6 -11   5   73.19    5.30
   6 -11   5   61.99    5.30
   6 -11   5   62.69    4.70
   6 -11   5   61.69   16.60
  -6  11  -5   68.59   12.50
  -6  11  -5   70.19    5.80
  -6  11  -5   67.79    6.40
  -7 -11  -5   49.80    4.60
  -7 -11  -5   45.40    4.50
  -7 -11  -5   56.09    4.80
   7  11   5   34.90   12.50
   7  11   5   52.59    4.90
   9 -11   5    3.00    1.80
   9 -11   5    4.50    1.90
   9 -11   5    6.20    2.10
  -9  11  -5    6.90    2.90
  -9  11  -5    5.00    6.20
  -9  11  -5    7.70    2.70
 -10 -11  -5   37.40    3.80
 -10 -11  -5   46.10    4.40
 -10 -11  -5   43.30    4.10
  12 -11   5  127.79    7.80
  12 -11   5  127.49    7.70
  12 -11   5  132.19    7.50
 -12  11  -5  134.99    9.10
 -12  11  -5  127.79    8.50
 -13 -11  -5   13.20    2.20
 -13 -11  -5   13.90    2.40
 -13 -11  -5   11.10    2.10
  15 -11   5   48.50    4.80
  15 -11   5   50.59    4.50
  15 -11   5   44.10    4.70
 -15  11  -5   57.69    6.50
 -15  11  -5   37.50    5.00
  18 -11   5   53.79    4.00
 -18  11  -5   48.30    6.50
 -21  11  -5    3.00    2.50
 -24  11  -5    3.10    2.00
  25 -12  -5    5.10    2.00
 -25  12   5    2.10    1.30
  22 -12  -5   41.70    5.30
 -22  12   5   44.40    5.00
 -22  12   5   37.50    3.80
  19 -12  -5   18.80    4.00
 -19  12   5   15.60    3.70
 -19  12   5   16.90    2.60
  16 -12  -5   62.79    4.90
  16 -12  -5   75.49    6.70
  16 -12  -5   70.19    4.80
  16 -12  -5   66.99    6.70
 -16  12   5   77.79    4.40
 -16  12   5   73.69    6.70
  13 -12  -5   73.79    5.70
  13 -12  -5   74.69    5.40
  13 -12  -5   66.59    6.70
  13 -12  -5   75.49    5.40
  13 -12  -5   76.59    6.60
 -13  12   5   78.49    6.60
 -13  12   5   68.09    5.30
  10 -12  -5   23.00    4.60
  10 -12  -5   39.60    4.00
  10 -12  -5   38.20    4.00
  10 -12  -5   39.90    4.10
 -10  12   5   33.40    7.70
 -10  12   5   33.40    4.40
   7 -12  -5  146.19    7.70
   7 -12  -5  147.79    7.40
  -7 -12   5  128.29    6.90
   7 -12  -5  151.98    7.80
  -7 -12   5  121.29    6.80
  -7  12   5  175.98   16.80
   7  12  -5  124.69    9.80
  -7  12   5  153.98    8.20
  -4 -12   5  164.08    7.90
  -4 -12   5  179.48    8.40
   4  12  -5  189.28   11.70
   4  12  -5  145.29   23.10
   4  12  -5  174.18   10.00
  -1 -12   5  117.69    6.60
   1 -12  -5  126.29    7.30
   1 -12  -5  130.09    7.00
   1 -12  -5  137.69    7.40
  -1 -12   5  117.49    6.30
   1  12  -5   84.69   17.50
   1  12  -5  111.49    8.40
   1  12  -5  112.99    9.00
  -1  12   5  144.69   17.50
  -1  12   5  121.79    6.60
  -2 -12  -5  114.89    7.00
  -2 -12  -5   99.89    6.60
  -2 -12  -5   96.19    6.10
   2  12   5  103.79    7.30
   2  12   5   82.69    5.20
   2  12   5  118.39   17.60
   5 -12   5   65.59    5.00
   5 -12   5   59.39    5.50
   5 -12   5   74.59    5.00
  -5  12  -5   71.79    6.50
  -5  12  -5   68.89    5.40
  -5  12  -5   61.89   13.60
   8 -12   5   26.50    4.10
   8 -12   5   24.60    3.60
   8 -12   5   26.40    3.60
  -8  12  -5   21.10    8.10
  -8  12  -5   29.80    4.20
  -8  12  -5   24.70    4.40
  11 -12   5   81.49    6.30
  11 -12   5   85.29    6.20
  11 -12   5   85.59    6.00
 -11  12  -5   81.39    7.10
 -11  12  -5   64.49   13.50
 -11  12  -5   82.79    6.90
  14 -12   5   32.90    3.90
  14 -12   5   32.30    4.60
  14 -12   5   28.80    4.20
 -14  12  -5   25.90    4.20
 -14  12  -5    9.00    9.60
 -14  12  -5   29.80    5.10
  17 -12   5   31.00    3.60
 -17  12  -5   39.40    6.00
 -20  12  -5    4.60    2.60
 -23  12  -5    1.60    2.10
  24 -13  -5   10.40    2.70
 -24  13   5   15.20    3.30
 -24  13   5   10.10    1.90
  21 -13  -5    7.30    3.00
 -21  13   5    7.40    2.20
 -21  13   5   11.00    3.10
  18 -13  -5   17.80    4.00
  18 -13  -5   29.50    3.30
  18 -13  -5   19.20    3.90
 -18  13   5   18.50    3.90
  15 -13  -5  124.19    8.10
  15 -13  -5  117.49    6.70
  15 -13  -5  110.39    8.40
  15 -13  -5  126.09    7.00
 -15  13   5  129.49    8.80
  12 -13  -5  110.99    7.70
  12 -13  -5  106.89    6.70
  12 -13  -5  111.99    6.80
  12 -13  -5  105.59    7.00
 -12  13   5  112.49    6.80
 -12  13   5  113.29    7.80
 -11 -13   5   -4.50    1.90
  11  13  -5   -0.60    2.00
   9 -13  -5   43.00    4.60
   9 -13  -5   47.20    4.60
   9 -13  -5   47.40    4.40
  -9  13   5   60.49   12.00
  -9  13   5   44.20    4.70
  -9  13   5   43.60    4.80
  -8 -13   5   21.30    2.70
  -8 -13   5   13.80    2.30
   8  13  -5   10.40    3.30
   6 -13  -5   36.50    4.20
   6 -13  -5   41.20    4.50
   6 -13  -5   38.00    4.00
  -6  13   5   34.50    4.00
  -6  13   5   41.60   10.10
  -5 -13   5    7.80    2.00
  -5 -13   5   10.30    2.00
   5  13  -5   11.60    2.70
   5  13  -5   -6.70    9.10
   5  13  -5    8.30    3.60
   3 -13  -5  261.47   11.90
   3 -13  -5  307.07   12.40
   3 -13  -5  299.57   11.90
  -3  13   5  301.97   24.90
  -3  13   5  274.77   11.50
  -2 -13   5   83.29    5.30
  -2 -13   5   85.79    5.10
   2  13  -5   85.09    8.40
   2  13  -5   91.49    7.40
   2  13  -5   74.49   16.90
   0 -13  -5  113.69    7.00
   0 -13  -5  117.89    6.80
   0 -13  -5   98.19    7.10
   0  13   5  122.49    8.10
   0  13   5  114.49    6.10
   0  13   5  137.79   18.50
   1 -13   5   75.19    5.00
   1 -13   5   78.99    5.20
  -1  13  -5   75.49    7.50
  -1  13  -5   75.49   16.40
  -1  13  -5   81.89    7.20
  -3 -13  -5  221.58   10.70
  -3 -13  -5  254.27   10.70
  -3 -13  -5  242.28   11.10
   3  13   5  263.77   26.40
   3  13   5  258.47   12.10
   4 -13   5  142.29    7.40
   4 -13   5  137.79    7.60
   4 -13   5  132.89    6.90
  -4  13  -5  135.69   18.60
  -4  13  -5  131.19    9.30
  -4  13  -5  136.99    9.40
  -4  13  -5  127.79    7.10
  -6 -13  -5   49.70    4.50
  -6 -13  -5   38.90    4.50
  -6 -13  -5   45.70    4.20
   6  13   5   43.90    4.70
   7 -13   5   12.60    2.70
   7 -13   5   13.40    2.80
   7 -13   5   12.80    2.60
  -7  13  -5   13.40    3.40
  -7  13  -5   12.80    2.80
  -7  13  -5    6.70    7.40
  -9 -13  -5    8.40    1.80
  -9 -13  -5    9.00    2.10
  -9 -13  -5    8.80    2.10
  10 -13   5  393.66   15.80
  10 -13   5  428.06   15.70
 -10  13  -5  395.26   31.00
 -10  13  -5  441.56   17.80
 -10  13  -5  395.56   16.70
 -12 -13  -5    3.40    1.30
 -12 -13  -5    1.50    0.90
  13 -13   5  121.49    7.30
  13 -13   5  117.39    7.50
  13 -13   5  110.69    7.50
 -13  13  -5  114.89    8.10
 -13  13  -5  109.99    8.40
  16 -13   5  277.67   11.70
  16 -13   5  264.77   12.40
  16 -13   5  275.07   12.00
 -16  13  -5  283.97   12.70
 -16  13  -5  272.57   14.20
  19 -13   5    7.60    1.80
 -19  13  -5    6.30    2.90
 -22  13  -5   22.30    4.20
 -25  13  -5    1.00    1.60
  23 -14  -5   30.60    4.90
 -23  14   5   35.20    4.10
 -23  14   5   21.60    3.10
  20 -14  -5   83.39    7.10
 -20  14   5   82.99    6.90
  17 -14  -5   54.99    4.60
  17 -14  -5   65.99    6.50
  17 -14  -5   56.39    4.50
  17 -14  -5   49.99    5.80
 -17  14   5   54.89    5.90
  14 -14  -5   45.30    5.80
  14 -14  -5   43.50    5.40
  14 -14  -5   53.79    5.10
  14 -14  -5   48.10    4.70
  14 -14  -5   48.50    4.60
 -14  14   5   44.10    4.30
 -14  14   5   47.50    5.70
  11 -14  -5   91.69    6.40
  11 -14  -5   80.19    6.00
  11 -14  -5   95.09    6.30
  11 -14  -5   79.89    7.40
 -11  14   5   84.59    6.20
 -11  14   5   62.09   14.40
 -11  14   5   84.79    6.70
  -9 -14   5   -1.50    1.30
   9  14  -5    1.80    2.20
   8 -14  -5  130.79    7.30
   8 -14  -5  122.29    7.40
   8 -14  -5  113.09    7.10
  -8  14   5  120.59    7.50
  -8  14   5  131.49    7.90
  -8  14   5  122.29   15.40
  -6 -14   5   65.29    4.50
  -6 -14   5   56.09    4.20
   6  14  -5   67.19    7.00
   5 -14  -5   20.70    3.30
   5 -14  -5   22.20    3.30
   5 -14  -5   18.10    3.50
  -5  14   5   17.40    3.10
  -5  14   5   24.30    4.10
  -5  14   5   13.30    7.80
  -3 -14   5   45.90    4.00
  -3 -14   5   48.80    4.00
   3  14  -5   47.70    6.30
   3  14  -5   52.69    5.50
   2 -14  -5   34.90    4.00
   2 -14  -5   32.90    4.20
   2 -14  -5   32.10    4.20
  -2  14   5   39.00    4.80
  -2  14   5   41.30   11.00
  -2  14   5   31.40    3.30
   0 -14   5   47.90    4.20
   0 -14   5   42.30    3.80
   0  14  -5   49.40    6.10
   0  14  -5   31.50   13.40
   0  14  -5   49.20    6.50
  -1 -14  -5  125.79    7.00
  -1 -14  -5  124.79    7.20
  -1 -14  -5  131.19    7.40
   1  14   5  119.09   20.10
   1  14   5  109.49    5.20
   1  14   5  125.39    8.30
   3 -14   5  110.89    6.50
   3 -14   5  103.39    6.10
  -3  14  -5  107.09    8.40
  -3  14  -5   97.39    8.30
  -3  14  -5  103.19   18.00
  -3  14  -5  109.49    5.60
  -4 -14  -5   19.50    3.50
  -4 -14  -5   21.90    3.40
  -4 -14  -5   19.30    3.10
[truncated: 257,099 more chars]
