# Supplementary material for: Enantioselective construction of ortho-sulfur- or nitrogen-substituted axially chiral biaryls and asymmetric synthesis of isoplagiochin D
Source: Nat Commun. 2022 Aug 5;13:4577. doi: 10.1038/s41467-022-32360-7 (PMC9355965; doi:10.1038/s41467-022-32360-7)
Supplement: Supplementary file 3 — Source Data [file 41467_2022_32360_MOESM3_ESM.zip › Inventory of Supporting Information/Source Data of Photophysical properties/Fig 6c.xlsx]

## Sheet: 1474 UV
660	-0.00682695	0.0246784			0.0215172	0.0118936
659	-0.00695871	0.0246747			0.0221224	0.0124123
658	-0.00693273	0.0244144			0.0227771	0.0128963
657	-0.00689359	0.0244727			0.0234715	0.0134495
656	-0.00705042	0.0245335			0.0241858	0.0139681
655	-0.0069624	0.0242341			0.02491	0.0144867
654	-0.00733125	0.024567			0.0256441	0.0150745
653	-0.00729161	0.0244818			0.0264278	0.0156623
652	-0.00701722	0.0244397			0.027271	0.01625
651	-0.00719481	0.0242003			0.028144	0.0168378
650	-0.00727569	0.0238747			0.0290368	0.0174256
649	-0.00731679	0.0239794			0.0299991	0.0180479
648	-0.00746892	0.0240097			0.0310308	0.0187048
647	-0.00736166	0.0240611			0.0321419	0.0193618
646	-0.00743923	0.0238081			0.0332827	0.0200532
645	-0.00744946	0.023847			0.0344335	0.0207793
644	-0.00749113	0.0237966			0.0356041	0.0215745
643	-0.00754035	0.0236355			0.0368144	0.0224043
642	-0.00768812	0.0236442			0.0380247	0.0233033
641	-0.00759928	0.0237591			0.0392647	0.0242713
640	-0.00768809	0.0236184			0.0405246	0.025274
639	-0.00766708	0.0235324			0.0418142	0.0263458
638	-0.00761103	0.0236207			0.0431733	0.0274522
637	-0.00791383	0.0231714			0.0446118	0.0286277
636	-0.00786713	0.0233445			0.0461395	0.0298033
635	-0.00786078	0.0234439			0.0477466	0.0309788
634	-0.00788899	0.0231009			0.0494033	0.0321198
633	-0.00771332	0.0230949			0.0510699	0.0333299
632	-0.00796201	0.0233974			0.0527663	0.03454
631	-0.00789494	0.0232452			0.0544825	0.0358192
630	-0.00793836	0.023124			0.0562285	0.0370985
629	-0.00808552	0.0230456			0.0579645	0.0385161
628	-0.00823621	0.0228133			0.0597502	0.0400373
627	-0.00813417	0.0224768			0.0615656	0.0416278
626	-0.00819212	0.0229396			0.0634703	0.0432528
625	-0.0080575	0.0227245			0.0654246	0.0449469
624	-0.00832367	0.0227338			0.0674385	0.0466757
623	-0.00821399	0.0226525			0.0695317	0.048439
622	-0.00831818	0.0224672			0.0717141	0.0502023
621	-0.0083674	0.0225992			0.0739561	0.0520347
620	-0.00826034	0.0223944			0.0762676	0.0538672
619	-0.00842972	0.0226222			0.0786286	0.0557688
618	-0.00830078	0.0223847			0.0810393	0.0576358
617	-0.00844691	0.0222303			0.0834797	0.059572
616	-0.00849281	0.0225219			0.0859895	0.0616119
615	-0.00840911	0.0222583			0.088549	0.0637209
614	-0.00847211	0.0221772			0.0911878	0.0659337
613	-0.00866129	0.0221388			0.0939159	0.068181
612	-0.00851548	0.0220656			0.096763	0.0705321
611	-0.008529	0.0220291			0.0997391	0.0729523
610	-0.00868482	0.0219079			0.102844	0.0754417
609	-0.00863798	0.0219104			0.106048	0.0779656
608	-0.00869797	0.0218367			0.109382	0.0805933
607	-0.00882918	0.0215496			0.112755	0.0832555
606	-0.00883223	0.0219397			0.116187	0.0859869
605	-0.00876034	0.0217037			0.119679	0.0888566
604	-0.00871453	0.0217803			0.123211	0.09183
603	-0.0089596	0.0217865			0.126841	0.0949763
602	-0.00881397	0.0213707			0.130611	0.0982263
601	-0.00897095	0.0216461			0.134401	0.10158
600	-0.00902926	0.0215408			0.13827	0.105107
599	-0.00887322	0.0214534			0.142238	0.10891
598	-0.00902694	0.0215709			0.146295	0.112817
597	-0.00905141	0.0214873			0.150501	0.116966
596	-0.00916789	0.0214148			0.154817	0.121218
595	-0.00909395	0.0215293			0.159241	0.125644
594	-0.00913209	0.0213522			0.163795	0.130208
593	-0.00896586	0.0212643			0.168457	0.134945
592	-0.00917864	0.0211257			0.173179	0.13975
591	-0.00919131	0.0210112			0.178001	0.144764
590	-0.00921677	0.0213595			0.182951	0.149984
589	-0.00924407	0.0211487			0.18808	0.155413
588	-0.00939533	0.0210541			0.193377	0.161083
587	-0.00921834	0.0210745			0.198843	0.166788
586	-0.00945959	0.0208451			0.204498	0.172596
585	-0.00930059	0.0210273			0.210391	0.178543
584	-0.00916454	0.0208262			0.216422	0.184594
583	-0.0093847	0.0208415			0.222603	0.190782
582	-0.00951293	0.0209829			0.228922	0.197179
581	-0.00947367	0.0208698			0.23533	0.20361
580	-0.00942071	0.0208931			0.241868	0.210144
579	-0.00946285	0.0209043			0.248544	0.216748
578	-0.00957155	0.020778			0.254953	0.223144
577	-0.0096152	0.0207656			0.26152	0.22961
576	-0.00962668	0.0206827			0.268544	0.236421
575	-0.00958747	0.0206554			0.275736	0.243336
574	-0.00966547	0.0206018			0.282968	0.250251
573	-0.00965786	0.0204849			0.290329	0.257373
572	-0.00967687	0.0201382			0.297799	0.264703
571	-0.009667	0.0203815			0.305318	0.272033
570	-0.00984353	0.0203345			0.312937	0.279535
569	-0.00984618	0.020034			0.320556	0.286934
568	-0.009714	0.0206163			0.328343	0.294506
567	-0.0094189	0.0211464			0.33619	0.302182
566	-0.00944445	0.0213733			0.344107	0.309892
565	-0.00942266	0.0208966			0.352291	0.317706
564	-0.00949759	0.0214951			0.360565	0.325589
563	-0.00957958	0.0210677			0.369047	0.333506
562	-0.0095129	0.0209724			0.377786	0.341735
561	-0.00946034	0.0209342			0.386546	0.350033
560	-0.00956169	0.0210405			0.395514	0.35878
559	-0.0096894	0.0209929			0.404591	0.367666
558	-0.00972754	0.0210462			0.413797	0.376863
557	-0.00981622	0.0208279			0.423162	0.386647
556	-0.00970623	0.020754			0.432636	0.396916
555	-0.00995398	0.0206769			0.442348	0.407772
554	-0.00983927	0.0205751			0.452338	0.419078
553	-0.00984345	0.0208288			0.462546	0.430661
552	-0.00989283	0.0206101			0.473041	0.442658
551	-0.00998073	0.020458			0.483706	0.454967
550	-0.0100193	0.020649			0.494628	0.467725
549	-0.0100008	0.0204212			0.50558	0.480794
548	-0.0101296	0.0205064			0.516641	0.494243
547	-0.0101344	0.0201111			0.527931	0.50835
546	-0.0102472	0.0200836			0.539131	0.522871
545	-0.0101405	0.0201039			0.550063	0.537496
544	-0.0101921	0.0198236			0.560926	0.552709
543	-0.0103571	0.0199534			0.571927	0.568648
542	-0.0105722	0.0198089			0.583058	0.585002
541	-0.0105593	0.0193564			0.594278	0.601597
540	-0.0105232	0.01947			0.605478	0.618401
539	-0.0107041	0.0187042			0.616678	0.635411
538	-0.0107093	0.0191298			0.628017	0.652595
537	-0.0109045	0.0189287			0.639346	0.669675
536	-0.0109013	0.0187317			0.650725	0.686512
535	-0.0109974	0.0187041			0.662054	0.703005
534	-0.0111369	0.0184867			0.673254	0.719047
533	-0.0111068	0.0184816			0.684394	0.734744
532	-0.011152	0.0183248			0.695545	0.750061
531	-0.011163	0.0183446			0.706606	0.764858
530	-0.0112205	0.0180998			0.717687	0.779069
529	-0.0111837	0.018071			0.728788	0.792483
528	-0.0114345	0.018167			0.739829	0.805034
527	-0.0113879	0.0180787			0.751019	0.817031
526	-0.011453	0.0180818			0.762329	0.828268
525	-0.0114311	0.017777			0.773687	0.838537
524	-0.0113958	0.0179738			0.785026	0.847699
523	-0.0115259	0.0179596			0.796127	0.855686
522	-0.011405	0.0179959			0.807278	0.862946
521	-0.0114367	0.0183112			0.818339	0.86955
520	-0.0113798	0.0182422			0.829291	0.87522
519	-0.0112353	0.0180957			0.840005	0.879957
518	-0.0113682	0.0180781			0.850282	0.883829
517	-0.0113383	0.0180364			0.860411	0.887114
516	-0.0115598	0.0180862			0.870341	0.889984
515	-0.011503	0.0182982			0.880123	0.892681
514	-0.0114979	0.0182778			0.889626	0.895308
513	-0.0113693	0.0182457			0.898763	0.89804
512	-0.0114875	0.018613			0.907622	0.901255
511	-0.0113479	0.0183421			0.916262	0.904989
510	-0.0114744	0.018608			0.924685	0.909484
509	-0.0112518	0.0183734			0.93279	0.914705
508	-0.0115733	0.0187167			0.940448	0.920582
507	-0.0115167	0.0187225			0.94765	0.927013
506	-0.0113763	0.0187694			0.954337	0.933859
505	-0.0113123	0.0190578			0.960696	0.941223
504	-0.0114792	0.0191199			0.966628	0.94883
503	-0.0115104	0.0193358			0.971985	0.956574
502	-0.0114617	0.0198569			0.976836	0.964215
501	-0.0114107	0.0196666			0.9813	0.971649
500	-0.0113642	0.0203717			0.985268	0.97884
499	-0.0112322	0.0207726			0.98878	0.985306
498	-0.0114905	0.0215877			0.991935	0.991045
497	-0.0113729	0.0219642			0.994623	0.995782
496	-0.0114719	0.0228534			0.996855	0.998859
495	-0.011264	0.0240202			0.998472	1
494	-0.011394	0.0250606			0.999504	0.998894
493	-0.0113555	0.0265513			0.99995	0.99516
492	-0.0113646	0.0283922			0.999911	0.988487
491	-0.0115004	0.0306268			0.999266	0.97891
490	-0.0113126	0.0331014			0.997927	0.965944
489	-0.0113966	0.0357407			0.996012	0.949729
488	-0.0114387	0.0397258			0.993611	0.930401
487	-0.0112892	0.0436367			0.990665	0.90779
486	-0.0115091	0.0484009			0.987143	0.882101
485	-0.0115283	0.0537315			0.983006	0.853508
484	-0.0113357	0.0597584			0.978453	0.82246
483	-0.0114847	0.0667023			0.973404	0.788784
482	-0.0114931	0.074052			0.967789	0.753034
481	-0.0115557	0.0827688			0.961698	0.715693
480	-0.0115971	0.0913905			0.95519	0.677177
479	-0.0117838	0.101339			0.948305	0.63752
478	-0.0116907	0.111567			0.941063	0.597241
477	-0.0116939	0.12269			0.933425	0.557169
476	-0.0118409	0.134386			0.92534	0.51689
475	-0.0119943	0.146236			0.916967	0.477129
474	-0.011729	0.1583			0.908356	0.438336
473	-0.0118666	0.170757			0.899517	0.401134
472	-0.0118735	0.183754			0.890152	0.364934
471	-0.0117588	0.195147			0.880321	0.330394
470	-0.0119639	0.207442			0.870182	0.298102
469	-0.0117857	0.219606			0.859548	0.267503
468	-0.0119217	0.231007			0.848437	0.239014
467	-0.0119703	0.242273			0.83689	0.212668
466	-0.0118112	0.253245			0.824966	0.188639
465	-0.0116421	0.263037			0.812535	0.166719
464	-0.0117798	0.273014			0.799728	0.146907
463	-0.0116592	0.281907			0.786475	0.128998
462	-0.0116742	0.290086			0.772854	0.113093
461	-0.0116745	0.297897			0.758589	0.0987449
460	-0.0115967	0.305154			0.743758	0.0859524
459	-0.0116287	0.311581			0.728322	0.0746465
458	-0.0114808	0.317893			0.71236	0.064689
457	-0.0113889	0.323545			0.695614	0.0559416
456	-0.0114253	0.328524			0.678234	0.0484044
455	-0.0114151	0.333669			0.660437	0.0419389
454	-0.0114224	0.338244			0.641846	0.0362341
453	-0.0113144	0.342097			0.62261	0.0313591
452	-0.0114174	0.346834			0.602869	0.0272102
451	-0.0114137	0.350975			0.58284	0.0236836
450	-0.0113697	0.35532			0.562106	0.0206064
449	-0.0112709	0.359278			0.540887	0.0179442
448	-0.0111787	0.363242			0.519369	0.0156277
447	-0.0112249	0.367225			0.497287	0.013657
446	-0.0111088	0.371294			0.474837	0.0119628
445	-0.0110625	0.375804			0.45209	0.0104761
444	-0.0109	0.379455			0.429303	0.00923141
443	-0.0110746	0.383189			0.406248	0.00812502
442	-0.0107218	0.386929			0.383114	0.00719151
441	-0.0105647	0.389763			0.360059	0.00639629
440	-0.0106268	0.392749			0.337401	0.0057048
439	-0.0106585	0.395292			0.314792	0.00515161
438	-0.0106169	0.397169			0.292511	0.00466757
437	-0.010538	0.398279			0.270726	0.00425267
436	-0.0104349	0.399052			0.249467	0.00387235
435	-0.0104407	0.39948			0.2292	0.00352661
434	-0.010449	0.398825			0.209865	0.00321543
433	-0.0102666	0.398078			0.191185	0.00293884
432	-0.0101759	0.396311			0.173269	0.00266224
431	-0.009963	0.394513			0.156245	0.00238564
430	-0.00980937	0.39202			0.140075	0.00214362
429	-0.00979422	0.388713			0.124947	0.0019016
428	-0.00933672	0.38517			0.1108	0.00172873
427	-0.009196	0.381176			0.0977253	0.00155586
426	-0.00911551	0.377192			0.0856225	0.00145213
425	-0.00871861	0.372551			0.0745811	0.00134841
424	-0.00870971	0.367722			0.0644425	0.00127926
423	-0.0083458	0.363157			0.0553753	0.00121011
422	-0.00803204	0.35843			0.0472704	0.00117554
421	-0.00766039	0.354			0.0399591	0.00114096
420	-0.0076918	0.349014			0.0335605	0.00107181
419	-0.00722284	0.344656			0.027896	0.00100266
418	-0.00693461	0.340589			0.0230053	0.000898939
417	-0.00667274	0.336446			0.018799	0.000829789
416	-0.00615031	0.333044			0.0152872	0.00076064
415	-0.00561794	0.329953			0.0123211	0.000691491
414	-0.00527439	0.326226			0.00989058	0.000622342
413	-0.00466998	0.323302			0.00789659	0.000553193
412	-0.0043029	0.319411			0.00629942	0.000553193
411	-0.00378982	0.316582			0.00504945	0.000518618
410	-0.0033358	0.312487			0.00407726	0.000518618
409	-0.00254595	0.30853			0.00332331	0.000518618
408	-0.00169989	0.304125			0.00275785	0.000518618
407	-0.00110513	0.299836			0.00232136	0.000484044
406	-0.000412674	0.294781			0.00201383	0.000484044
405	0.000253612	0.289392			0.00178566	0.000449469
404	0.00101049	0.28406			0.0016071	0.000449469
403	0.00186842	0.278582			0.00146821	0.000414895
402	0.00285247	0.272491			0.00135909	0.00038032
401	0.00385995	0.26649			0.00127972	0.00038032
400	0.00485389	0.260568			0.0012202	0.000345746
399	0.00588478	0.254445			0.0011706	0.000311171
398	0.00685795	0.248955			0.001121	0.000311171
397	0.00842789	0.24295			0.00108132	0.000276596
396	0.00964669	0.237825			0.00104164	0.000276596
395	0.0109781	0.232702			0.00101187	0.000276596
394	0.0125115	0.22805			0.000992034	0.000276596
393	0.0147242	0.223298			0.000972193	0.000311171
392	0.0167914	0.219227			0	0.000311171
391	0.019344	0.21512			0	0.000345746
390	0.0222754	0.210953			0	0.000345746
389	0.0258911	0.207499			0	0.00038032
388	0.0302347	0.203764			0	0.00038032
387	0.0356331	0.201182			0	0.000414895
386	0.0417136	0.197469			0	0.000414895
385	0.049619	0.195141			0	0.000414895
384	0.0588799	0.190716			0	0.000414895
383	0.0660204	0.18821			0	0.000414895
382	0.0723351	0.185175			0	0.00038032
381	0.0756123	0.182812			0	0.00038032
380	0.0742744	0.179697			0	0.00038032
379	0.0708057	0.177243			0	0.00038032
378	0.0667344	0.173354			0	0.00038032
377	0.0650663	0.17026			0	0.000345746
376	0.0659406	0.166024			0	0.000345746
375	0.0685052	0.164794			0	0.000311171
374	0.0725444	0.161099
373	0.0754823	0.160695
372	0.0792788	0.160512
371	0.0834335	0.162005
370	0.0877024	0.163885
369	0.0929408	0.166083
368	0.103437	0.172563
367	0.105444	0.169519
366	0.111959	0.172692
365	0.118542	0.178026
364	0.125093	0.182102
363	0.130816	0.189066
362	0.134804	0.195109
361	0.138049	0.204663
360	0.140212	0.209521
359	0.142615	0.220585
358	0.148218	0.230289
357	0.156057	0.241782
356	0.167947	0.254747
355	0.176452	0.264749
354	0.188568	0.272642
353	0.200715	0.289489
352	0.211557	0.299636
351	0.220972	0.316113
350	0.233154	0.315611
349	0.24316	0.320575
348	0.303031	0.373492
347	0.311994	0.372513
346	0.321924	0.373563
345	0.332535	0.363008
344	0.340237	0.354532
343	0.34355	0.33897
342	0.345731	0.333187
341	0.350388	0.316433
340	0.349398	0.311426
339	0.347887	0.306454
338	0.342809	0.305794
337	0.338403	0.299684
336	0.335341	0.298756
335	0.32721	0.304331
334	0.314959	0.306447
333	0.30817	0.307548
332	0.299286	0.305415
331	0.287873	0.306738
330	0.274801	0.302279
329	0.260334	0.298747
328	0.243841	0.295653
327	0.23585	0.290719
326	0.217966	0.280556
325	0.210323	0.273815
324	0.197015	0.26715
323	0.187358	0.261978
322	0.176856	0.273282
321	0.171701	0.268741
320	0.163143	0.275132
319	0.156521	0.28579
318	0.145993	0.298288
317	0.141346	0.304574
316	0.133631	0.318567
315	0.129106	0.328738
314	0.123129	0.341045
313	0.119243	0.34665
312	0.113998	0.350565
311	0.109719	0.351773
310	0.104197	0.353297
309	0.101622	0.354026
308	0.0989719	0.358322
307	0.100064	0.360496
306	0.100084	0.362971
305	0.0985223	0.367792
304	0.101174	0.374914
303	0.102307	0.379464
302	0.104671	0.389041
301	0.10864	0.398
300	0.111203	0.402949
299	0.114516	0.408742
298	0.118668	0.413514
297	0.123302	0.41706
296	0.128225	0.421068
295	0.133685	0.422121
294	0.140809	0.423726
293	0.147482	0.423683
292	0.156815	0.425403
291	0.166615	0.426872
290	0.179168	0.430322
289	0.194827	0.434376
288	0.213231	0.440174
287	0.234571	0.448009
286	0.257115	0.459794
285	0.28117	0.473175
284	0.306119	0.494092
283	0.328913	0.51769
282	0.349625	0.542248
281	0.368721	0.572478
280	0.383494	0.591507
279	0.394099	0.605084
278	0.399372	0.600964
277	0.395987	0.581071
276	0.39008	0.554887
275	0.38186	0.530552
274	0.372312	0.506794
273	0.364045	0.491942
272	0.355015	0.480485
271	0.345566	0.476104
270	0.336508	0.475152
269	0.326149	0.476989
268	0.314782	0.475718
267	0.30308	0.469345
266	0.289613	0.46143
265	0.277709	0.448153
264	0.266543	0.43547
263	0.256005	0.424238
262	0.247793	0.417143
261	0.24211	0.411668
260	0.238974	0.410813
259	0.236892	0.412727
258	0.236911	0.419055
257	0.241636	0.425203
256	0.247278	0.434175
255	0.256078	0.445649
254	0.267104	0.461797
253	0.281723	0.481534
252	0.300998	0.510964
251	0.324644	0.543993
250	0.352006	0.590622
249	0.384145	0.642381
248	0.41989	0.701024
247	0.457723	0.760339
246	0.496097	0.812232
245	0.530665	0.846237
244	0.562825	0.862357
243	0.587152	0.854786
242	0.609751	0.835114
241	0.629529	0.807222
240	0.652042	0.783349
239	0.674732	0.762764
238	0.700669	0.740366
237	0.719727	0.727633
236	0.729459	0.715031
235	0.730111	0.697988
234	0.712439	0.678703
233	0.691684	0.659593
232	0.655215	0.633821
231	0.624307	0.61898
230	0.588725	0.598412
229	0.55227	0.595186
228	0.516978	0.573428
227	0.483404	0.572307
226	0.444742	0.571396
225	0.427815	0.551065
