# Supplementary material for: Enantioselective construction of ortho-sulfur- or nitrogen-substituted axially chiral biaryls and asymmetric synthesis of isoplagiochin D
Source: Nat Commun. 2022 Aug 5;13:4577. doi: 10.1038/s41467-022-32360-7 (PMC9355965; doi:10.1038/s41467-022-32360-7)
Supplement: Supplementary file 3 — Source Data [file 41467_2022_32360_MOESM3_ESM.zip › Inventory of Supporting Information/Source Data of Photophysical properties/Fig 6d.xlsx]

## Sheet: Sheet1
550	-0.267484	-0.042472
549	0.254973	0.141783
548	-0.100744	-0.0790389
547	-0.0984022	-0.130544
546	0.0173667	-0.0848479
545	0.0126645	-0.0791366
544	0.0613888	-0.0322997
543	0.0333143	-0.00801303
542	-0.0359612	-0.0398112
541	-0.0905667	-0.0712475
540	-0.0989273	-0.105473
539	-0.0963852	-0.100299
538	-0.0651839	-0.0460165
537	-0.0737514	-0.0327405
536	-0.0836005	-0.0375823
535	-0.0583921	-0.0252397
534	-0.0462391	-0.041101
533	-0.0268574	-0.0144272
532	0.00397216	-0.0563398
531	0.010704	-0.0178023
530	-0.00379178	-0.035342
529	0.0389984	-0.0317552
528	0.0527124	-0.0436904
527	0.0281701	-0.0290256
526	0.0178093	-0.00938278
525	-0.025015	0.0172593
524	-0.0804529	-0.0012738
523	-0.0753297	0.0379835
522	-0.0809539	-0.00817185
521	-0.0511647	0.025666
520	-0.0242131	0.0450122
519	-0.0272556	0.100908
518	-0.00149547	0.112985
517	-0.0584852	0.0722339
516	-0.0647654	0.0662515
515	-0.00480254	0.0374924
514	0.0176209	-0.0274615
513	-0.0102974	-0.0396915
512	0.0337364	-0.021692
511	0.0205635	0.00205045
510	0.00474164	0.00589112
509	-0.0300463	0.00534144
508	0.0250946	0.0318504
507	0.0513385	-0.0111922
506	0.0193752	-0.0652119
505	-0.0482528	-0.0674929
504	-0.0452285	-0.090586
503	-0.0279466	-0.0794086
502	-0.0194856	-0.0407085
501	-0.0102711	0.0266944
500	-0.0185051	0.0473923
499	-0.038479	-0.00148125
498	-0.0702989	-0.0197865
497	-0.103833	-0.0233635
496	-0.109429	-0.0705943
495	-0.0311823	-0.0420736
494	-0.0140873	-0.0372414
493	-0.0171695	-0.0217107
492	-0.0207087	-0.0536186
491	0.0307667	-0.0493228
490	0.0017845	-0.0498712
489	-0.0343068	-0.0451121
488	-0.00494319	-0.00773483
487	0.0632746	0.0350135
486	0.0448882	0.0350941
485	0.0211078	0.0227067
484	0.0369521	-0.00287458
483	0.0212706	-0.00390368
482	-0.0400221	-0.043288
481	-0.0668213	-0.0385509
480	-0.0506065	-0.0306211
479	-0.0167075	-0.0205404
478	-0.0323837	-0.00727239
477	-0.0446796	-0.00567104
476	-0.031863	-0.0207732
475	-0.0916746	-0.0566684
474	-0.0994155	-0.0663172
473	-0.107665	-0.0764735
472	-0.101618	-0.0974643
471	-0.0326939	-0.0532378
470	0.0347933	-0.0288587
469	0.0624489	-0.0126576
468	0.0632368	0.0270295
467	-0.0023458	0.0103235
466	-0.00738619	0.0470626
465	-0.0186784	0.0553188
464	-0.040771	0.0668703
463	-0.0476184	0.0870453
462	-0.0250389	0.0666804
461	-0.0488399	0.0140497
460	-0.0264731	0.0170443
459	-0.0258518	-0.00743564
458	0.0330495	0.0234438
457	0.0473573	0.0425579
456	0.0393241	0.0350241
455	0.0260661	0.0141304
454	0.0205856	-0.00476374
453	0.0316149	-0.0329614
452	0.0604442	0.020731
451	0.0385468	0.0313851
450	0.0511783	0.0586083
449	0.0194937	0.0612052
448	-0.0204536	0.0356679
447	-0.00339695	0.0184906
446	0.0150172	0.000465523
445	0.0789997	-0.010616
444	0.0895495	0.00722547
443	0.106642	-0.014841
442	0.0913463	-0.0282985
441	0.090166	-0.0456847
440	0.0385141	-0.0126961
439	0.0493907	0.00887552
438	0.0580097	0.0138301
437	0.0776916	0.0036297
436	0.0558296	0.00153411
435	0.11206	-0.0201033
434	0.118561	-0.039733
433	0.179575	-0.0230132
432	0.133443	-0.00613744
431	0.103896	-0.0135584
430	0.11728	-0.0286173
429	0.0892458	-0.0451363
428	0.103321	-0.0719589
427	0.164342	-0.134291
426	0.218074	-0.182862
425	0.26781	-0.21333
424	0.299251	-0.235914
423	0.35319	-0.280044
422	0.437717	-0.334014
421	0.454587	-0.376903
420	0.489388	-0.443208
419	0.561606	-0.512654
418	0.618965	-0.632637
417	0.703575	-0.732214
416	0.88267	-0.808757
415	1.02615	-0.91341
414	1.1863	-1.05333
413	1.32924	-1.13233
412	1.42009	-1.25935
411	1.59718	-1.36478
410	1.67204	-1.57618
409	1.88605	-1.78064
408	2.11741	-1.97693
407	2.30104	-2.25305
406	2.58443	-2.5137
405	2.85945	-2.74046
404	3.10466	-3.03358
403	3.3572	-3.31041
402	3.55884	-3.60938
401	3.8378	-3.86333
400	4.0795	-4.15708
399	4.39405	-4.49106
398	4.79746	-4.75071
397	5.17088	-5.0537
396	5.54265	-5.39485
395	5.84977	-5.75286
394	6.19845	-6.05886
393	6.4171	-6.3809
392	6.68823	-6.73695
391	6.95365	-7.06901
390	7.30016	-7.37398
389	7.66645	-7.75479
388	8.1219	-8.25727
387	8.70228	-8.86308
386	9.48816	-9.5114
385	10.3293	-10.2936
384	11.289	-11.1283
383	12.0528	-11.9109
382	12.5814	-12.461
381	12.7176	-12.825
380	12.6991	-12.9152
379	12.5589	-12.8867
378	12.5663	-12.8325
377	12.7772	-12.9836
376	13.2245	-13.3398
375	13.7065	-13.8456
374	14.1329	-14.3426
373	14.465	-14.7647
372	14.7814	-15.0698
371	15.0322	-15.3616
370	15.3012	-15.5897
369	15.589	-15.8224
368	15.8667	-16.041
367	16.0971	-16.3065
366	16.2817	-16.5549
365	16.3709	-16.6641
364	16.2684	-16.7028
363	16.1228	-16.4732
362	15.7749	-16.0714
361	15.3687	-15.5842
360	14.9658	-15.1919
359	14.6398	-14.919
358	14.2984	-14.704
357	13.8373	-14.3369
356	13.109	-13.6745
355	12.202	-12.5741
354	10.9039	-11.2064
353	9.35462	-9.59983
352	7.58946	-7.81066
351	5.54746	-5.75168
350	3.32263	-3.6048
349	1.05098	-1.24552
348	-1.28018	1.23954
347	-3.52315	3.71279
346	-5.65648	6.02993
345	-7.54713	8.16711
344	-9.19793	10.0724
343	-10.7215	11.7039
342	-12.0514	12.9164
341	-13.0018	13.9111
340	-13.618	14.604
339	-13.9879	15.0142
338	-14.192	15.0984
337	-14.0771	15.0225
336	-13.7799	14.72
335	-13.3988	14.1905
334	-12.9142	13.5043
333	-12.2758	12.7693
332	-11.4632	12.0125
331	-10.6326	11.2426
330	-9.87271	10.435
329	-9.12205	9.73927
328	-8.43416	9.02555
327	-7.80607	8.44429
326	-7.23636	7.84261
325	-6.77654	7.2765
324	-6.2748	6.79579
323	-5.81851	6.33253
322	-5.38224	5.84695
321	-5.03407	5.3877
320	-4.60038	4.92064
319	-4.21062	4.53343
318	-3.88647	4.09668
317	-3.56177	3.75966
316	-3.22567	3.51825
315	-2.98358	3.32111
314	-2.85107	3.24964
313	-2.93312	3.23273
312	-3.04195	3.36177
311	-3.31198	3.56087
310	-3.64049	3.79098
309	-3.88283	4.111
308	-4.177	4.44064
307	-4.45002	4.7641
306	-4.79081	5.14822
305	-5.22035	5.51891
304	-5.68519	5.95482
303	-6.15649	6.44961
302	-6.60074	6.91022
301	-7.07017	7.3899
300	-7.47017	7.83992
299	-7.75618	8.13229
298	-7.90592	8.3166
297	-7.90899	8.30525
296	-7.72536	8.00377
295	-7.25597	7.60415
294	-6.55879	6.96063
293	-5.80405	6.12483
292	-4.6758	5.10162
291	-3.40942	3.69997
290	-1.73642	2.00411
289	0.248224	-0.0326943
288	2.49712	-2.39118
287	4.93347	-4.83604
286	7.26732	-7.24815
285	9.11679	-9.19541
284	10.3538	-10.3803
283	10.5135	-10.7785
282	9.90519	-10.1027
281	8.39444	-8.5381
280	6.15636	-6.30032
279	3.54654	-3.73819
278	0.905582	-1.0684
277	-1.47044	1.43233
276	-3.46956	3.51924
275	-4.85191	4.87297
274	-5.37017	5.56038
273	-5.23265	5.50684
272	-4.59249	4.83094
271	-3.48223	3.73417
270	-2.17326	2.46873
269	-0.88606	1.12249
268	0.206208	-0.110894
267	1.32296	-1.19595
266	2.30941	-2.17319
265	3.34053	-3.03951
264	4.31489	-4.01055
263	5.41141	-5.03949
262	6.44213	-6.19318
261	7.57576	-7.41309
260	8.83663	-8.75242
259	10.3617	-10.1369
258	11.8654	-11.6763
257	13.6946	-13.3653
256	15.5625	-15.3586
255	17.7632	-17.6039
254	20.1085	-20.0388
253	22.6859	-22.6643
252	25.2867	-25.4023
251	27.6334	-27.8601
250	29.3321	-29.6996
249	30.1777	-30.5965
248	29.6034	-30.181
247	27.8786	-28.3606
246	24.9821	-25.2616
245	21.3943	-21.5316
244	17.2517	-17.4428
243	13.0187	-13.1983
242	8.75567	-8.92292
241	4.44801	-4.55786
240	-0.141851	-0.0642791
239	-4.73146	4.69823
238	-9.2586	9.45141
237	-13.2581	13.6255
236	-16.3982	16.8154
235	-18.3645	18.7709
234	-19.1581	19.2934
233	-18.7018	18.7145
232	-17.3685	17.2646
231	-15.4448	15.3162
230	-13.2237	13.1677
229	-10.7367	10.8697
228	-8.06791	8.25572
227	-5.31805	5.53428
226	-2.53368	2.60652
225	0.258466	-0.150342
224	2.8878	-2.62324
223	5.32132	-4.92307
222	7.41467	-6.97191
221	8.97364	-8.78405
220	10.7107	-10.3283
219	12.0795	-11.4312
218	12.6817	-12.1757
217	12.9564	-12.7564
216	13.4419	-13.5022
215	8.93554	-12.6152
214	6.43633	-7.56877
213	3.98313	-5.22491
212	0.176538	-3.10636
211	7.54852	1.05644
210	27.3963	7.65261
209	38.7811	0.145317
208	44.878	-17.5942
207	46.6281	-20.9588
206	32.133	-31.2381
205	2.21982	-62.1888
204	5.25906	-48.8675
203	14.1847	-35.4363
202	33.1289	-34.925
201	128.599	79.9708
200	-33.5021	-109.343
	0
	0
	0
	0
	0
	0
	0
	0
	0
	0
	0
	0
	0
	0
	0
	0
	0
	0
	0
	0
	0
	0
	0
	0
	0
	0
	0
	0
	0
	0
	0
	0
	0
	0
	0
	0
	0
	0
	0
	0
	0
	0
	0
	0
	0
	0
	0
	0
	0
	0
	0
	0
	0
	0
	0
	0
	0
	0
	0
	0
	0
	0
	0
	0
	0
	0
	0
	0
	0
	0
	0
	0
	0
	0
	0
	0
	0
	0
	0
	0
	0
	0
	0
	0
	0
	0
	0
	0
	0
	0
	0
	0
	0
	0
	0
	0
	0
	0
	0
	0
	0
	0
	0
	0
	0
	0
	0
	0
	0
	0
	0
	0
	0
	0
	0
	0
	0
	0
	0
	0
	0
	0
	0
	0
	0
	0
	0
	0
	0
	0
	0
	0
	0
	0
	0
	0
	0
	0
	0
	0
	0
	0
	0
	0
	0
	0
	0
	0
	0
	0
	0
	0
	0
	0
	0
	0
	0
	0
	0
	0
	0
	0
	0
	0
	0
	0
	0
	0
	0
	0
	0
	0
	0
	0
	0
	0
	0
	0
	0
	0
	0
	0
	0
	0
	0
	0
	0
	0
	0
	0
	0
	0
	0
	0
	0
	0
	0
	0
	0
	0
	0
	0
	0
	0
	0
	0
	0
	0
	0
	0
	0
	0
	0
	0
	0
	0
	0
	0
	0
	0
	0
	0
	0
	0
	0
	0
	0
	0
	0
	0
	0
	0
	0
	0
	0
	0
	0
	0
	0
	0
	0
	0
	0
	0
	0
	0
	0
	0
	0
	0
	0
	0
	0
	0
	0
	0
	0
	0
	0
	0
	0
	0
	0
	0
	0
	0
	0
	0
	0
	0
	0
	0
	0
	0
	0
	0
	0
	0
	0
	0
	0
	0
	0
	0
	0
	0
	0
	0
	0
	0
	0
	0
	0
	0
	0
	0
	0
	0
	0
	0
	0
	0
	0
	0
	0
	0
	0
	0
	0
	0
	0
	0
	0
	0
	0
	0
	0
	0
	0
	0
	0
	0
	0
	0
	0
	0
	0
	0
	0
	0
	0
	0
	0
	0
	0
	0
	0
	0
	0
	0
	0
	0
	0
	0
	0
	0
	0
	0
	0
	0
	0
	0
	0
	0
	0
	0
	0
	0
	0
	0
	0
	0
	0
	0
	0
	0
	0
	0
	0
	0
	0
	0
	0
	0
	0
	0
	0
	0
	0
	0
	0
	0
	0
	0
	0
	0
	0
	0
	0
	0
	0
	0
	0
	0
	0
	0
	0
	0
	0
	0
	0
	0
	0
	0
	0
	0
	0
	0
	0
	0
	0
	0
	0
	0
	0
	0
	0
	0
	0
	0
	0
	0
	0
	0
	0
	0
	0
	0
	0
	0
	0
	0
	0
	0
	0
	0
	0
	0
	0
	0
	0
	0
	0
	0
	0
	0
	0
	0
	0
	0
	0
	0
	0
	0
	0
	0
	0
	0
	0
	0
	0
	0
	0
	0
	0
	0
	0
	0
	0
	0
	0
	0
	0
	0
	0
	0
	0
	0
	0
	0
	0
	0
	0
	0
	0
	0
	0
	0
	0
	0
	0
	0
	0
	0
	0
	0
	0
	0
	0
	0
	0
	0
	0
	0
	0
	0
	0
	0
	0
	0
	0
	0
	0
	0
	0
	0
	0
	0
	0
	0
	0
	0
	0
	0
	0
	0
	0
	0
	0
	0
	0
	0
	0
	0
	0
	0
	0
	0
	0
	0
	0
	0
	0
	0
	0
	0
	0
	0
	0
	0
	0
	0
	0
	0
	0
	0
	0
	0
	0
	0
	0
	0
	0
	0
	0
	0
	0
	0
	0
	0
	0
	0
	0
	0
	0
	0
	0
	0
	0
	0
	0
	0
	0
	0
	0
	0
	0
	0
	0
	0
	0
	0
	0
	0
	0
	0
	0
	0
	0
	0
	0
	0
	0
	0
	0
	0
	0
	0
	0
	0
	0
	0
	0
	0
	0
	0
	0
	0
	0
	0
	0
	0
	0
	0
	0
	0
	0
	0
	0
	0
	0
	0
	0
	0
	0
	0
	0
	0
	0
	0
	0
	0
	0
	0
	0
	0
	0
	0
	0
	0
	0
	0
	0
	0
	0
	0
	0
	0
	0
	0
	0
	0
	0
	0
	0
	0
	0
	0
	0
	0
	0
	0
	0
	0
	0
	0
	0
	0
	0
	0
	0
	0
	0
	0
	0
	0
	0
	0
	0
	0
	0
	0
	0
	0
	0
	0
	0
	0
	0
	0
	0
	0
	0
	0
	0
	0
	0
	0
	0
	0
	0
	0
	0
	0
	0
	0
	0
	0
	0
	0
	0
	0
	0
	0
	0
	0
	0
	0
	0
	0
	0
	0
	0
	0
	0
	0
	0
	0
	0
	0
	0
	0
	0
	0
	0
	0
	0
	0
	0
	0
	0
	0
	0
	0
	0
	0
	0
	0
	0
	0
	0
	0
	0
	0
	0
	0
	0
	0
	0
	0
	0
	0
	0
	0
	0
	0
	0
	0
	0
	0
	0
	0
	0
	0
	0
	0
	0
	0
	0
	0
	0
	0
	0
	0
	0
	0
	0
	0
	0
	0
	0
	0
	0
	0
	0
	0
	0
	0
	0
	0
	0
	0
	0
	0
	0
	0
	0
	0
	0
	0
	0
	0
	0
	0
	0
	0
	0
	0
	0
	0
	0
	0
	0
	0
	0
	0
	0
	0
	0
	0
	0
	0
	0
	0
	0
	0
	0
	0
	0
	0
	0
	0
	0
	0
	0
	0
	0
	0
	0
	0
	0
	0
	0
	0
	0
	0
	0
	0
	0
	0
	0
	0
	0
	0
	0
	0
	0
	0
	0
	0
	0
	0
	0
	0
	0
	0
	0
	0
	0
	0
	0
	0
	0
	0
	0
	0
	0
	0
	0
	0
	0
	0
	0
	0
	0
	0
	0
	0
	0
	0
	0
	0
	0
	0
	0
	0
	0
	0
	0
	0
	0
	0
	0
	0
	0
	0
	0
	0
	0
	0
	0
	0
	0
	0
	0
	0
	0
	0
	0
	0
	0
	0
	0
	0
	0
	0
	0
	0
	0
	0
	0
	0
	0
	0
	0
	0
	0
	0
	0
	0
	0
	0
	0
	0
	0
	0
	0
	0
	0
	0
	0
	0
	0
	0
	0
	0
	0
	0
	0
	0
	0
	0
	0
	0
	0
	0
	0
	0
	0
	0
	0
	0
	0
	0
	0
	0
	0
	0
	0
	0
	0
	0
	0
	0
	0
	0
	0
	0
	0
	0
	0
	0
	0
	0
	0
	0
	0
	0
	0
	0
	0
	0
	0
	0
	0
	0
	0
	0
	0
	0
	0
	0
	0
	0
	0
	0
	0
	0
	0
	0
	0
	0
	0
	0
	0
	0
	0
	0
	0
	0
	0
	0
	0
	0
	0
	0
	0
	0
	0
	0
	0
	0
	0
	0
	0
	0
	0
	0
	0
	0
	0
	0
	0
	0
	0
	0
	0
	0
	0
	0
	0
	0
	0
	0
	0
	0
	0
	0
	0
	0
	0
	0
	0
	0
	0
	0
	0
	0
	0
	0
	0
	0
	0
	0
	0
	0
	0
	0
	0
	0
	0
	0
	0
	0
	0
	0
	0
	0
	0
	0
	0
	0
	0
	0
	0
	0
	0
	0
	0
	0
	0
	0
	0
	0
	0
	0
	0
	0
	0
	0
	0
	0
	0
	0
	0
	0
	0
	0
	0
	0
	0
	0
	0
	0
	0
	0
	0
	0
	0
	0
	0
	0
	0
	0
	0
	0
	0
	0
	0
	0
	0
	0
	0
	0
	0
	0
	0
	0
	0
	0
	0
	0
	0
	0
	0
	0
	0
	0
	0
	0
	0
	0
	0
	0
	0
	0
	0
	0
	0
	0
	0
	0
	0
	0
	0
	0
	0
	0
	0
	0
	0
	0
	0
	0
	0
	0
	0
	0
	0
	0
	0
	0
	0
	0
	0
	0
	0
	0
	0
	0
	0
	0
	0
	0
	0
	0
	0
	0
	0
	0
	0
	0
	0
	0
	0
	0
	0
	0
	0
	0
	0
	0
	0
	0
	0
	0
	0
	0
	0
	0
	0
	0
	0
	0
	0
	0
	0
	0
	0
	0
	0
	0
	0
	0
	0
	0
	0
	0
	0
	0
	0
	0
	0
	0
	0
	0
	0
	0
	0
	0
	0
	0
	0
	0
	0
	0
	0
	0
	0
	0
	0
	0
	0
	0
	0
	0
	0
	0
	0
	0
	0
	0
	0
	0
	0
	0
	0
	0
	0
	0
	0
	0
	0
	0
	0
	0
	0
	0
	0
	0
	0
	0
	0
	0
	0
	0
	0
	0
	0
	0
	0
	0
	0
	0
	0
	0
	0
	0
	0
	0
	0
	0
	0
	0
	0
	0
	0
	0
	0
	0
	0
	0
	0
	0
	0
	0
	0
	0
	0
	0
	0
	0
	0
	0
	0
	0
	0
	0
	0
	0
	0
	0
	0
	0
	0
	0
	0
	0
	0
	0
	0
	0
	0
	0
	0
	0
	0
	0
	0
	0
	0
	0
	0
	0
	0
	0
	0
	0
	0
	0
	0
	0
	0
	0
	0
	0
	0
	0
	0
	0
	0
	0
	0
	0
	0
	0
	0
	0
	0
	0
	0
	0
	0
	0
	0
	0
	0
	0
	0
	0
	0
	0
	0
	0
	0
	0
	0
	0
	0
	0
	0
	0
	0
	0
	0
	0
	0
	0
	0
	0
	0
	0
	0
	0
	0
	0
	0
	0
	0
	0
	0
	0
	0
	0
	0
	0
	0
	0
	0
	0
	0
	0
	0
	0
	0
	0
	0
	0
	0
	0
	0
	0
	0
	0
	0
	0
	0
	0
	0
	0
	0
	0
	0
	0
	0
	0
	0
	0
	0
	0
	0
	0
	0
	0
	0
	0
	0
	0
	0
	0
	0
	0
	0
	0
	0
	0
	0
	0
	0
	0
	0
	0
	0
	0
	0
	0
	0
	0
	0
	0
	0
	0
	0
	0
	0
	0
	0
	0
	0
	0
	0
	0
	0
	0
	0
	0
	0
	0
	0
	0
	0
	0
	0
	0
	0
	0
	0
	0
	0
	0
	0
	0
	0
	0
	0
	0
	0
	0
	0
	0
	0
	0
	0
	0
	0
	0
	0
	0
	0
	0
	0
	0
	0
	0
	0
	0
	0
	0
	0
	0
	0
	0
	0
	0
	0
	0
	0
	0
	0
	0
	0
	0
	0
	0
	0
	0
	0
	0
	0
	0
	0
	0
	0
	0
	0
	0
	0
	0
	0
	0
	0
	0
	0
	0
	0
	0
	0
	0
	0
	0
	0
	0
	0
	0
	0
	0
	0
	0
	0
[truncated: 1,046,576+ more rows]
