# Supplementary material for: Enantioselective construction of ortho-sulfur- or nitrogen-substituted axially chiral biaryls and asymmetric synthesis of isoplagiochin D
Source: Nat Commun. 2022 Aug 5;13:4577. doi: 10.1038/s41467-022-32360-7 (PMC9355965; doi:10.1038/s41467-022-32360-7)
Supplement: Supplementary file 3 — Source Data [file 41467_2022_32360_MOESM3_ESM.zip › Inventory of Supporting Information/Source Data of Photophysical properties/Fig 6e.xlsx]

## Sheet: Sheet1
550	-0.130612	-0.183786
549	0.114542	0.195207
548	-0.0250364	-0.00317596
547	-0.015432	-0.0122802
546	-0.00661511	-0.0157031
545	-0.00446646	-0.0431729
544	-0.00255237	-0.0292249
543	-0.0205888	-0.0720769
542	-0.0624745	-0.114026
541	-0.0563805	-0.173881
540	-0.0454394	-0.145187
539	-0.035404	-0.124779
538	0.00931888	-0.0693765
537	0.0192243	-0.0574343
536	-0.00642522	-0.0912075
535	0.0320402	-0.0792855
534	0.0213684	-0.0871973
533	0.0622021	-0.105643
532	0.0178903	-0.10887
531	0.0198197	-0.0341774
530	0.0110009	-0.0318308
529	-0.041838	-0.0229395
528	-0.116107	-0.0848329
527	-0.121292	-0.0781512
526	-0.122668	-0.0538222
525	-0.144714	-0.111539
524	-0.154602	-0.128617
523	-0.137162	-0.0889069
522	-0.0988425	-0.0730817
521	-0.0920761	-0.0472104
520	-0.080969	-0.0762167
519	-0.0157576	-0.0214653
518	0.0244872	0.0321781
517	0.017659	0.0155253
516	0.045336	0.0681311
515	0.0536643	0.0802127
514	0.0186274	0.0579053
513	-0.0174394	0.0070229
512	-0.022189	-0.0195445
511	-0.01134	-0.0221605
510	-0.0422945	-0.0338515
509	-0.0747724	-0.043814
508	-0.0461867	-0.00923377
507	-0.0615759	-0.010311
506	-0.113855	-0.0952171
505	-0.104652	-0.116662
504	-0.0753099	-0.127235
503	-0.0137697	-0.0798468
502	-0.0378097	-0.0888854
501	-0.0207563	-0.0776083
500	-0.00303175	-0.0555115
499	-0.0730899	-0.0430682
498	-0.0848214	-0.0382869
497	-0.10076	-0.0491337
496	-0.0971968	-0.0497881
495	-0.0601567	0.0155087
494	-0.0803404	-0.0209901
493	-0.0504005	-0.0520151
492	-0.0682293	-0.090823
491	-0.0517139	-0.0412599
490	-0.0287385	-0.0123381
489	-0.0284912	-0.0166529
488	0.0188422	0.0732027
487	0.049473	0.159289
486	0.0808292	0.186193
485	0.0967195	0.174702
484	0.0921843	0.218118
483	0.128149	0.284288
482	0.117354	0.3095
481	0.135577	0.290326
480	0.14952	0.292572
479	0.169051	0.263409
478	0.232013	0.219862
477	0.258833	0.154699
476	0.321976	0.157086
475	0.322741	0.169861
474	0.341542	0.264213
473	0.337983	0.27612
472	0.314454	0.312511
471	0.349293	0.369472
470	0.391301	0.442271
469	0.437289	0.438094
468	0.504521	0.431598
467	0.511012	0.376685
466	0.569742	0.379274
465	0.593524	0.383777
464	0.643236	0.379715
463	0.675955	0.393656
462	0.65486	0.444659
461	0.641089	0.414129
460	0.654766	0.385902
459	0.626485	0.328471
458	0.658458	0.314878
457	0.647066	0.358511
456	0.696569	0.399269
455	0.67736	0.422731
454	0.646568	0.45762
453	0.679054	0.431766
452	0.765383	0.379882
451	0.774783	0.354999
450	0.809334	0.333708
449	0.787628	0.310306
448	0.752545	0.350571
447	0.74823	0.368805
446	0.689735	0.414612
445	0.70384	0.419464
444	0.72357	0.403564
443	0.749292	0.425369
442	0.771032	0.431059
441	0.747087	0.394249
440	0.722482	0.390309
439	0.715243	0.459092
438	0.663329	0.532814
437	0.642472	0.575852
436	0.647512	0.617
435	0.723835	0.648335
434	0.755915	0.647104
433	0.716999	0.591245
432	0.644096	0.521072
431	0.556085	0.510948
430	0.541215	0.496645
429	0.495715	0.502227
428	0.491095	0.502448
427	0.512611	0.534445
426	0.534785	0.562833
425	0.489925	0.564327
424	0.444507	0.626913
423	0.397599	0.660186
422	0.346311	0.695401
421	0.28337	0.718153
420	0.199243	0.728658
419	0.180939	0.747653
418	0.211057	0.750375
417	0.227107	0.751743
416	0.257513	0.809256
415	0.235648	0.798915
414	0.192424	0.826506
413	0.144175	0.879341
412	0.0241485	0.92266
411	-0.0113366	1.00956
410	-0.107205	1.06455
409	-0.18662	1.08968
408	-0.236975	1.17013
407	-0.324	1.13006
406	-0.347263	1.18024
405	-0.365462	1.1916
404	-0.386693	1.21682
403	-0.420611	1.31101
402	-0.531051	1.34485
401	-0.597435	1.42055
400	-0.647673	1.56369
399	-0.745171	1.62271
398	-0.791519	1.71075
397	-0.861012	1.71491
396	-0.913193	1.76625
395	-1.00563	1.81933
394	-1.09282	1.94038
393	-1.18301	2.02546
392	-1.24821	2.14117
391	-1.30026	2.23062
390	-1.37041	2.25854
389	-1.45735	2.2938
388	-1.53442	2.35938
387	-1.61791	2.37203
386	-1.66074	2.5199
385	-1.71177	2.59798
384	-1.72594	2.75724
383	-1.69493	2.7781
382	-1.70608	2.7437
381	-1.76564	2.67504
380	-1.76184	2.61347
379	-1.82438	2.46964
378	-1.82889	2.48187
377	-1.82843	2.53053
376	-1.87712	2.65397
375	-1.90504	2.72125
374	-1.99527	2.83663
373	-2.10859	2.95396
372	-2.16194	3.10173
371	-2.26384	3.16094
370	-2.30852	3.26292
369	-2.32647	3.36637
368	-2.37639	3.43564
367	-2.41883	3.47601
366	-2.53731	3.53022
365	-2.63972	3.66255
364	-2.7356	3.74131
363	-2.78274	3.82397
362	-2.79354	3.86228
361	-2.82525	3.9344
360	-2.81323	3.928
359	-2.77958	3.88176
358	-2.83327	3.79698
357	-2.84235	3.8308
356	-2.83592	3.9454
355	-2.80738	4.04999
354	-2.7973	4.09882
353	-2.7893	4.12092
352	-2.71194	4.02363
351	-2.60398	3.85765
350	-2.54247	3.60874
349	-2.38213	3.43044
348	-2.19536	3.32559
347	-2.02186	3.08529
346	-1.80796	2.9042
345	-1.6201	2.68704
344	-1.49622	2.47834
343	-1.37284	2.35001
342	-1.33984	2.2015
341	-1.2132	2.16437
340	-1.13784	2.16551
339	-1.05498	2.10531
338	-1.03161	2.06117
337	-1.00049	1.97826
336	-0.99413	1.8134
335	-0.914446	1.71284
334	-0.859475	1.56449
333	-0.699685	1.4658
332	-0.539084	1.3407
331	-0.354644	1.2145
330	-0.212726	1.00177
329	0.025702	0.740633
328	0.223087	0.378761
327	0.492471	0.174529
326	0.75371	-0.0947195
325	0.951216	-0.367766
324	1.20096	-0.582138
323	1.39273	-0.830579
322	1.56906	-1.09514
321	1.71632	-1.3765
320	1.88712	-1.60303
319	2.09926	-1.76955
318	2.20847	-2.00744
317	2.36927	-2.13605
316	2.54073	-2.27534
315	2.69591	-2.41817
314	2.76393	-2.49387
313	2.83732	-2.54133
312	2.96479	-2.54286
311	3.00381	-2.56531
310	3.01226	-2.64055
309	3.12984	-2.66023
308	3.25107	-2.8271
307	3.4375	-3.05042
306	3.61845	-3.29512
305	3.81174	-3.57538
304	3.95319	-3.84168
303	4.06931	-3.95576
302	4.25745	-4.16668
301	4.38005	-4.40475
300	4.60788	-4.59582
299	4.88383	-4.89599
298	5.22069	-5.28501
297	5.48358	-5.85525
296	5.80645	-6.3406
295	6.19509	-6.73001
294	6.60829	-7.13741
293	6.85394	-7.52914
292	7.12975	-7.57084
291	7.26252	-7.6774
290	7.34288	-7.80515
289	7.40189	-8.00964
288	7.56676	-8.12547
287	7.76375	-8.29692
286	8.03032	-8.3718
285	8.2361	-8.39689
284	8.25209	-8.08055
283	7.73555	-7.40321
282	6.72879	-6.14829
281	5.14438	-4.28171
280	3.16316	-1.90457
279	0.979408	0.436548
278	-0.817968	2.52395
277	-2.06206	3.91781
276	-2.59803	4.53948
275	-2.58812	4.46373
274	-2.17061	3.96234
273	-1.63958	3.21482
272	-1.05714	2.4102
271	-0.707514	1.79959
270	-0.33956	1.40503
269	-0.14092	1.03659
268	0.0453908	0.769666
267	0.227492	0.642379
266	0.353765	0.537014
265	0.526099	0.326226
264	0.666474	0.0684084
263	0.728413	-0.0222403
262	0.763038	-0.0644949
261	0.734396	-0.227015
260	0.662114	-0.343506
259	0.746056	-0.338149
258	0.723315	-0.429296
257	0.811386	-0.575772
256	0.947555	-0.873759
255	1.28694	-1.1427
254	1.75989	-1.48153
253	2.32884	-2.09813
252	3.06841	-2.93216
251	3.84935	-3.75234
250	4.59926	-4.83671
249	5.51992	-5.82494
248	6.4583	-6.8425
247	7.29499	-7.68875
246	7.95768	-8.34669
245	8.3642	-8.73766
244	8.3526	-8.54892
243	7.85879	-7.9119
242	7.29691	-7.17641
241	6.647	-6.39413
240	5.97767	-5.79687
239	5.46878	-5.50382
238	5.2734	-5.3161
237	5.27457	-5.46855
236	5.27149	-5.59965
235	5.3417	-5.88129
234	5.38917	-5.94419
233	5.20182	-6.06612
232	4.97653	-5.69986
231	4.62578	-5.21736
230	4.16684	-4.43437
229	3.55199	-3.75827
228	2.89542	-2.86614
227	2.17293	-1.99957
226	1.38246	-0.911411
225	0.615825	-0.00775764
224	0.0437211	1.1412
223	-0.731041	1.98941
222	-1.24703	2.88801
221	-1.9096	3.27814
220	-2.48464	3.36794
219	-3.30692	4.31634
218	-4.30603	4.21386
217	-4.03358	6.16456
216	-4.12172	7.36268
215	-3.05116	7.53064
214	-1.46896	10.8047
213	0.695802	14.9783
212	0.289706	13.6794
211	4.35649	22.1651
210	8.60098	30.8734
209	8.70882	30.5694
208	4.43098	28.6467
207	4.81408	30.956
206	-2.39861	21.1221
205	-21.3798	-8.7961
204	-15.9327	-9.30469
203	-14.6446	-10.2839
202	-15.3391	-15.0287
201	42.8294	81.4709
200	-106.974	-84.1685
		0
		0
		0
		0
		0
		0
		0
		0
		0
		0
		0
		0
		0
		0
		0
		0
		0
		0
		0
		0
		0
		0
		0
		0
		0
		0
		0
		0
		0
		0
		0
		0
		0
		0
		0
		0
		0
		0
		0
		0
		0
		0
		0
		0
		0
		0
		0
		0
		0
		0
		0
		0
		0
		0
		0
		0
		0
		0
		0
		0
		0
		0
		0
		0
		0
		0
		0
		0
		0
		0
		0
		0
		0
		0
		0
		0
		0
		0
		0
		0
		0
		0
		0
		0
		0
		0
		0
		0
		0
		0
		0
		0
		0
		0
		0
		0
		0
		0
		0
		0
		0
		0
		0
		0
		0
		0
		0
		0
		0
		0
		0
		0
		0
		0
		0
		0
		0
		0
		0
		0
		0
		0
		0
		0
		0
		0
		0
		0
		0
		0
		0
		0
		0
		0
		0
		0
		0
		0
		0
		0
		0
		0
		0
		0
		0
		0
		0
		0
		0
		0
		0
		0
		0
		0
		0
		0
		0
		0
		0
		0
		0
		0
		0
		0
		0
		0
		0
		0
		0
		0
		0
		0
		0
		0
		0
		0
		0
		0
		0
		0
		0
		0
		0
		0
		0
		0
		0
		0
		0
		0
		0
		0
		0
		0
		0
		0
		0
		0
		0
		0
		0
		0
		0
		0
		0
		0
		0
		0
		0
		0
		0
		0
		0
		0
		0
		0
		0
		0
		0
		0
		0
		0
		0
		0
		0
		0
		0
		0
		0
		0
		0
		0
		0
		0
		0
		0
		0
		0
		0
		0
		0
		0
		0
		0
		0
		0
		0
		0
		0
		0
		0
		0
		0
		0
		0
		0
		0
		0
		0
		0
		0
		0
		0
		0
		0
		0
		0
		0
		0
		0
		0
		0
		0
		0
		0
		0
		0
		0
		0
		0
		0
		0
		0
		0
		0
		0
		0
		0
		0
		0
		0
		0
		0
		0
		0
		0
		0
		0
		0
		0
		0
		0
		0
		0
		0
		0
		0
		0
		0
		0
		0
		0
		0
		0
		0
		0
		0
		0
		0
		0
		0
		0
		0
		0
		0
		0
		0
		0
		0
		0
		0
		0
		0
		0
		0
		0
		0
		0
		0
		0
		0
		0
		0
		0
		0
		0
		0
		0
		0
		0
		0
		0
		0
		0
		0
		0
		0
		0
		0
		0
		0
		0
		0
		0
		0
		0
		0
		0
		0
		0
		0
		0
		0
		0
		0
		0
		0
		0
		0
		0
		0
		0
		0
		0
		0
		0
		0
		0
		0
		0
		0
		0
		0
		0
		0
		0
		0
		0
		0
		0
		0
		0
		0
		0
		0
		0
		0
		0
		0
		0
		0
		0
		0
		0
		0
		0
		0
		0
		0
		0
		0
		0
		0
		0
		0
		0
		0
		0
		0
		0
		0
		0
		0
		0
		0
		0
		0
		0
		0
		0
		0
		0
		0
		0
		0
		0
		0
		0
		0
		0
		0
		0
		0
		0
		0
		0
		0
		0
		0
		0
		0
		0
		0
		0
		0
		0
		0
		0
		0
		0
		0
		0
		0
		0
		0
		0
		0
		0
		0
		0
		0
		0
		0
		0
		0
		0
		0
		0
		0
		0
		0
		0
		0
		0
		0
		0
		0
		0
		0
		0
		0
		0
		0
		0
		0
		0
		0
		0
		0
		0
		0
		0
		0
		0
		0
		0
		0
		0
		0
		0
		0
		0
		0
		0
		0
		0
		0
		0
		0
		0
		0
		0
		0
		0
		0
		0
		0
		0
		0
		0
		0
		0
		0
		0
		0
		0
		0
		0
		0
		0
		0
		0
		0
		0
		0
		0
		0
		0
		0
		0
		0
		0
		0
		0
		0
		0
		0
		0
		0
		0
		0
		0
		0
		0
		0
		0
		0
		0
		0
		0
		0
		0
		0
		0
		0
		0
		0
		0
		0
		0
		0
		0
		0
		0
		0
		0
		0
		0
		0
		0
		0
		0
		0
		0
		0
		0
		0
		0
		0
		0
		0
		0
		0
		0
		0
		0
		0
		0
		0
		0
		0
		0
		0
		0
		0
		0
		0
		0
		0
		0
		0
		0
		0
		0
		0
		0
		0
		0
		0
		0
		0
		0
		0
		0
		0
		0
		0
		0
		0
		0
		0
		0
		0
		0
		0
		0
		0
		0
		0
		0
		0
		0
		0
		0
		0
		0
		0
		0
		0
		0
		0
		0
		0
		0
		0
		0
		0
		0
		0
		0
		0
		0
		0
		0
		0
		0
		0
		0
		0
		0
		0
		0
		0
		0
		0
		0
		0
		0
		0
		0
		0
		0
		0
		0
		0
		0
		0
		0
		0
		0
		0
		0
		0
		0
		0
		0
		0
		0
		0
		0
		0
		0
		0
		0
		0
		0
		0
		0
		0
		0
		0
		0
		0
		0
		0
		0
		0
		0
		0
		0
		0
		0
		0
		0
		0
		0
		0
		0
		0
		0
		0
		0
		0
		0
		0
		0
		0
		0
		0
		0
		0
		0
		0
		0
		0
		0
		0
		0
		0
		0
		0
		0
		0
		0
		0
		0
		0
		0
		0
		0
		0
		0
		0
		0
		0
		0
		0
		0
		0
		0
		0
		0
		0
		0
		0
		0
		0
		0
		0
		0
		0
		0
		0
		0
		0
		0
		0
		0
		0
		0
		0
		0
		0
		0
		0
		0
		0
		0
		0
		0
		0
		0
		0
		0
		0
		0
		0
		0
		0
		0
		0
		0
		0
		0
		0
		0
		0
		0
		0
		0
		0
		0
		0
		0
		0
		0
		0
		0
		0
		0
		0
		0
		0
		0
		0
		0
		0
		0
		0
		0
		0
		0
		0
		0
		0
		0
		0
		0
		0
		0
		0
		0
		0
		0
		0
		0
		0
		0
		0
		0
		0
		0
		0
		0
		0
		0
		0
		0
		0
		0
		0
		0
		0
		0
		0
		0
		0
		0
		0
		0
		0
		0
		0
		0
		0
		0
		0
		0
		0
		0
		0
		0
		0
		0
		0
		0
		0
		0
		0
		0
		0
		0
		0
		0
		0
		0
		0
		0
		0
		0
		0
		0
		0
		0
		0
		0
		0
		0
		0
		0
		0
		0
		0
		0
		0
		0
		0
		0
		0
		0
		0
		0
		0
		0
		0
		0
		0
		0
		0
		0
		0
		0
		0
		0
		0
		0
		0
		0
		0
		0
		0
		0
		0
		0
		0
		0
		0
		0
		0
		0
		0
		0
		0
		0
		0
		0
		0
		0
		0
		0
		0
		0
		0
		0
		0
		0
		0
		0
		0
		0
		0
		0
		0
		0
		0
		0
		0
		0
		0
		0
		0
		0
		0
		0
		0
		0
		0
		0
		0
		0
		0
		0
		0
		0
		0
		0
		0
		0
		0
		0
		0
		0
		0
		0
		0
		0
		0
		0
		0
		0
		0
		0
		0
		0
		0
		0
		0
		0
		0
		0
		0
		0
		0
		0
		0
		0
		0
		0
		0
		0
		0
		0
		0
		0
		0
		0
		0
		0
		0
		0
		0
		0
		0
		0
		0
		0
		0
		0
		0
		0
		0
		0
		0
		0
		0
		0
		0
		0
		0
		0
		0
		0
		0
		0
		0
		0
		0
		0
		0
		0
		0
		0
		0
		0
		0
		0
		0
		0
		0
		0
		0
		0
		0
		0
		0
		0
		0
		0
		0
		0
		0
		0
		0
		0
		0
		0
		0
		0
		0
		0
		0
		0
		0
		0
		0
		0
		0
		0
		0
		0
		0
		0
		0
		0
		0
		0
		0
		0
		0
		0
		0
		0
		0
		0
		0
		0
		0
		0
		0
		0
		0
		0
		0
		0
		0
		0
		0
		0
		0
		0
		0
		0
		0
		0
		0
		0
		0
		0
		0
		0
		0
		0
		0
		0
		0
		0
		0
		0
		0
		0
		0
		0
		0
		0
		0
		0
		0
		0
		0
		0
		0
		0
		0
		0
		0
		0
		0
		0
		0
		0
		0
		0
		0
		0
		0
		0
		0
		0
		0
		0
		0
		0
		0
		0
		0
		0
		0
		0
		0
		0
		0
		0
		0
		0
		0
		0
		0
		0
		0
		0
		0
		0
		0
		0
		0
		0
		0
		0
		0
		0
		0
		0
		0
		0
		0
		0
		0
		0
		0
		0
		0
		0
		0
		0
		0
		0
		0
		0
		0
		0
		0
		0
		0
		0
		0
		0
		0
		0
		0
		0
		0
		0
		0
		0
		0
		0
		0
		0
		0
		0
		0
		0
		0
		0
		0
		0
		0
		0
		0
		0
		0
		0
		0
		0
		0
		0
		0
		0
		0
		0
		0
		0
		0
		0
		0
		0
		0
		0
		0
		0
		0
		0
		0
		0
		0
		0
		0
		0
		0
		0
		0
		0
		0
		0
		0
		0
		0
		0
		0
		0
		0
		0
		0
		0
		0
		0
		0
		0
		0
		0
		0
		0
		0
		0
		0
		0
		0
		0
		0
		0
		0
		0
		0
		0
		0
		0
		0
		0
		0
		0
		0
		0
		0
		0
		0
		0
		0
		0
		0
		0
		0
		0
		0
		0
		0
		0
		0
		0
		0
		0
		0
		0
		0
		0
		0
		0
		0
		0
		0
		0
		0
		0
		0
		0
		0
		0
		0
		0
		0
		0
		0
		0
		0
		0
		0
		0
		0
		0
		0
		0
		0
		0
		0
		0
		0
		0
		0
		0
		0
		0
		0
		0
		0
		0
		0
		0
		0
		0
		0
		0
		0
		0
		0
		0
		0
		0
		0
		0
		0
		0
		0
		0
		0
		0
		0
		0
		0
		0
		0
		0
		0
		0
		0
		0
		0
		0
		0
		0
		0
		0
		0
		0
		0
		0
		0
		0
		0
		0
		0
		0
		0
		0
		0
		0
		0
		0
		0
		0
		0
		0
		0
		0
		0
		0
		0
		0
		0
		0
		0
		0
		0
		0
		0
		0
		0
		0
		0
		0
		0
		0
		0
		0
		0
		0
		0
		0
		0
		0
		0
		0
		0
		0
		0
		0
		0
		0
		0
		0
		0
		0
		0
		0
		0
		0
		0
		0
		0
		0
		0
		0
		0
		0
		0
		0
		0
		0
		0
		0
		0
		0
		0
		0
		0
		0
		0
		0
		0
		0
		0
		0
		0
		0
		0
		0
		0
		0
		0
		0
		0
		0
		0
		0
		0
		0
		0
		0
		0
		0
		0
		0
		0
		0
		0
		0
		0
		0
		0
		0
		0
		0
		0
		0
		0
		0
		0
		0
		0
		0
		0
		0
		0
		0
		0
		0
		0
		0
		0
		0
		0
		0
		0
		0
		0
		0
		0
		0
		0
		0
		0
		0
		0
		0
		0
		0
		0
		0
		0
		0
		0
		0
		0
		0
		0
		0
		0
		0
		0
		0
		0
		0
		0
		0
		0
		0
		0
		0
		0
		0
		0
[truncated: 1,046,576+ more rows]
