# Supplementary material for: Enantioselective construction of ortho-sulfur- or nitrogen-substituted axially chiral biaryls and asymmetric synthesis of isoplagiochin D
Source: Nat Commun. 2022 Aug 5;13:4577. doi: 10.1038/s41467-022-32360-7 (PMC9355965; doi:10.1038/s41467-022-32360-7)
Supplement: Supplementary file 3 — Source Data [file 41467_2022_32360_MOESM3_ESM.zip › Inventory of Supporting Information/Source Data of Photophysical properties/Fig 6f.xlsx]

## Sheet: Sheet1
600	5.09365e-06	-4.67435e-06	-3.42494e-05	3.67265e-05
599.8	6.04761e-06	-3.44992e-06	-3.37192e-05	4.62215e-05
599.6	4.72727e-06	-2.67504e-06	-3.11164e-05	4.50795e-05
599.4	5.10217e-06	-4.89614e-06	-2.97469e-05	4.7406e-05
599.2	5.36242e-06	-5.62087e-06	-3.13304e-05	4.83441e-05
599	4.10422e-06	-7.81496e-06	-2.68632e-05	4.56074e-05
598.8	1.17641e-06	-7.60355e-06	-2.87145e-05	3.54739e-05
598.6	6.95911e-07	-8.21471e-06	-3.06221e-05	3.16856e-05
598.4	-2.19254e-06	-9.68235e-06	-3.36322e-05	2.59149e-05
598.2	9.67318e-09	-1.11591e-05	-2.54199e-05	1.96076e-05
598	-1.64028e-06	-1.38556e-05	-3.53065e-05	1.45029e-05
597.8	-2.28637e-06	-1.42256e-05	-4.84541e-05	1.76928e-05
597.6	-2.44303e-06	-1.50437e-05	-5.76195e-05	2.40428e-05
597.4	-2.28081e-06	-1.23946e-05	-5.44242e-05	2.11591e-05
597.2	-4.35069e-06	-1.12172e-05	-4.75676e-05	2.30343e-05
597	-5.897e-06	-1.3554e-05	-4.19062e-05	1.46851e-05
596.8	-6.79822e-06	-1.55296e-05	-4.34649e-05	1.84427e-05
596.6	-4.84757e-06	-1.62018e-05	-3.99061e-05	1.71505e-05
596.4	-7.5313e-06	-1.52932e-05	-4.67629e-05	1.7077e-05
596.2	-6.60303e-06	-1.57908e-05	-4.75025e-05	1.05638e-05
596	-5.11567e-06	-1.43866e-05	-5.49229e-05	7.26429e-06
595.8	-7.64448e-06	-1.43039e-05	-5.45705e-05	1.02003e-05
595.6	-6.68897e-06	-1.08042e-05	-5.645e-05	8.49122e-06
595.4	-4.4066e-06	-1.10582e-05	-5.21376e-05	3.76901e-06
595.2	-4.26382e-06	-1.15909e-05	-5.7833e-05	-4.08328e-06
595	-5.2674e-06	-1.10106e-05	-5.98118e-05	-8.39372e-06
594.8	-1.01092e-05	-9.11907e-06	-5.04404e-05	-9.43591e-06
594.6	-6.86792e-06	-8.83355e-06	-4.70772e-05	9.85993e-08
594.4	-1.2437e-05	-1.01095e-05	-5.15268e-05	5.67449e-06
594.2	-1.2781e-05	-8.35323e-06	-6.4388e-05	1.10847e-06
594	-1.43738e-05	-8.33544e-06	-6.28581e-05	-7.18237e-06
593.8	-1.26288e-05	-6.90684e-06	-6.40423e-05	-1.14837e-05
593.6	-1.07613e-05	-7.02633e-06	-5.63094e-05	-9.58401e-06
593.4	-1.18207e-05	-7.64325e-06	-4.93474e-05	-1.11984e-05
593.2	-1.24478e-05	-9.42759e-06	-4.93354e-05	-1.20509e-05
593	-1.53474e-05	-9.91376e-06	-5.38043e-05	-1.91458e-05
592.8	-1.36995e-05	-8.4622e-06	-6.08704e-05	-2.23722e-05
592.6	-1.02234e-05	-6.66623e-06	-6.25688e-05	-2.50811e-05
592.4	-1.01498e-05	-8.00749e-06	-6.23376e-05	-2.56113e-05
592.2	-8.29896e-06	-3.96825e-06	-6.08819e-05	-2.19023e-05
592	-7.78527e-06	-5.91204e-06	-5.06511e-05	-1.68086e-05
591.8	-7.75294e-06	-6.09872e-06	-4.39072e-05	-1.33638e-05
591.6	-4.57466e-06	-6.96517e-06	-4.4911e-05	-6.82728e-06
591.4	-3.72359e-06	-8.12619e-06	-4.20368e-05	-3.42013e-07
591.2	-1.86368e-06	-4.77412e-06	-3.79654e-05	3.38001e-06
591	2.65122e-06	-4.1789e-06	-2.98512e-05	8.40035e-07
590.8	2.30541e-06	-3.13015e-07	-2.52807e-05	-1.57814e-06
590.6	4.59244e-06	-3.99576e-07	-2.81617e-05	-9.15767e-07
590.4	8.349e-06	4.72626e-07	-2.94398e-05	3.90578e-06
590.2	1.17246e-05	2.73117e-07	-3.28073e-05	1.13364e-05
590	1.11559e-05	2.69894e-06	-3.37783e-05	1.19314e-05
589.8	9.3239e-06	1.59332e-07	-4.09103e-05	1.19241e-05
589.6	1.16642e-05	1.31478e-06	-3.61005e-05	1.88708e-05
589.4	8.77922e-06	2.75195e-06	-3.0656e-05	1.84467e-05
589.2	2.95512e-06	9.48894e-07	-2.26508e-05	1.81952e-05
589	4.93933e-06	2.85574e-06	-1.72596e-05	1.4223e-05
588.8	8.21356e-06	7.75317e-07	-1.68931e-05	1.70893e-05
588.6	5.29565e-06	4.73754e-07	-1.8221e-05	2.33602e-05
588.4	7.3655e-06	7.62245e-07	-2.3523e-05	3.01738e-05
588.2	9.87796e-06	1.46179e-06	-2.36759e-05	3.25519e-05
588	5.05811e-06	3.73705e-06	-3.12141e-05	3.66175e-05
587.8	8.63531e-06	3.4669e-06	-2.20626e-05	2.94655e-05
587.6	1.22579e-05	4.08428e-06	-3.1265e-05	2.83698e-05
587.4	1.39418e-05	2.66063e-06	-4.12855e-05	3.29047e-05
587.2	1.2579e-05	3.12435e-06	-3.9664e-05	3.6758e-05
587	1.6154e-05	2.07372e-06	-3.15621e-05	3.48908e-05
586.8	1.73697e-05	1.92641e-06	-4.30538e-05	3.49847e-05
586.6	1.73564e-05	1.94547e-06	-4.5909e-05	4.24023e-05
586.4	1.95884e-05	-2.17349e-06	-5.10568e-05	4.8581e-05
586.2	2.10807e-05	-4.22646e-06	-4.32315e-05	5.06963e-05
586	2.3355e-05	-3.9637e-06	-4.49203e-05	4.47094e-05
585.8	2.20903e-05	-1.99331e-06	-4.13488e-05	4.228e-05
585.6	2.26464e-05	-3.01464e-06	-3.85654e-05	4.79171e-05
585.4	2.18013e-05	-1.00025e-06	-6.25938e-05	4.36434e-05
585.2	2.06614e-05	2.46136e-06	-7.71764e-05	4.57211e-05
585	1.99604e-05	2.26736e-06	-7.66484e-05	4.55177e-05
584.8	2.05202e-05	8.61798e-07	-6.7233e-05	4.57397e-05
584.6	1.99227e-05	1.70332e-06	-6.79821e-05	3.80658e-05
584.4	1.74864e-05	2.24906e-06	-6.78364e-05	3.31641e-05
584.2	2.06577e-05	1.66197e-06	-7.89423e-05	4.00446e-05
584	1.62174e-05	3.50334e-06	-8.22708e-05	3.60653e-05
583.8	1.41957e-05	2.25566e-06	-7.92761e-05	4.17887e-05
583.6	1.49411e-05	2.0344e-07	-8.43205e-05	3.28447e-05
583.4	1.60296e-05	4.16078e-07	-8.03269e-05	3.13526e-05
583.2	1.986e-05	4.51179e-07	-6.78206e-05	3.71394e-05
583	2.09411e-05	-8.44151e-07	-7.13179e-05	3.93792e-05
582.8	1.99619e-05	2.79617e-06	-8.29303e-05	4.55166e-05
582.6	2.78127e-05	3.93867e-06	-9.63895e-05	4.41722e-05
582.4	2.99578e-05	5.91165e-06	-0.000106409	4.93273e-05
582.2	2.79357e-05	7.72875e-06	-0.000104005	4.78388e-05
582	2.95362e-05	1.21137e-05	-0.000107893	5.28716e-05
581.8	2.62028e-05	1.02217e-05	-8.28011e-05	5.03851e-05
581.6	2.55794e-05	1.02003e-05	-6.9477e-05	4.87844e-05
581.4	2.70288e-05	6.8101e-06	-7.83752e-05	4.44827e-05
581.2	2.36385e-05	5.49344e-06	-8.04874e-05	4.25772e-05
581	2.35991e-05	3.79615e-06	-6.87881e-05	3.96762e-05
580.8	2.03543e-05	5.99866e-06	-7.17054e-05	3.19356e-05
580.6	1.88983e-05	2.62383e-06	-7.77496e-05	3.07641e-05
580.4	1.64024e-05	2.3476e-06	-7.12671e-05	3.80355e-05
580.2	1.61999e-05	8.82322e-07	-7.31171e-05	3.76082e-05
580	1.26409e-05	4.65134e-06	-5.73192e-05	3.73094e-05
579.8	9.39981e-06	8.12662e-06	-4.15736e-05	4.01746e-05
579.6	1.02993e-05	1.16623e-05	-5.02912e-05	3.6989e-05
579.4	9.14457e-06	1.28808e-05	-3.12698e-05	5.17845e-05
579.2	1.05157e-05	1.1188e-05	-2.30528e-05	4.88878e-05
579	9.4227e-06	1.31012e-05	-2.98401e-05	4.96767e-05
578.8	1.13864e-05	1.25173e-05	-8.29071e-06	5.04906e-05
578.6	9.93423e-06	9.73263e-06	2.32948e-06	6.2646e-05
578.4	7.71109e-06	1.02472e-05	-5.28825e-06	5.32403e-05
578.2	7.67542e-06	9.44939e-06	-1.0312e-05	5.03356e-05
578	3.99914e-06	8.6057e-06	-2.75244e-06	5.14014e-05
577.8	5.79494e-06	6.4107e-06	3.16227e-06	6.0451e-05
577.6	4.65584e-06	3.18506e-06	1.91566e-05	5.45444e-05
577.4	-1.28349e-06	2.08534e-06	1.47797e-05	4.39922e-05
577.2	-1.33529e-06	1.56366e-06	2.01675e-05	5.11874e-05
577	-1.53743e-06	3.91755e-06	2.31189e-05	6.0133e-05
576.8	2.40967e-06	5.23556e-06	-5.45152e-06	4.55699e-05
576.6	1.78939e-06	2.94738e-06	-6.97526e-06	3.43903e-05
576.4	3.3093e-06	1.4778e-06	1.14515e-05	3.68331e-05
576.2	-2.44875e-06	2.24148e-06	1.55882e-05	2.37191e-05
576	-3.37678e-06	7.80188e-07	2.78364e-05	8.29089e-06
575.8	-2.11713e-06	-6.15195e-06	1.8174e-05	2.83464e-06
575.6	-5.05729e-06	-5.3049e-06	8.54066e-06	5.63756e-06
575.4	-5.06381e-06	-7.41994e-06	3.1766e-06	-2.71573e-06
575.2	-5.68181e-06	-7.80595e-06	-4.95972e-06	-7.37012e-06
575	-6.2577e-06	-6.9614e-06	-5.73264e-06	-1.05222e-05
574.8	-5.1421e-06	-5.30284e-06	-5.83263e-06	-1.69317e-05
574.6	-2.6326e-06	-2.93405e-06	-1.31662e-05	-1.75472e-05
574.4	1.69579e-07	-2.86972e-06	-1.87654e-05	-1.76798e-05
574.2	1.92597e-06	-6.82859e-07	-4.36137e-06	-1.99382e-05
574	2.84528e-06	1.91024e-06	1.0282e-05	-3.96767e-05
573.8	1.53939e-06	1.30691e-06	1.56572e-05	-4.40411e-05
573.6	3.70127e-06	1.63202e-06	5.65882e-06	-4.94805e-05
573.4	4.55569e-06	-2.88572e-06	-6.49147e-06	-5.13057e-05
573.2	5.08321e-06	5.81688e-07	-1.70954e-05	-5.52811e-05
573	1.42265e-06	-4.61402e-07	-1.96416e-05	-5.01627e-05
572.8	2.5022e-06	-3.19368e-06	-2.41161e-05	-6.48708e-05
572.6	4.55916e-06	-4.0577e-06	-3.43131e-05	-7.21572e-05
572.4	1.28057e-07	-9.08968e-06	-2.2465e-05	-7.22209e-05
572.2	-2.39801e-06	-8.54198e-06	-3.21311e-05	-7.61881e-05
572	-1.31596e-06	-9.46449e-06	-3.01492e-05	-9.14244e-05
571.8	-2.4546e-06	-9.7962e-06	-3.00773e-05	-7.55096e-05
571.6	-1.49335e-06	-6.99109e-06	-2.30045e-05	-7.24459e-05
571.4	-1.40307e-08	-9.1503e-06	-3.54434e-05	-6.30167e-05
571.2	-6.01379e-07	-7.92275e-06	-2.14681e-05	-7.59465e-05
571	-1.01545e-06	-3.92228e-06	-2.91558e-05	-7.90389e-05
570.8	2.35137e-06	-2.57807e-06	-2.38434e-05	-8.04559e-05
570.6	8.38349e-06	-2.75589e-06	-4.1886e-05	-8.72635e-05
570.4	7.92194e-06	-4.10218e-06	-5.817e-05	-8.57086e-05
570.2	-1.14826e-07	-6.55035e-06	-5.30307e-05	-8.70117e-05
570	-1.39857e-07	-8.35206e-06	-3.10195e-05	-7.3283e-05
569.8	-8.08228e-07	-5.47724e-06	-3.80556e-05	-8.30812e-05
569.6	4.72449e-06	-9.61964e-06	-3.59862e-05	-7.99111e-05
569.4	9.06133e-06	-1.25613e-05	-2.61608e-05	-7.54033e-05
569.2	1.12026e-05	-1.24058e-05	-1.14318e-05	-6.5876e-05
569	1.17002e-05	-9.9055e-06	-8.47534e-06	-6.46654e-05
568.8	1.26067e-05	-1.44007e-05	4.50157e-06	-7.83321e-05
568.6	1.24142e-05	-1.08144e-05	-1.30691e-05	-7.56194e-05
568.4	1.17934e-05	-6.10061e-06	-2.02775e-05	-7.89844e-05
568.2	9.52351e-06	-9.15716e-06	-8.34673e-06	-7.85594e-05
568	7.27242e-06	-1.10329e-05	2.59901e-06	-6.58237e-05
567.8	2.40656e-06	-1.34134e-05	1.27209e-05	-6.77221e-05
567.6	6.00471e-06	-1.43751e-05	3.10079e-05	-6.10677e-05
567.4	5.51893e-06	-1.87155e-05	2.98916e-05	-5.82013e-05
567.2	9.02109e-06	-1.93285e-05	2.08804e-05	-5.87416e-05
567	7.01729e-06	-1.57472e-05	1.97097e-05	-4.56918e-05
566.8	4.67516e-06	-1.75427e-05	2.05729e-05	-4.61086e-05
566.6	1.16317e-06	-2.03235e-05	4.04417e-05	-4.57565e-05
566.4	6.18933e-06	-2.04484e-05	3.4387e-05	-4.84187e-05
566.2	5.56612e-06	-2.37823e-05	4.0177e-05	-4.65716e-05
566	5.12647e-06	-2.30297e-05	2.97761e-05	-4.93677e-05
565.8	4.9285e-06	-2.62868e-05	2.2542e-05	-3.53162e-05
565.6	6.89103e-06	-2.74999e-05	2.07779e-05	-5.08323e-05
565.4	8.89547e-06	-2.65149e-05	3.09035e-05	-4.47466e-05
565.2	1.24907e-05	-2.73886e-05	2.28709e-05	-5.47979e-05
565	1.91567e-05	-2.54902e-05	2.82141e-05	-6.00353e-05
564.8	1.37613e-05	-2.19653e-05	2.11852e-05	-6.08763e-05
564.6	1.51493e-05	-1.97186e-05	2.86479e-05	-5.33641e-05
564.4	1.74649e-05	-2.33622e-05	2.4069e-05	-4.35764e-05
564.2	1.84357e-05	-2.55793e-05	9.53824e-06	-5.79811e-05
564	1.50324e-05	-2.43532e-05	3.37286e-05	-5.1278e-05
563.8	1.37229e-05	-1.81544e-05	5.02145e-05	-5.3225e-05
563.6	1.02249e-05	-1.66946e-05	5.25878e-05	-5.48674e-05
563.4	1.33122e-05	-1.43963e-05	6.10073e-05	-6.61515e-05
563.2	1.10399e-05	-1.03822e-05	5.13659e-05	-6.58366e-05
563	4.96487e-06	-8.42663e-06	5.2424e-05	-5.41129e-05
562.8	9.68255e-06	-6.30815e-06	5.09918e-05	-5.4357e-05
562.6	7.39734e-06	-4.68173e-06	2.91936e-05	-6.38976e-05
562.4	1.14132e-05	-5.37662e-06	1.58028e-05	-5.66238e-05
562.2	7.13285e-06	-2.57603e-06	4.46101e-05	-5.88834e-05
562	8.49298e-06	-5.20751e-06	5.06051e-05	-5.28199e-05
561.8	1.29137e-05	-8.13748e-06	5.88401e-05	-6.94496e-05
561.6	1.78981e-05	-1.24787e-05	5.67327e-05	-5.56483e-05
561.4	1.59117e-05	-1.30196e-05	2.26626e-05	-6.6305e-05
561.2	1.96617e-05	-1.06524e-05	2.28476e-05	-6.82942e-05
561	1.98828e-05	-7.9157e-06	9.79016e-06	-7.24442e-05
560.8	1.21306e-05	-8.03304e-06	1.08677e-05	-7.69092e-05
560.6	1.33965e-05	-7.15296e-06	1.12168e-05	-6.85136e-05
560.4	1.73942e-05	-7.73485e-06	2.40191e-05	-7.51629e-05
560.2	2.13354e-05	-1.04881e-05	3.16528e-05	-8.51663e-05
560	2.29631e-05	-7.91462e-06	2.52516e-05	-9.17628e-05
559.8	2.65316e-05	-9.0688e-06	4.25538e-05	-9.43172e-05
559.6	2.80945e-05	-1.10316e-05	3.99162e-05	-7.98598e-05
559.4	2.96902e-05	-8.23498e-06	2.93746e-05	-7.99533e-05
559.2	1.94777e-05	-6.97835e-06	3.19749e-05	-8.40164e-05
559	1.98144e-05	-6.18314e-06	3.73569e-05	-8.57996e-05
558.8	1.93739e-05	-5.55814e-06	3.54925e-05	-8.58772e-05
558.6	1.88818e-05	-5.81555e-06	3.94284e-05	-9.27914e-05
558.4	1.41014e-05	-9.01788e-06	3.99724e-05	-0.000103026
558.2	1.20072e-05	-8.47921e-06	6.13911e-05	-0.000112337
558	1.21198e-05	-1.41368e-05	5.84923e-05	-0.000131283
557.8	6.88137e-06	-1.21427e-05	5.80271e-05	-0.000126546
557.6	1.39786e-05	-1.02141e-05	6.5388e-05	-0.000122877
557.4	1.41081e-05	-9.4987e-06	4.71633e-05	-0.000139899
557.2	1.81707e-05	-1.00857e-05	4.66481e-05	-0.000148278
557	2.59444e-05	-1.10294e-05	6.10487e-05	-0.000149161
556.8	2.64819e-05	-7.18377e-06	6.27293e-05	-0.000162176
556.6	2.67978e-05	-1.48867e-05	6.93364e-05	-0.000156183
556.4	3.27756e-05	-1.35794e-05	7.5356e-05	-0.000183877
556.2	2.56576e-05	-1.38773e-05	8.54308e-05	-0.000189823
556	2.60431e-05	-1.54684e-05	9.34163e-05	-0.000181928
555.8	2.16524e-05	-2.00191e-05	8.93952e-05	-0.000185328
555.6	2.22115e-05	-1.9797e-05	6.62038e-05	-0.000180935
555.4	1.57587e-05	-1.98624e-05	5.05806e-05	-0.00018396
555.2	1.5884e-05	-1.70957e-05	7.50317e-05	-0.000169363
555	1.26001e-05	-1.8397e-05	8.11453e-05	-0.000178995
554.8	1.84492e-05	-1.42514e-05	0.000113993	-0.000179195
554.6	1.76181e-05	-1.54222e-05	0.000120146	-0.000177262
554.4	1.97581e-05	-1.76773e-05	0.000131051	-0.0001849
554.2	2.68493e-05	-2.01718e-05	0.000135694	-0.000189825
554	2.33048e-05	-2.13426e-05	0.000127835	-0.000198311
553.8	2.11871e-05	-2.02864e-05	0.000116779	-0.000198721
553.6	2.09203e-05	-1.96742e-05	0.000121512	-0.000191828
553.4	1.9478e-05	-2.08414e-05	0.000107083	-0.000196218
553.2	2.01081e-05	-2.18416e-05	9.72553e-05	-0.000198423
553	1.87205e-05	-2.10843e-05	0.000135357	-0.000202958
552.8	1.8444e-05	-2.50987e-05	0.000145218	-0.000194404
552.6	2.53549e-05	-2.36516e-05	0.000148256	-0.000194762
552.4	2.78481e-05	-1.8574e-05	0.000162573	-0.000185361
552.2	2.54448e-05	-1.73607e-05	0.000165058	-0.00018284
552	2.55759e-05	-1.90222e-05	0.00016762	-0.000176621
551.8	3.07464e-05	-1.8652e-05	0.00016201	-0.000175149
551.6	3.85879e-05	-2.02738e-05	0.000166157	-0.000175332
551.4	3.73636e-05	-1.58843e-05	0.000163221	-0.00017261
551.2	4.06188e-05	-1.60643e-05	0.000167031	-0.000185272
551	3.4543e-05	-1.36975e-05	0.0001843	-0.000192024
550.8	2.87581e-05	-1.56015e-05	0.000192251	-0.000189418
550.6	3.50182e-05	-1.71831e-05	0.000197283	-0.000182709
550.4	3.33484e-05	-1.81923e-05	0.000202571	-0.000185453
550.2	3.05108e-05	-2.46917e-05	0.000194677	-0.000179011
550	2.64272e-05	-2.41952e-05	0.000178165	-0.000185945
549.8	2.27527e-05	-3.20138e-05	0.000171836	-0.000181148
549.6	2.4104e-05	-3.59834e-05	0.000177784	-0.000179119
549.4	2.18375e-05	-3.07603e-05	0.000172204	-0.00018376
549.2	2.36493e-05	-2.20265e-05	0.000220268	-0.000198444
549	2.60871e-05	-2.0897e-05	0.000249478	-0.000204106
548.8	4.02427e-05	-1.8594e-05	0.000265595	-0.000206358
548.6	4.2046e-05	-2.40822e-05	0.000242609	-0.000205633
548.4	4.33667e-05	-2.24898e-05	0.000234636	-0.000195836
548.2	3.88469e-05	-2.29622e-05	0.000228262	-0.000195849
548	3.72096e-05	-1.98851e-05	0.000211289	-0.000198087
547.8	4.01315e-05	-1.34069e-05	0.000239349	-0.000201021
547.6	3.97637e-05	-1.79875e-05	0.000244381	-0.000208035
547.4	3.62771e-05	-6.64635e-06	0.000248644	-0.000208742
547.2	3.98282e-05	-6.80789e-06	0.000274587	-0.000207388
547	3.9721e-05	-8.16153e-06	0.000315508	-0.000223845
546.8	4.2504e-05	1.64223e-06	0.000332075	-0.00021755
546.6	3.76414e-05	2.10826e-06	0.000338448	-0.000192427
546.4	4.5707e-05	5.67701e-06	0.000325256	-0.000210507
546.2	4.67376e-05	8.42225e-06	0.000315877	-0.000241087
546	5.17697e-05	7.87692e-06	0.000307595	-0.000249758
545.8	4.6313e-05	7.80855e-06	0.000291715	-0.000267959
545.6	4.55754e-05	6.23141e-06	0.0002872	-0.00027753
545.4	3.98629e-05	3.68789e-06	0.000294089	-0.00029392
545.2	3.40544e-05	1.49049e-06	0.000317506	-0.000293772
545	2.86876e-05	3.84645e-06	0.000302916	-0.000290865
544.8	2.72365e-05	-5.47928e-09	0.000308735	-0.000286356
544.6	2.78943e-05	-1.14462e-06	0.000303433	-0.000281867
544.4	2.91332e-05	1.19148e-06	0.00029565	-0.000281271
544.2	2.74018e-05	-1.25549e-06	0.00029552	-0.000282853
544	2.33035e-05	6.03479e-07	0.000306088	-0.000302529
543.8	2.19584e-05	-1.00619e-05	0.000296266	-0.00030021
543.6	1.72083e-05	-5.04514e-06	0.00031855	-0.000290498
543.4	2.09714e-05	-2.61631e-06	0.000339818	-0.000309606
543.2	2.22961e-05	-1.03401e-06	0.000367447	-0.000313649
543	2.47065e-05	1.57946e-06	0.000372897	-0.000312065
542.8	3.17896e-05	5.25875e-06	0.000371874	-0.000319295
542.6	3.13135e-05	1.03447e-06	0.000369351	-0.000321923
542.4	3.02535e-05	-2.57242e-06	0.000371584	-0.000348461
542.2	2.87204e-05	-7.05457e-06	0.000369149	-0.000355502
542	1.97217e-05	-6.28965e-06	0.000363935	-0.000362147
541.8	2.84696e-05	-1.25862e-06	0.000393407	-0.000367971
541.6	2.72116e-05	-7.43336e-06	0.000386431	-0.000381444
541.4	3.8196e-05	-4.68908e-06	0.000403939	-0.000387021
541.2	4.2431e-05	-8.35705e-06	0.000414976	-0.000384624
541	3.90382e-05	-1.20994e-05	0.000398783	-0.000371423
540.8	3.80979e-05	-1.29654e-05	0.000396031	-0.000373744
540.6	3.64132e-05	-1.4907e-05	0.000389228	-0.000376721
540.4	2.85341e-05	-1.53114e-05	0.000374495	-0.000382514
540.2	3.06731e-05	-1.67922e-05	0.000348247	-0.000364372
540	2.90633e-05	-2.22339e-05	0.000341329	-0.000381617
539.8	2.25451e-05	-2.46095e-05	0.000358819	-0.000409913
539.6	1.86248e-05	-3.10369e-05	0.000360176	-0.000397805
539.4	1.96313e-05	-3.44775e-05	0.000356471	-0.000388951
539.2	1.26684e-05	-3.70286e-05	0.000386572	-0.000384849
539	1.08444e-05	-4.34208e-05	0.000391741	-0.00037866
538.8	1.96742e-05	-3.90339e-05	0.000388716	-0.000368772
538.6	2.72746e-05	-3.01747e-05	0.000371424	-0.000346763
538.4	2.17941e-05	-2.89646e-05	0.00038087	-0.000362736
538.2	2.21481e-05	-2.72017e-05	0.000424697	-0.000389422
538	2.43913e-05	-2.47527e-05	0.000432655	-0.000397085
537.8	1.24009e-05	-2.68177e-05	0.000433704	-0.000409021
537.6	1.47928e-05	-3.22395e-05	0.000421111	-0.000433231
537.4	1.58037e-05	-2.72163e-05	0.000419571	-0.000436889
537.2	1.4515e-05	-2.96814e-05	0.00041774	-0.000436526
537	9.17023e-06	-2.54824e-05	0.000426294	-0.000432238
536.8	1.37503e-05	-2.94987e-05	0.000427449	-0.000441106
536.6	5.39722e-06	-3.17285e-05	0.00044028	-0.000434846
536.4	9.08736e-06	-2.94009e-05	0.00044548	-0.000435098
536.2	1.77076e-05	-2.283e-05	0.000461191	-0.000444278
536	9.58904e-06	-2.09661e-05	0.000461837	-0.000446695
535.8	1.8896e-05	-2.71041e-05	0.000457313	-0.000432935
535.6	9.94832e-06	-2.5607e-05	0.000462963	-0.00042973
535.4	6.29951e-06	-2.94272e-05	0.000491134	-0.000430218
535.2	1.21513e-06	-2.5348e-05	0.000488462	-0.000430057
535	2.89027e-06	-2.38744e-05	0.000495968	-0.000426267
534.8	-4.24884e-06	-2.31562e-05	0.000489215	-0.000433779
534.6	-9.72844e-06	-2.46279e-05	0.000490775	-0.000456393
534.4	-9.81291e-06	-2.47135e-05	0.000495453	-0.000460707
534.2	-1.15422e-05	-2.3253e-05	0.000475403	-0.000473578
534	-8.34994e-06	-2.60485e-05	0.000494778	-0.000483404
533.8	2.787e-06	-2.429e-05	0.000500659	-0.00047121
533.6	1.69792e-06	-2.25998e-05	0.000511034	-0.000504851
533.4	4.11751e-06	-2.80615e-05	0.000531817	-0.000523002
533.2	4.82429e-06	-2.70573e-05	0.000529696	-0.000523332
533	1.0564e-05	-2.02141e-05	0.000537218	-0.000548672
532.8	1.27992e-05	-1.83544e-05	0.000592625	-0.000537773
532.6	1.8834e-05	-1.74005e-05	0.000573685	-0.000568208
532.4	1.65842e-05	-1.73573e-05	0.000569885	-0.000570849
532.2	8.14789e-06	-1.17742e-05	0.000575249	-0.000580602
532	9.05434e-06	-1.95856e-05	0.000594046	-0.000591839
531.8	2.08066e-05	-1.34836e-05	0.000590169	-0.000580598
531.6	2.14683e-05	-1.90016e-05	0.000577182	-0.000594557
531.4	1.61463e-05	-1.89905e-05	0.000584913	-0.000600866
531.2	2.38768e-05	-1.49446e-05	0.000583742	-0.000607411
531	2.76375e-05	-1.58986e-05	0.000590577	-0.000603645
530.8	3.05211e-05	-2.0494e-05	0.000603566	-0.000596045
530.6	4.34037e-05	-2.01599e-05	0.000628814	-0.000607283
530.4	3.86162e-05	-1.86351e-05	0.000636145	-0.000618159
530.2	4.16663e-05	-7.9246e-06	0.000608753	-0.000632686
530	5.07061e-05	-1.57295e-05	0.000613847	-0.00063992
529.8	4.81154e-05	-1.6974e-05	0.000612649	-0.000647403
529.6	4.33392e-05	-1.7776e-05	0.000584167	-0.000666087
529.4	4.93592e-05	-1.90147e-05	0.000587576	-0.000657376
529.2	4.11969e-05	-1.5708e-05	0.000602981	-0.000666581
529	4.31083e-05	-1.5604e-05	0.000601674	-0.000671366
528.8	4.20033e-05	-1.37366e-05	0.000570707	-0.000675955
528.6	5.14697e-05	-2.07826e-05	0.00057316	-0.000689191
528.4	4.83439e-05	-1.68582e-05	0.00057617	-0.000695235
528.2	3.79043e-05	-1.70842e-05	0.000590174	-0.000696542
528	4.28901e-05	-1.49581e-05	0.000604727	-0.000684697
527.8	4.98025e-05	-1.2896e-05	0.000627353	-0.000686728
527.6	4.85593e-05	-1.59954e-05	0.00064118	-0.000676904
527.4	4.73731e-05	-1.39114e-05	0.000636929	-0.000670075
527.2	4.7776e-05	-1.49957e-05	0.000642802	-0.000688628
527	5.3765e-05	-1.86868e-05	0.000658266	-0.000691236
526.8	5.17399e-05	-1.63688e-05	0.000642657	-0.000703269
526.6	6.19391e-05	-1.07797e-05	0.000624306	-0.00072913
526.4	7.09682e-05	-8.50493e-06	0.000637299	-0.000725358
526.2	5.48088e-05	-8.44005e-06	0.000641071	-0.000738545
526	4.83027e-05	-3.55912e-06	0.0006573	-0.000746341
525.8	4.61196e-05	-1.24223e-05	0.000666551	-0.000764295
525.6	4.32284e-05	-1.17377e-05	0.000718267	-0.000784967
525.4	4.6085e-05	-8.94995e-06	0.000725112	-0.000808385
525.2	4.61964e-05	-1.13375e-05	0.000737391	-0.000835893
525	4.97169e-05	-1.22199e-05	0.000754151	-0.000818756
524.8	6.52639e-05	-1.79769e-05	0.000768846	-0.000810243
524.6	6.01748e-05	-1.86922e-05	0.000770028	-0.000783856
524.4	6.57781e-05	-1.60509e-05	0.000790852	-0.000791875
524.2	6.02834e-05	-1.27454e-05	0.00080698	-0.000803225
524	6.32168e-05	-1.56393e-05	0.000801194	-0.000801347
523.8	6.08198e-05	-1.82277e-05	0.000830012	-0.000802579
523.6	5.52358e-05	-2.61392e-05	0.000846227	-0.000810158
523.4	5.28489e-05	-1.56981e-05	0.000843727	-0.000817224
523.2	5.09737e-05	-1.62985e-05	0.000840221	-0.000826804
523	5.02592e-05	-2.00431e-05	0.000849039	-0.000847314
522.8	4.19166e-05	-2.53052e-05	0.000859021	-0.00086726
522.6	3.75137e-05	-2.68882e-05	0.000862167	-0.000881934
522.4	4.06699e-05	-2.70881e-05	0.000857122	-0.000911506
522.2	4.32044e-05	-3.00381e-05	0.000855397	-0.000907148
522	4.27342e-05	-2.35534e-05	0.000889662	-0.00091825
521.8	5.54309e-05	-2.61221e-05	0.00091829	-0.000929364
521.6	5.9201e-05	-2.64485e-05	0.000934435	-0.000949815
521.4	6.03497e-05	-3.51246e-05	0.000932545	-0.000948214
521.2	5.52473e-05	-3.19733e-05	0.000956168	-0.000952722
521	5.44799e-05	-2.7286e-05	0.000975508	-0.000983939
520.8	5.44997e-05	-2.55578e-05	0.000966738	-0.00100808
520.6	6.33596e-05	-2.29701e-05	0.000998456	-0.001034
520.4	5.32313e-05	-1.44713e-05	0.000984351	-0.00103169
520.2	4.6933e-05	-1.00686e-05	0.000994017	-0.00103945
520	4.30546e-05	-1.01199e-05	0.000999657	-0.00102664
519.8	3.23625e-05	-1.23596e-05	0.00102302	-0.00100367
519.6	3.03881e-05	-1.42683e-05	0.00103804	-0.00100665
519.4	3.17142e-05	-2.28821e-05	0.00102702	-0.00103265
519.2	3.84714e-05	-2.24546e-05	0.00106495	-0.00102961
519	4.50128e-05	-1.71772e-05	0.00107984	-0.00102125
518.8	4.64491e-05	-1.86264e-05	0.00107578	-0.0010367
518.6	4.5811e-05	-2.90484e-05	0.00108791	-0.00103202
518.4	4.05989e-05	-2.66679e-05	0.00107442	-0.00104611
518.2	5.33878e-05	-2.14538e-05	0.00104961	-0.00108183
518	4.34885e-05	-1.73698e-05	0.00106224	-0.00110822
517.8	4.9597e-05	-1.92113e-05	0.00106585	-0.0011339
517.6	4.48132e-05	-1.86586e-05	0.00108868	-0.0011505
517.4	4.30597e-05	-1.97682e-05	0.00109236	-0.00117459
517.2	3.69444e-05	-2.3091e-05	0.00111488	-0.00116808
517	4.5912e-05	-1.48283e-05	0.00112543	-0.0011796
516.8	5.24803e-05	-1.16829e-05	0.00119089	-0.00119447
516.6	6.36787e-05	-8.35183e-06	0.00119192	-0.00118378
516.4	5.24756e-05	-8.87823e-06	0.00122999	-0.00120129
516.2	6.14604e-05	-6.88878e-06	0.00124447	-0.00120681
516	7.20959e-05	-5.69386e-06	0.00124624	-0.00120964
515.8	7.0687e-05	-5.81063e-06	0.00128088	-0.00120721
515.6	6.77982e-05	-9.21213e-06	0.00128579	-0.00122652
515.4	6.65786e-05	-1.05341e-05	0.00128724	-0.00122992
515.2	5.97722e-05	-2.172e-06	0.00132072	-0.00124606
515	5.3736e-05	-4.71671e-06	0.00133667	-0.00126021
514.8	4.87869e-05	-9.3295e-06	0.00139044	-0.00128098
514.6	5.57498e-05	-1.07038e-05	0.00139184	-0.00129995
514.4	5.55109e-05	-1.86118e-05	0.00138802	-0.00132683
514.2	5.41905e-05	-1.12991e-05	0.00143027	-0.00132331
514	5.47045e-05	-1.3922e-05	0.00144337	-0.00134846
513.8	5.05778e-05	-2.56184e-05	0.00148508	-0.00134049
513.6	5.11152e-05	-2.59601e-05	0.00151784	-0.00136566
513.4	5.36222e-05	-3.14126e-05	0.00151191	-0.00138436
513.2	5.38326e-05	-2.81549e-05	0.00154929	-0.00140435
513	5.41627e-05	-3.72049e-05	0.00154062	-0.00143866
512.8	5.39571e-05	-4.22464e-05	0.001542	-0.00147441
512.6	5.29424e-05	-3.80496e-05	0.00157003	-0.00148057
512.4	5.09669e-05	-4.31301e-05	0.0015694	-0.00149383
512.2	5.57588e-05	-3.71796e-05	0.00156195	-0.00150215
512	5.13269e-05	-4.38136e-05	0.00159594	-0.00152261
511.8	4.85326e-05	-4.36626e-05	0.00159732	-0.00153188
511.6	5.02509e-05	-3.74638e-05	0.00161897	-0.00152023
511.4	4.77094e-05	-3.45581e-05	0.00166928	-0.00150681
511.2	3.33253e-05	-3.41237e-05	0.00172198	-0.00151569
511	2.73687e-05	-3.87482e-05	0.00173449	-0.00154512
510.8	2.47006e-05	-3.98132e-05	0.00175664	-0.00156541
510.6	2.13025e-05	-4.33221e-05	0.00178703	-0.00159743
510.4	2.69954e-05	-4.52669e-05	0.00176477	-0.00161886
510.2	2.71566e-05	-4.53476e-05	0.00178347	-0.00165207
510	2.41972e-05	-5.19016e-05	0.00181674	-0.00166549
509.8	2.25222e-05	-4.60104e-05	0.00179527	-0.00168359
509.6	1.39853e-05	-4.71638e-05	0.00183153	-0.001689
509.4	1.44997e-05	-5.56099e-05	0.00182981	-0.0017151
509.2	1.52349e-05	-6.23541e-05	0.00187354	-0.00171975
509	9.6198e-06	-6.3431e-05	0.00190013	-0.00175501
508.8	1.04295e-05	-7.19014e-05	0.00188435	-0.00176334
508.6	1.29944e-05	-7.52309e-05	0.00190678	-0.00177303
508.4	1.56532e-05	-7.48111e-05	0.00192868	-0.00179848
508.2	1.65571e-05	-7.03108e-05	0.0019074	-0.00182196
508	1.39525e-05	-6.76069e-05	0.00192636	-0.00183718
507.8	1.87314e-05	-6.82902e-05	0.00190417	-0.001858
507.6	1.72253e-05	-7.58879e-05	0.00194795	-0.00187358
507.4	1.62408e-05	-8.04943e-05	0.00199458	-0.00190423
507.2	1.49858e-05	-8.01722e-05	0.00199315	-0.00191458
507	2.02662e-05	-7.74231e-05	0.00198217	-0.00193657
506.8	1.48917e-05	-7.44627e-05	0.0019909	-0.00191916
506.6	1.62179e-05	-7.7427e-05	0.00200068	-0.00192377
506.4	1.91965e-05	-6.62422e-05	0.00201951	-0.00194704
506.2	2.02861e-05	-6.40407e-05	0.0020202	-0.00195586
506	1.64786e-05	-6.20655e-05	0.0020375	-0.00194396
505.8	1.40437e-05	-6.23485e-05	0.00207218	-0.001973
505.6	2.49056e-05	-5.50307e-05	0.00206274	-0.00201174
505.4	3.22075e-05	-4.8594e-05	0.00208875	-0.00203124
505.2	2.30787e-05	-5.53115e-05	0.00204502	-0.0020769
505	2.99162e-05	-5.96502e-05	0.00204095	-0.00208075
504.8	2.96221e-05	-6.0091e-05	0.00204088	-0.00210792
504.6	3.1833e-05	-6.58439e-05	0.00207265	-0.00211148
504.4	4.17296e-05	-6.25132e-05	0.00203129	-0.00209996
504.2	4.55927e-05	-5.71832e-05	0.00205788	-0.00209412
504	4.72687e-05	-5.90504e-05	0.00204654	-0.00210666
503.8	6.12847e-05	-5.71284e-05	0.00207312	-0.00209186
503.6	7.2939e-05	-6.74737e-05	0.00207846	-0.00212329
503.4	7.19812e-05	-5.95945e-05	0.00206917	-0.002165
503.2	6.74348e-05	-6.02707e-05	0.00205909	-0.00217351
503	5.7002e-05	-5.9103e-05	0.00205975	-0.00219035
502.8	5.98608e-05	-6.24395e-05	0.0020862	-0.00217908
502.6	5.76566e-05	-5.26994e-05	0.00212512	-0.00219231
502.4	6.89008e-05	-5.0412e-05	0.00213832	-0.00222885
502.2	6.79262e-05	-5.23387e-05	0.00217036	-0.00223826
502	6.73302e-05	-5.87912e-05	0.00219257	-0.00225538
501.8	6.05862e-05	-5.57598e-05	0.00217306	-0.00225057
501.6	5.97294e-05	-4.95551e-05	0.00218496	-0.00226027
501.4	5.72742e-05	-4.12562e-05	0.00217657	-0.00228285
501.2	5.71943e-05	-2.55646e-05	0.00217684	-0.00229538
501	5.76133e-05	-2.17182e-05	0.00216296	-0.00228793
500.8	5.2416e-05	-2.66344e-05	0.0021905	-0.0023191
500.6	5.9803e-05	-1.98834e-05	0.00221759	-0.00229272
500.4	6.43639e-05	-2.5958e-05	0.00224051	-0.00232783
500.2	5.66012e-05	-2.22195e-05	0.00227426	-0.00236673
500	6.78157e-05	-3.1948e-05	0.00227053	-0.00238161
499.8	6.64462e-05	-2.9995e-05	0.00230672	-0.00239793
499.6	7.76032e-05	-3.19721e-05	0.00228073	-0.00241724
499.4	8.36537e-05	-3.98103e-05	0.00229049	-0.00242738
499.2	8.40167e-05	-3.48406e-05	0.00230978	-0.00242376
499	7.97874e-05	-3.77655e-05	0.00234593	-0.00242991
498.8	8.14008e-05	-5.10947e-05	0.00238436	-0.00244585
498.6	9.25976e-05	-5.29626e-05	0.00239232	-0.00243558
498.4	8.66727e-05	-6.17245e-05	0.00242353	-0.0024785
498.2	9.03099e-05	-5.87584e-05	0.00245809	-0.00249126
498	8.84169e-05	-5.4527e-05	0.00246316	-0.00250436
497.8	8.24973e-05	-5.31599e-05	0.00251801	-0.00250607
497.6	7.42707e-05	-6.02699e-05	0.002544	-0.00253666
497.4	7.90413e-05	-6.22168e-05	0.00258447	-0.00255712
497.2	7.35909e-05	-6.38906e-05	0.00260423	-0.00258172
497	6.07632e-05	-5.12904e-05	0.00261455	-0.00258256
496.8	5.46466e-05	-5.89699e-05	0.00263947	-0.00257219
496.6	5.4435e-05	-5.8571e-05	0.00267349	-0.00259576
496.4	6.63494e-05	-4.76113e-05	0.00268836	-0.00259424
496.2	5.97231e-05	-5.378e-05	0.00270265	-0.00260575
496	6.07705e-05	-5.62741e-05	0.00270307	-0.00261813
495.8	4.84685e-05	-6.32723e-05	0.00271406	-0.0026124
495.6	5.63145e-05	-6.18366e-05	0.00273167	-0.00263688
495.4	5.42286e-05	-5.90282e-05	0.00277829	-0.00264846
495.2	6.66268e-05	-6.38547e-05	0.00282073	-0.00269244
495	6.37367e-05	-6.55478e-05	0.00286376	-0.00273412
494.8	5.93647e-05	-6.99419e-05	0.00291595	-0.00274712
494.6	5.60763e-05	-7.39375e-05	0.00295831	-0.00275573
494.4	6.16771e-05	-7.70101e-05	0.00298715	-0.00277331
494.2	6.20132e-05	-7.3024e-05	0.00300872	-0.00279621
494	5.30387e-05	-7.82997e-05	0.00306833	-0.00283677
493.8	4.49653e-05	-8.31605e-05	0.00309488	-0.0028553
493.6	4.67126e-05	-9.4835e-05	0.00307874	-0.00288399
493.4	4.55023e-05	-9.04165e-05	0.00308022	-0.00287731
493.2	4.0916e-05	-9.11936e-05	0.00311619	-0.00289001
493	3.68784e-05	-9.21593e-05	0.00310627	-0.00291535
492.8	3.04704e-05	-8.56618e-05	0.00309969	-0.00294193
492.6	3.25788e-05	-8.91467e-05	0.0030837	-0.00300512
492.4	3.05355e-05	-8.81061e-05	0.00313152	-0.00302525
492.2	1.89699e-05	-8.6154e-05	0.00314958	-0.00305616
492	2.21123e-05	-7.5414e-05	0.00314267	-0.00304012
491.8	2.20942e-05	-7.34058e-05	0.00315231	-0.00305626
491.6	1.65043e-05	-7.12134e-05	0.00317032	-0.0030925
491.4	1.5309e-05	-7.04921e-05	0.00320015	-0.00307696
491.2	1.00613e-05	-7.07376e-05	0.00322242	-0.00309222
491	1.6545e-05	-7.12342e-05	0.0031848	-0.00310694
490.8	2.09852e-05	-6.95986e-05	0.0031991	-0.00311207
490.6	1.41017e-05	-6.30025e-05	0.00321462	-0.0031013
490.4	1.71988e-05	-6.40536e-05	0.00323914	-0.00313272
490.2	1.75714e-05	-6.49612e-05	0.00322626	-0.00312951
490	1.89343e-05	-6.3102e-05	0.00324441	-0.00314188
489.8	1.53378e-05	-6.36773e-05	0.00325837	-0.00319122
489.6	1.97953e-05	-6.42046e-05	0.00330498	-0.00323775
489.4	2.20937e-05	-5.96383e-05	0.00328197	-0.00327228
489.2	2.3815e-05	-5.59845e-05	0.00333735	-0.00329579
489	2.21273e-05	-5.21811e-05	0.00335757	-0.00330194
488.8	1.6084e-05	-4.96672e-05	0.00337996	-0.00330119
488.6	1.42175e-05	-5.0128e-05	0.00340437	-0.00330826
488.4	9.02235e-06	-4.16012e-05	0.00337269	-0.00330133
488.2	1.01987e-05	-4.32765e-05	0.00337323	-0.00332543
488	2.08163e-05	-4.18892e-05	0.00339213	-0.00337797
487.8	2.3611e-05	-4.39371e-05	0.00337753	-0.00339759
487.6	2.85322e-05	-4.481e-05	0.00337916	-0.00339394
487.4	2.72438e-05	-4.48441e-05	0.00336491	-0.00338382
487.2	2.7759e-05	-4.82447e-05	0.00333423	-0.0034218
487	3.11416e-05	-4.33687e-05	0.00333371	-0.00342489
486.8	2.84452e-05	-4.43938e-05	0.00334893	-0.00341374
486.6	2.9041e-05	-3.91193e-05	0.00342502	-0.00344275
486.4	2.73191e-05	-3.62625e-05	0.00348337	-0.00347181
486.2	2.70363e-05	-3.20619e-05	0.00349254	-0.00343974
486	2.61924e-05	-2.95153e-05	0.00355246	-0.00343968
485.8	2.53896e-05	-3.12755e-05	0.00357238	-0.00344172
485.6	2.53931e-05	-2.52532e-05	0.00358335	-0.00347451
485.4	2.51972e-05	-2.42116e-05	0.00359133	-0.00350515
485.2	2.74338e-05	-2.10328e-05	0.00365773	-0.00353755
485	2.76532e-05	-1.96657e-05	0.00364142	-0.00352193
484.8	2.73164e-05	-1.77771e-05	0.00362626	-0.00354905
484.6	2.39076e-05	-1.78841e-05	0.00366955	-0.00358958
484.4	2.52602e-05	-1.82336e-05	0.00369686	-0.00362048
484.2	1.96994e-05	-1.65175e-05	0.00373474	-0.00364802
484	1.9017e-05	-1.342e-05	0.00371204	-0.00364923
483.8	2.45409e-05	-1.45022e-05	0.00371838	-0.00366988
483.6	2.6478e-05	-1.40801e-05	0.00374155	-0.00369995
483.4	2.43653e-05	-1.6643e-05	0.00378517	-0.00373035
483.2	2.7742e-05	-1.24589e-05	0.00382808	-0.00372276
483	2.36193e-05	-1.06503e-05	0.00382961	-0.00371208
482.8	2.73219e-05	-1.19037e-05	0.0038829	-0.0037121
482.6	2.51128e-05	-1.02341e-05	0.00388813	-0.00373648
482.4	2.21092e-05	-9.81012e-06	0.00387936	-0.0037615
482.2	2.41235e-05	-1.02592e-05	0.00387796	-0.00378863
482	2.11401e-05	-9.09303e-06	0.00386835	-0.00380798
481.8	1.29548e-05	-1.02095e-05	0.00391412	-0.00381824
481.6	1.34643e-05	-9.33827e-06	0.00391158	-0.00380381
481.4	1.07954e-05	-1.05399e-05	0.00390255	-0.00379798
481.2	8.26685e-06	-1.01197e-05	0.00392525	-0.00381566
481	2.95185e-06	-1.09875e-05	0.00393564	-0.00384546
480.8	3.59597e-06	-9.30178e-06	0.00396424	-0.00387225
480.6	2.47333e-06	-6.71729e-06	0.00394939	-0.00389192
480.4	2.40211e-06	-3.62765e-06	0.00396138	-0.00390343
480.2	8.02927e-06	-2.25553e-06	0.00400896	-0.00391623
480	6.83052e-06	1.08157e-06	0.00399988	-0.00393567
479.8	9.07551e-06	-1.02636e-06	0.00401024	-0.00391554
479.6	9.23033e-06	7.75832e-07	0.00402437	-0.00394367
479.4	1.07803e-05	1.24344e-06	0.00404669	-0.0039741
479.2	4.91826e-06	-1.75486e-06	0.00406313	-0.00398754
479	6.02748e-06	-4.19732e-07	0.00406865	-0.00400012
478.8	3.97664e-06	-1.50547e-06	0.00408802	-0.00400498
478.6	3.32352e-06	-5.10865e-06	0.00403977	-0.00403152
478.4	4.30886e-06	-5.31399e-06	0.00407906	-0.00403892
478.2	2.94819e-06	-3.71079e-06	0.004098	-0.00406518
478	4.34164e-06	-3.3336e-06	0.00407972	-0.00404807
477.8	1.19498e-06	-2.48484e-06	0.00412746	-0.00404064
477.6	6.87897e-06	1.21803e-06	0.00413576	-0.00407426
477.4	8.00933e-06	3.0032e-07	0.00413395	-0.00409199
477.2	6.48844e-06	9.24273e-07	0.00414924	-0.00410118
477	2.88917e-06	1.13707e-06	0.00414317	-0.00413205
476.8	8.29104e-07	6.19941e-07	0.00416323	-0.00413447
476.6	1.71318e-06	-2.10449e-06	0.00413466	-0.00413314
476.4	2.16208e-06	-2.60665e-06	0.0041185	-0.00414297
476.2	-1.5278e-06	-3.9114e-06	0.00409801	-0.00416655
476	-1.83066e-06	-4.00248e-06	0.00412286	-0.00417752
475.8	-3.1172e-07	-5.41521e-06	0.00411931	-0.00419204
475.6	6.61729e-07	-5.31235e-06	0.00410865	-0.0041833
475.4	2.95066e-06	-5.17908e-06	0.00410793	-0.00418907
475.2	6.21256e-06	-6.02623e-06	0.00408164	-0.00420482
475	6.95606e-06	-4.61597e-06	0.00409098	-0.00420002
474.8	6.46793e-06	-5.06698e-06	0.00409566	-0.0042008
474.6	5.77489e-06	-4.10942e-06	0.00412117	-0.00420172
474.4	7.15174e-06	-4.46074e-06	0.00408346	-0.00418002
474.2	7.47564e-06	-3.61426e-06	0.00407301	-0.0041757
474	6.89695e-06	-3.38445e-06	0.004084	-0.00417951
473.8	6.85469e-06	-4.89128e-06	0.00412628	-0.00416866
473.6	5.66623e-06	-4.29682e-06	0.00412357	-0.00415558
473.4	4.76528e-06	-3.74845e-06	0.00411356	-0.00417221
473.2	3.26462e-06	-4.74824e-06	0.00409428	-0.00417336
473	2.86627e-06	-4.95497e-06	0.00411167	-0.00415696
472.8	2.16208e-06	-4.08321e-06	0.00414561	-0.00416312
472.6	2.87101e-06	-3.23198e-06	0.0041316	-0.00416958
472.4	3.25063e-06	-3.48903e-06	0.00410962	-0.00418648
472.2	3.9694e-06	-4.10671e-06	0.00415532	-0.00417626
472	3.55831e-06	-4.41807e-06	0.00414679	-0.00416842
471.8	3.65779e-06	-3.8016e-06	0.00414023	-0.00416841
471.6	2.30954e-06	-4.25724e-06	0.00409747	-0.004177
471.4	1.82861e-06	-4.40147e-06	0.00410733	-0.00418146
471.2	5.72902e-07	-5.02778e-06	0.00410431	-0.00418773
471	1.83738e-06	-5.6775e-06	0.00411611	-0.00421294
470.8	9.50623e-07	-6.42425e-06	0.00409905	-0.00417092
470.6	1.19434e-07	-5.84641e-06	0.00413221	-0.00418017
470.4	1.49509e-07	-6.27581e-06	0.00414796	-0.00416159
470.2	6.22075e-07	-6.30712e-06	0.00414928	-0.00414806
470	3.52834e-08	-5.28744e-06	0.00405846	-0.00413248
469.8	3.61538e-07	-4.03045e-06	0.00408843	-0.00412867
469.6	1.14517e-07	-3.94791e-06	0.00410571	-0.00413245
469.4	2.91278e-07	-2.96834e-06	0.00411362	-0.00414136
469.2	6.78538e-07	-2.29845e-06	0.00409697	-0.00414055
469	4.79864e-07	-2.95516e-06	0.00412112	-0.00412855
468.8	2.81686e-07	-2.6724e-06	0.00415563	-0.00414303
468.6	1.15137e-06	-2.21354e-06	0.00418396	-0.00412825
468.4	1.46895e-06	-1.69743e-06	0.00417937	-0.00412593
468.2	9.3983e-07	-1.146e-06	0.00417592	-0.00411841
468	1.52657e-06	-1.61251e-06	0.00418978	-0.00412872
467.8	1.334e-06	-1.31205e-06	0.00419517	-0.00416056
467.6	1.05669e-06	-7.94307e-07	0.00424201	-0.00415037
467.4	4.7103e-07	-1.02361e-06	0.00427243	-0.00415833
467.2	5.37901e-07	-5.30493e-07	0.0042648	-0.00416243
467	1.61727e-07	-3.39484e-07	0.00427258	-0.00418756
466.8	3.39744e-07	-3.33843e-07	0.00425633	-0.00422435
466.6	7.06838e-07	-2.71252e-07	0.00424201	-0.00422966
466.4	-7.97357e-08	-5.03462e-07	0.00428262	-0.0042369
466.2	2.42476e-07	-3.2909e-07	0.00423226	-0.00423571
466	9.857e-07	-4.66904e-07	0.00420729	-0.00421572
465.8	2.45744e-07	-2.86758e-07	0.0042176	-0.00419021
465.6	4.92887e-07	1.42643e-08	0.00421263	-0.00418628
465.4	7.1022e-07	-5.13727e-08	0.00420028	-0.00419026
465.2	5.24491e-07	-1.54405e-07	0.00420446	-0.00417574
465	6.55726e-07	8.53675e-08	0.00422172	-0.00415279
464.8	5.066e-07	2.86701e-07	0.00423972	-0.00412814
464.6	3.19548e-07	9.02151e-07	0.0042486	-0.00412752
464.4	3.21373e-07	1.01535e-06	0.00424066	-0.00414391
464.2	4.43158e-07	1.10245e-06	0.00425375	-0.00412339
464	6.87428e-07	1.03188e-06	0.00424939	-0.00412225
463.8	9.00027e-07	6.32999e-07	0.0042331	-0.00411581
463.6	1.12301e-06	5.69905e-07	0.00424638	-0.00413432
463.4	7.68164e-07	4.80401e-07	0.00422319	-0.00412812
463.2	6.38379e-07	2.15344e-07	0.00426246	-0.00414708
463	6.62899e-07	2.56895e-07	0.00421416	-0.00413513
462.8	5.20831e-07	2.31517e-07	0.00421591	-0.00410773
462.6	-1.22036e-07	2.79767e-07	0.00418381	-0.00408801
462.4	-2.27937e-07	3.92705e-07	0.00418473	-0.00409528
462.2	-1.92454e-07	1.94207e-07	0.0041544	-0.00412514
462	-3.86952e-07	2.03544e-07	0.00416832	-0.00411859
461.8	-7.82289e-07	3.7552e-07	0.0041589	-0.00412536
461.6	-7.88456e-07	4.57104e-09	0.00414828	-0.00411832
461.4	-9.50593e-07	-7.56748e-08	0.00414725	-0.00413862
461.2	-7.03548e-07	-3.0675e-08	0.00412099	-0.00412541
461	-6.51749e-07	-9.88003e-08	0.00406913	-0.00408941
460.8	-5.82285e-07	-1.09169e-07	0.00403424	-0.00407235
460.6	-5.58869e-07	-1.16416e-07	0.00402232	-0.00405937
460.4	-5.30192e-07	-4.12545e-08	0.00402634	-0.0040579
460.2	-4.09484e-07	-1.75914e-07	0.00401434	-0.00402512
460	-6.43107e-07	-2.0863e-07	0.0040372	-0.00401507
459.8	-6.17473e-07	-3.32935e-07	0.00402675	-0.00400732
459.6	-7.53315e-07	-3.94354e-07	0.00399109	-0.00401272
459.4	-9.24675e-07	-2.55457e-07	0.0039782	-0.00399131
459.2	-8.58245e-07	-1.28739e-07	0.00395708	-0.00400042
459	-8.00427e-07	-2.1089e-07	0.00393001	-0.00399136
458.8	-6.64721e-07	-2.10874e-07	0.00390703	-0.00396767
458.6	-3.46301e-07	-3.0426e-07	0.00390257	-0.00397243
458.4	-1.17252e-07	-3.87742e-07	0.00386	-0.00396311
458.2	-1.38938e-07	-4.52324e-07	0.00383482	-0.00393697
458	-2.74786e-07	-6.30411e-07	0.00382222	-0.00393376
457.8	-3.05001e-07	-5.70079e-07	0.00381186	-0.0039158
457.6	-3.68113e-07	-5.7572e-07	0.00376375	-0.00390894
457.4	-4.48272e-07	-6.0846e-07	0.00371308	-0.0038844
457.2	-3.56245e-07	-5.46428e-07	0.00374209	-0.00387856
457	-4.92518e-07	-6.01666e-07	0.00370891	-0.00385591
456.8	-3.52161e-07	-5.2793e-07	0.00372576	-0.00384747
456.6	-2.70866e-07	-5.48433e-07	0.00372847	-0.00382038
456.4	-2.75761e-07	-3.92385e-07	0.00373099	-0.0038185
456.2	-2.27958e-07	-3.55062e-07	0.00370139	-0.00382582
456	-1.80939e-07	-4.11287e-07	0.00368928	-0.00378863
455.8	-2.0943e-07	-3.95787e-07	0.00366188	-0.00374577
455.6	-1.54704e-07	-3.59986e-07	0.00362184	-0.00372337
455.4	-2.80858e-07	-3.70372e-07	0.0036058	-0.00369763
455.2	-7.88094e-08	-2.61066e-07	0.00358744	-0.00369442
455	-1.07943e-07	-2.36565e-07	0.00355244	-0.00366226
454.8	-2.29665e-07	-4.05871e-07	0.00351346	-0.0036616
454.6	-1.76758e-07	-5.35979e-07	0.00354352	-0.00366658
454.4	-4.58328e-08	-5.77455e-07	0.00353836	-0.00365713
454.2	-5.56373e-08	-6.30153e-07	0.00351962	-0.00363782
454	-2.46258e-07	-5.54899e-07	0.0034877	-0.00361195
453.8	-3.176e-07	-6.33091e-07	0.00345512	-0.00358839
453.6	-2.78538e-07	-7.21075e-07	0.00345206	-0.0035606
453.4	-2.43897e-07	-5.8832e-07	0.00341788	-0.0035397
453.2	-2.98994e-07	-4.8128e-07	0.00342717	-0.00351703
453	-2.36278e-07	-4.85473e-07	0.00342468	-0.00348681
452.8	-3.24444e-07	-6.03376e-07	0.00337383	-0.00346192
452.6	-2.80962e-07	-7.13287e-07	0.00338031	-0.00343386
452.4	-1.67405e-07	-8.08233e-07	0.00338075	-0.0034189
452.2	-1.15847e-07	-8.22924e-07	0.00338042	-0.00340613
452	-2.64211e-07	-8.04033e-07	0.00333707	-0.00337963
451.8	-4.92231e-07	-6.89162e-07	0.00334764	-0.00336212
451.6	-6.40609e-07	-7.58646e-07	0.00335347	-0.00334304
451.4	-5.99879e-07	-8.07627e-07	0.00332861	-0.00333231
451.2	-4.15417e-07	-8.97136e-07	0.00331226	-0.00333675
451	-4.07606e-07	-1.00501e-06	0.00331837	-0.00330028
450.8	-4.34826e-07	-1.09172e-06	0.00331405	-0.00329501
450.6	-4.40573e-07	-1.14978e-06	0.00327194	-0.00327213
450.4	-6.25113e-07	-1.04115e-06	0.00322518	-0.00323876
450.2	-5.88016e-07	-1.04737e-06	0.00320239	-0.00321022
450	-3.58113e-07	-8.66562e-07	0.00316208	-0.00319989
449.8	-5.40638e-07	-8.99944e-07	0.00313811	-0.00316526
449.6	-4.99477e-07	-9.87661e-07	0.00315451	-0.00311073
449.4	-4.35837e-07	-1.01869e-06	0.00312086	-0.00307963
449.2	-3.04394e-07	-1.0609e-06	0.00309464	-0.00308912
449	-2.08447e-07	-1.06159e-06	0.00306495	-0.003072
448.8	-3.75264e-07	-1.07438e-06	0.00307134	-0.00303802
448.6	-3.66829e-07	-1.03521e-06	0.00305351	-0.00300105
448.4	-5.31362e-07	-1.02065e-06	0.00303561	-0.00295741
448.2	-6.66388e-07	-1.06675e-06	0.00301348	-0.0029382
448	-7.04656e-07	-9.84317e-07	0.00301004	-0.00292708
447.8	-7.37955e-07	-9.19537e-07	0.00298862	-0.00290343
447.6	-7.97002e-07	-1.09903e-06	0.0029707	-0.00287391
447.4	-6.88724e-07	-1.08557e-06	0.00298217	-0.00284634
447.2	-7.39046e-07	-1.15694e-06	0.00297988	-0.00283853
447	-7.00673e-07	-1.22573e-06	0.00295503	-0.00280934
446.8	-6.8103e-07	-1.19913e-06	0.00290173	-0.0027972
446.6	-6.83555e-07	-1.24702e-06	0.00287282	-0.00279344
446.4	-7.21903e-07	-1.33754e-06	0.00285121	-0.00276914
446.2	-5.24947e-07	-1.40879e-06	0.00283516	-0.00274787
446	-7.44643e-07	-1.31793e-06	0.00281323	-0.00273214
445.8	-8.07232e-07	-1.15434e-06	0.00279636	-0.00269339
445.6	-8.75703e-07	-1.10525e-06	0.00279805	-0.00267887
445.4	-9.00459e-07	-1.03252e-06	0.00274626	-0.00266524
445.2	-8.87571e-07	-1.06133e-06	0.0027483	-0.00264702
445	-6.44751e-07	-1.10939e-06	0.00269393	-0.00263528
444.8	-6.30382e-07	-1.05082e-06	0.00269009	-0.0026203
444.6	-6.22517e-07	-1.09925e-06	0.00264824	-0.00258716
444.4	-5.91446e-07	-1.00935e-06	0.00263029	-0.00255743
444.2	-5.91367e-07	-9.97913e-07	0.00261397	-0.00252542
444	-6.37115e-07	-1.05186e-06	0.00260001	-0.0025089
443.8	-6.53621e-07	-1.03492e-06	0.00259391	-0.00251069
443.6	-5.32598e-07	-1.06128e-06	0.00255674	-0.00250711
443.4	-7.17985e-07	-1.17599e-06	0.00254181	-0.002475
443.2	-7.48087e-07	-1.20595e-06	0.00251236	-0.00244927
443	-8.85833e-07	-1.28609e-06	0.00246204	-0.00243355
442.8	-9.22615e-07	-1.27671e-06	0.00246878	-0.00241388
442.6	-9.56965e-07	-1.28639e-06	0.00245461	-0.00239841
442.4	-1.10482e-06	-1.13947e-06	0.00243295	-0.0023593
442.2	-9.63831e-07	-1.0029e-06	0.00241103	-0.00233294
442	-8.7683e-07	-1.13277e-06	0.00236188	-0.00231228
441.8	-8.06939e-07	-1.06161e-06	0.00233396	-0.00229535
441.6	-8.64366e-07	-1.07157e-06	0.00230844	-0.00227538
441.4	-7.98838e-07	-9.86391e-07	0.00228297	-0.00225482
441.2	-7.84105e-07	-1.04563e-06	0.00223531	-0.00223134
441	-7.96819e-07	-8.07518e-07	0.0022011	-0.0022143
440.8	-1.02202e-06	-7.058e-07	0.0021955	-0.00220443
440.6	-7.49115e-07	-7.84289e-07	0.00215128	-0.00217074
440.4	-5.67956e-07	-6.95458e-07	0.0021136	-0.00212571
440.2	-5.51615e-07	-5.85666e-07	0.00209877	-0.00209745
440	-5.89866e-07	-5.56388e-07	0.00206461	-0.00207256
439.8	-5.84246e-07	-4.32988e-07	0.00202781	-0.00205301
439.6	-7.51268e-07	-4.27736e-07	0.00202235	-0.00203716
439.4	-7.16213e-07	-3.49008e-07	0.00200177	-0.00201747
439.2	-6.38696e-07	-3.07889e-07	0.00199643	-0.00199996
439	-5.07029e-07	-3.53304e-07	0.00196155	-0.00198129
438.8	-5.62677e-07	-3.8132e-07	0.00193314	-0.00194232
438.6	-5.50004e-07	-3.7058e-07	0.00190368	-0.00191525
438.4	-5.97195e-07	-3.12943e-07	0.00187251	-0.00188865
438.2	-6.84832e-07	-2.71616e-07	0.00185836	-0.0018679
438	-6.53483e-07	-2.72498e-07	0.00182151	-0.00186488
437.8	-6.54272e-07	-3.97794e-07	0.00180651	-0.00185418
437.6	-6.09943e-07	-2.56729e-07	0.00178763	-0.00182968
437.4	-4.80363e-07	-3.10236e-07	0.00177887	-0.00179009
437.2	-4.81014e-07	-2.30441e-07	0.00176338	-0.0017725
437	-4.55461e-07	-2.74214e-07	0.00175717	-0.00175002
436.8	-4.91804e-07	-2.93142e-07	0.00172341	-0.00172308
436.6	-4.83827e-07	-3.85556e-07	0.00171068	-0.00170521
436.4	-2.89993e-07	-2.44208e-07	0.0017057	-0.00169408
436.2	-4.29009e-07	-2.2971e-07	0.00166261	-0.00167052
436	-4.67617e-07	-1.97776e-07	0.00162755	-0.00164206
435.8	-5.49807e-07	-2.97966e-07	0.00160861	-0.00162234
435.6	-5.77254e-07	-4.56099e-07	0.00155217	-0.00159819
435.4	-6.40427e-07	-4.30289e-07	0.00153419	-0.0015724
435.2	-6.73796e-07	-5.66004e-07	0.00151583	-0.00155688
435	-4.48404e-07	-5.58948e-07	0.00150707	-0.00153211
434.8	-5.17643e-07	-5.41535e-07	0.00150489	-0.00150277
434.6	-5.35483e-07	-6.08083e-07	0.00148397	-0.00147737
434.4	-4.20032e-07	-7.82801e-07	0.00146504	-0.00145539
434.2	-2.86146e-07	-7.58277e-07	0.00142814	-0.00143752
434	-4.38159e-07	-7.01462e-07	0.00141208	-0.00142614
433.8	-4.23997e-07	-8.1976e-07	0.00138376	-0.00142815
433.6	-4.22486e-07	-8.38761e-07	0.00136197	-0.00140873
433.4	-3.00427e-07	-9.18926e-07	0.00136066	-0.0014058
433.2	-2.70807e-07	-1.01003e-06	0.00132881	-0.0013781
433	-3.30405e-07	-1.03838e-06	0.00127676	-0.00135251
432.8	-2.74125e-07	-1.1495e-06	0.00127951	-0.00133239
432.6	-2.90136e-07	-1.08796e-06	0.00124752	-0.00129679
432.4	-3.03546e-07	-1.12317e-06	0.00121407	-0.00129657
432.2	-2.15653e-07	-1.28613e-06	0.00117925	-0.00128887
432	-2.6035e-07	-1.26538e-06	0.00117829	-0.00127514
431.8	-2.69099e-07	-1.32697e-06	0.00115931	-0.00124533
431.6	-2.14651e-07	-1.33925e-06	0.00112485	-0.0012186
431.4	-9.36958e-08	-1.29297e-06	0.0010778	-0.00118842
431.2	-6.64554e-08	-1.21744e-06	0.00103857	-0.00116376
431	-1.12525e-07	-1.27013e-06	0.00101507	-0.00114247
430.8	-2.42074e-07	-1.25644e-06	0.000991655	-0.00113118
430.6	-1.28734e-07	-1.29158e-06	0.000962077	-0.00112465
430.4	-2.46393e-07	-1.15654e-06	0.000965339	-0.00110885
430.2	-1.51422e-07	-1.22157e-06	0.00093989	-0.00107924
430	-2.07506e-07	-1.23417e-06	0.000924227	-0.00106864
429.8	-3.10664e-07	-1.2405e-06	0.000895527	-0.00104135
429.6	-2.04143e-07	-1.25349e-06	0.00088911	-0.00104407
429.4	-6.53947e-08	-1.36191e-06	0.000858128	-0.00102784
429.2	9.99607e-08	-1.36098e-06	0.000851548	-0.00100121
429	7.3478e-08	-1.3028e-06	0.000873699	-0.000992445
428.8	1.35771e-07	-1.34255e-06	0.00084234	-0.000969768
428.6	2.17575e-07	-1.15298e-06	0.000836066	-0.000940288
428.4	2.38862e-07	-1.07066e-06	0.00079881	-0.000919892
428.2	1.14784e-07	-1.15018e-06	0.000770515	-0.00090089
428	1.84405e-07	-1.06901e-06	0.000750801	-0.000880349
427.8	8.51646e-08	-1.04821e-06	0.000727228	-0.000864178
427.6	-2.87186e-08	-1.08712e-06	0.000697968	-0.00084053
427.4	9.47497e-10	-1.07245e-06	0.00067731	-0.000811561
427.2	-6.14637e-08	-1.02452e-06	0.000666842	-0.000796133
427	-7.22914e-08	-1.0124e-06	0.000647805	-0.000771104
426.8	-2.06742e-07	-9.56612e-07	0.000635185	-0.000745018
426.6	-9.99215e-08	-9.20404e-07	0.00063903	-0.000731411
426.4	-6.42493e-08	-8.44561e-07	0.000639732	-0.00071452
426.2	-6.96355e-08	-8.71058e-07	0.000615125	-0.00070195
426	9.74412e-09	-9.31526e-07	0.000586829	-0.000684802
425.8	5.70528e-08	-9.69346e-07	0.000594818	-0.000656028
425.6	-7.00695e-10	-7.63833e-07	0.00057956	-0.000636387
425.4	1.42395e-07	-8.24603e-07	0.000562298	-0.000621562
425.2	2.6733e-07	-8.49475e-07	0.000551825	-0.000615534
425	2.67174e-07	-7.76056e-07	0.000550688	-0.000592301
424.8	2.05064e-07	-7.81937e-07	0.000559666	-0.000578857
424.6	1.96324e-07	-7.77099e-07	0.000542657	-0.000554201
424.4	1.13592e-07	-6.17531e-07	0.00051731	-0.000557278
424.2	1.06903e-07	-6.32886e-07	0.000510757	-0.000541913
424	2.26646e-07	-7.19288e-07	0.000524363	-0.000516196
423.8	3.7927e-07	-7.76031e-07	0.000488971	-0.000503272
423.6	3.39496e-07	-7.08842e-07	0.000468317	-0.000490947
423.4	3.86186e-07	-6.95472e-07	0.000444847	-0.000473244
423.2	3.4523e-07	-6.10348e-07	0.000432757	-0.00046433
423	3.65356e-07	-7.0376e-07	0.000418845	-0.000441714
422.8	3.86047e-07	-6.94349e-07	0.000394886	-0.000425579
422.6	3.93458e-07	-6.66093e-07	0.000379202	-0.000413349
422.4	5.34394e-07	-6.26456e-07	0.000360241	-0.000397207
422.2	3.91421e-07	-7.15225e-07	0.000329065	-0.000390615
422	3.6737e-07	-8.01983e-07	0.000328906	-0.000387873
421.8	2.79167e-07	-9.68907e-07	0.000315772	-0.000378153
421.6	4.96873e-07	-9.2684e-07	0.000310793	-0.000372941
421.4	5.70824e-07	-9.42982e-07	0.000294021	-0.000361345
421.2	4.5964e-07	-9.04286e-07	0.000295488	-0.000352349
421	4.51944e-07	-9.92734e-07	0.000287166	-0.000335894
420.8	4.82286e-07	-1.08814e-06	0.000269466	-0.000326493
420.6	3.79459e-07	-1.1155e-06	0.000253982	-0.000316009
420.4	5.16271e-07	-1.03063e-06	0.000247418	-0.00029706
420.2	2.92866e-07	-1.06019e-06	0.000228069	-0.000282177
420	1.74563e-07	-1.19343e-06	0.000206732	-0.000273862
			0.00018658	-0.00026393
			0.000190175	-0.000252632
			0.000164308	-0.000239525
			0.000156193	-0.000234321
			0.000138683	-0.000231646
			0.000143886	-0.000214339
			0.000127441	-0.000199139
			0.000119817	-0.000190911
			0.000117508	-0.000181286
			0.000121063	-0.000171524
			0.000128565	-0.000158049
			0.000110146	-0.000154656
			8.57578e-05	-0.000144862
			6.76418e-05	-0.000132996
			6.66013e-05	-0.000127924
			6.29814e-05	-0.000125562
			5.32679e-05	-0.000112476
			5.62786e-05	-0.000110841
			6.35106e-05	-0.000103032
			6.20769e-05	-8.94556e-05
			5.0735e-05	-7.92308e-05
			5.8824e-05	-7.45081e-05
			5.92303e-05	-7.00789e-05
			4.63573e-05	-6.10126e-05
			4.45227e-05	-5.7013e-05
			3.17e-05	-4.92289e-05
			1.96569e-05	-4.56693e-05
			1.26743e-05	-4.12861e-05
			3.00656e-06	-4.61814e-05
			1.07294e-05	-3.6944e-05
			1.60475e-05	-4.02082e-05
			8.30872e-06	-3.52309e-05
			-6.26192e-06	-2.99316e-05
			-5.71268e-06	-2.85422e-05
			-1.09212e-05	-2.17976e-05
			-1.7475e-05	-1.90359e-05
			-2.1751e-05	-8.92982e-06
			-1.96205e-05	-8.22667e-06
			-2.96064e-05	-3.27766e-06
			-3.00991e-05	1.04218e-05
			-2.9297e-05	1.51336e-05
			-5.04181e-05	7.08754e-06
			-6.58362e-05	9.89882e-06
			-7.16058e-05	1.21958e-05
			-7.39024e-05	1.26871e-05
			-6.89562e-05	1.96701e-05
			-7.15146e-05	2.40877e-05
			-8.50936e-05	2.71113e-05
			-9.13185e-05	3.00385e-05
			-9.48166e-05	3.23001e-05
			-9.86273e-05	3.93606e-05
			-9.52071e-05	3.92162e-05
			-0.000101077	3.57986e-05
			-8.86861e-05	3.76221e-05
			-9.44972e-05	4.0886e-05
			-0.000102807	4.59843e-05
			-0.000103637	4.87215e-05
			-0.000110895	4.6873e-05
			-0.000112323	4.96304e-05
			-0.000114549	5.56531e-05
			-0.000105683	6.00019e-05
			-0.000102637	6.70728e-05
			-0.000107696	6.76318e-05
			-0.000105825	7.85198e-05
			-0.000108171	8.5032e-05
			-9.91554e-05	8.99818e-05
			-9.80914e-05	9.53145e-05
			-0.000104797	9.59932e-05
			-9.72979e-05	9.7886e-05
			-9.37624e-05	0.000109854
			-9.90466e-05	0.000113486
			-9.54418e-05	0.000116666
			-9.53893e-05	0.000113676
			-0.000109161	0.000121946
			-9.83615e-05	0.000132964
			-9.48884e-05	0.000146564
			-9.35457e-05	0.00015387
			-8.93317e-05	0.000168074
			-8.12459e-05	0.000185945
			-9.17862e-05	0.000195086
			-9.96012e-05	0.000197255
			-0.000101312	0.000200087
			-0.000108218	0.000203667
			-0.00012332	0.000210015
			-0.000134239	0.000215487
			-0.000146533	0.000232255
			-0.00015713	0.000243896
			-0.000166336	0.000265961
			-0.000174748	0.000283752
			-0.000170124	0.000296299
			-0.000176623	0.000316048
			-0.000187693	0.00034269
			-0.000195158	0.000365544
			-0.000208839	0.00038968
			-0.000212029	0.000411202
			-0.000223292	0.000435293
			-0.000235635	0.000452086
			-0.000243242	0.000481431
			-0.00025774	0.000505433
			-0.000286299	0.000527146
			0
			0
			0
			0
			0
			0
			0
			0
			0
			0
			0
			0
			0
			0
			0
			0
			0
			0
			0
			0
			0
			0
			0
			0
			0
			0
			0
			0
			0
			0
			0
			0
			0
			0
			0
			0
			0
			0
			0
			0
			0
			0
			0
			0
			0
			0
			0
			0
			0
			0
			0
			0
			0
			0
			0
			0
			0
			0
			0
			0
			0
			0
			0
			0
			0
			0
			0
			0
			0
			0
			0
			0
			0
			0
			0
			0
			0
			0
			0
			0
			0
			0
			0
			0
			0
			0
			0
			0
			0
			0
			0
			0
			0
			0
			0
			0
			0
			0
			0
			0
			0
			0
			0
			0
			0
			0
			0
			0
			0
			0
			0
			0
			0
			0
			0
			0
			0
			0
			0
			0
			0
			0
			0
			0
			0
			0
			0
			0
			0
			0
			0
			0
			0
			0
			0
			0
			0
			0
			0
			0
			0
			0
			0
			0
			0
			0
			0
			0
			0
			0
			0
			0
			0
			0
			0
			0
			0
			0
			0
			0
			0
			0
			0
			0
			0
			0
			0
			0
			0
			0
			0
			0
			0
			0
			0
			0
			0
			0
			0
			0
			0
			0
			0
			0
			0
			0
			0
			0
			0
			0
			0
			0
			0
			0
			0
			0
			0
			0
			0
			0
			0
			0
			0
			0
			0
			0
			0
			0
			0
			0
			0
			0
			0
			0
			0
			0
			0
			0
			0
			0
			0
			0
			0
			0
			0
			0
			0
			0
			0
			0
			0
			0
			0
			0
			0
			0
			0
			0
			0
			0
			0
			0
			0
			0
			0
			0
			0
			0
			0
			0
			0
			0
			0
			0
			0
			0
			0
			0
			0
			0
			0
			0
			0
			0
			0
			0
			0
			0
			0
			0
			0
			0
			0
			0
			0
			0
			0
			0
			0
			0
			0
			0
			0
			0
			0
			0
			0
			0
			0
			0
			0
			0
			0
			0
			0
			0
			0
			0
			0
			0
			0
			0
			0
			0
			0
			0
			0
			0
			0
			0
			0
			0
			0
			0
			0
			0
			0
			0
			0
			0
			0
			0
			0
			0
			0
			0
			0
			0
			0
			0
			0
			0
			0
			0
			0
			0
			0
			0
			0
			0
			0
			0
			0
			0
			0
			0
			0
			0
			0
			0
			0
			0
			0
			0
			0
			0
			0
			0
			0
			0
			0
			0
			0
			0
			0
			0
			0
			0
			0
			0
			0
			0
			0
			0
			0
			0
			0
			0
			0
			0
			0
			0
			0
			0
			0
			0
			0
			0
			0
			0
			0
			0
			0
			0
			0
			0
			0
			0
			0
			0
			0
			0
			0
			0
			0
			0
			0
			0
			0
			0
			0
			0
			0
			0
			0
			0
			0
			0
			0
			0
			0
			0
			0
			0
			0
			0
			0
			0
			0
			0
			0
			0
			0
			0
			0
			0
			0
			0
			0
			0
			0
			0
			0
			0
			0
			0
			0
			0
			0
			0
			0
			0
			0
			0
			0
			0
			0
			0
			0
			0
			0
			0
			0
			0
			0
			0
			0
			0
			0
			0
			0
			0
			0
			0
			0
			0
			0
			0
			0
			0
			0
			0
			0
			0
			0
			0
			0
			0
			0
			0
			0
			0
			0
			0
			0
			0
			0
			0
			0
			0
			0
			0
			0
			0
			0
			0
			0
			0
			0
			0
			0
			0
			0
			0
			0
			0
			0
			0
			0
			0
			0
			0
			0
			0
			0
			0
			0
			0
			0
			0
			0
			0
			0
			0
			0
			0
			0
			0
			0
			0
			0
			0
			0
			0
			0
			0
			0
			0
			0
			0
			0
			0
			0
			0
			0
			0
			0
			0
			0
			0
			0
			0
			0
			0
			0
			0
			0
			0
			0
			0
			0
			0
			0
			0
			0
			0
			0
			0
			0
			0
			0
			0
			0
			0
			0
			0
			0
			0
			0
			0
			0
			0
			0
			0
			0
			0
			0
			0
			0
			0
			0
			0
			0
			0
			0
			0
			0
			0
			0
			0
			0
			0
			0
			0
			0
			0
			0
			0
			0
			0
			0
			0
			0
			0
			0
			0
			0
			0
			0
			0
			0
			0
			0
			0
			0
			0
			0
			0
			0
			0
			0
			0
			0
			0
			0
			0
			0
			0
			0
			0
			0
			0
			0
			0
			0
			0
			0
			0
			0
			0
			0
			0
			0
			0
			0
			0
			0
			0
			0
			0
			0
			0
			0
			0
			0
			0
			0
			0
			0
			0
			0
			0
			0
			0
			0
			0
			0
			0
			0
			0
			0
			0
			0
			0
			0
			0
			0
			0
			0
			0
			0
			0
			0
			0
			0
			0
			0
			0
			0
			0
			0
			0
			0
			0
			0
			0
			0
			0
			0
			0
			0
			0
			0
			0
			0
			0
			0
			0
			0
			0
			0
			0
			0
			0
			0
			0
			0
			0
			0
			0
			0
			0
			0
			0
			0
			0
			0
			0
			0
			0
			0
			0
			0
			0
			0
			0
			0
			0
			0
			0
			0
			0
			0
			0
			0
			0
			0
			0
			0
			0
			0
			0
			0
			0
			0
			0
			0
			0
			0
			0
			0
			0
			0
			0
			0
			0
			0
			0
			0
			0
			0
			0
			0
			0
			0
			0
			0
			0
			0
			0
			0
			0
			0
			0
			0
			0
			0
			0
			0
			0
			0
			0
			0
			0
			0
			0
			0
			0
			0
			0
			0
			0
			0
			0
			0
			0
			0
			0
			0
			0
			0
			0
			0
			0
			0
			0
			0
			0
			0
			0
			0
			0
			0
			0
			0
			0
			0
			0
			0
			0
			0
			0
			0
			0
			0
			0
			0
			0
			0
			0
			0
			0
			0
			0
			0
			0
			0
			0
			0
			0
			0
			0
			0
			0
			0
			0
			0
			0
			0
			0
			0
			0
			0
			0
			0
			0
			0
			0
			0
			0
			0
			0
			0
			0
			0
			0
			0
			0
			0
			0
			0
			0
			0
			0
			0
			0
			0
			0
			0
			0
			0
			0
			0
			0
			0
			0
			0
			0
			0
			0
			0
			0
			0
			0
			0
			0
			0
			0
			0
			0
			0
			0
			0
			0
			0
			0
			0
			0
			0
			0
			0
			0
			0
			0
			0
			0
			0
			0
			0
			0
			0
			0
			0
			0
			0
			0
			0
			0
			0
			0
			0
			0
			0
			0
			0
			0
			0
			0
			0
			0
			0
			0
			0
			0
			0
			0
			0
			0
			0
			0
			0
			0
			0
			0
			0
			0
			0
			0
			0
			0
			0
			0
			0
			0
			0
			0
			0
			0
			0
[truncated: 1,046,576+ more rows]
