# Supplementary material for: Enantioselective construction of ortho-sulfur- or nitrogen-substituted axially chiral biaryls and asymmetric synthesis of isoplagiochin D
Source: Nat Commun. 2022 Aug 5;13:4577. doi: 10.1038/s41467-022-32360-7 (PMC9355965; doi:10.1038/s41467-022-32360-7)
Supplement: Supplementary file 3 — Source Data [file 41467_2022_32360_MOESM3_ESM.zip › Inventory of Supporting Information/Source Data of Photophysical properties/Fig 6g.xlsx]

## Sheet: Sheet1
600	0.000145125	-0.000128139			-0.00101926	0.00101279
599.8	0.000170962	-9.38373e-05			-0.000996865	0.00126613
599.6	0.000132606	-7.21947e-05			-0.000913884	0.00122702
599.4	0.000142025	-0.000131109			-0.000868014	0.00128191
599.2	0.000147998	-0.000149201			-0.000907498	0.00129779
599	0.000112402	-0.000205829			-0.000773229	0.00121658
598.8	3.19704e-05	-0.000198685			-0.000821284	0.000940021
598.6	1.87648e-05	-0.000212971			-0.000869896	0.000833914
598.4	-5.86575e-05	-0.000249054			-0.000949117	0.000677602
598.2	2.56746e-07	-0.00028476			-0.000712714	0.000509276
598	-4.31883e-05	-0.000350748			-0.00098291	0.000374136
597.8	-5.97206e-05	-0.000357186			-0.00134016	0.000453375
597.6	-6.33145e-05	-0.000374709			-0.0015833	0.000612136
597.4	-5.86431e-05	-0.000306253			-0.00148531	0.000535231
597.2	-0.000110992	-0.000274954			-0.00128947	0.000578783
597	-0.000149247	-0.000329598			-0.00112848	0.000366669
596.8	-0.000170662	-0.000374648			-0.00116301	0.000457404
596.6	-0.000120714	-0.000387723			-0.00106112	0.000422619
596.4	-0.000186055	-0.000363055			-0.00123527	0.000418046
596.2	-0.000161812	-0.000371901			-0.00124663	0.000256914
596	-0.000124462	-0.000336396			-0.00143308	0.000175623
595.8	-0.000184515	-0.000331731			-0.00141466	0.00024497
595.6	-0.00016015	-0.000248471			-0.00145353	0.000202534
595.4	-0.000104633	-0.000252208			-0.00133365	8.92816e-05
595.2	-0.000100405	-0.000262197			-0.00146983	-9.60983e-05
595	-0.000123145	-0.000247275			-0.00151107	-0.000196351
594.8	-0.000234433	-0.000203078			-0.00126528	-0.000219233
594.6	-0.000157952	-0.000195124			-0.00117295	2.27578e-06
594.4	-0.000283743	-0.000221466			-0.00127556	0.00013011
594.2	-0.000289244	-0.000181471			-0.00158304	2.52462e-05
594	-0.000322938	-0.000179774			-0.00153665	-0.000162619
593.8	-0.000281433	-0.000147729			-0.00155536	-0.000258275
593.6	-0.000237831	-0.000149022			-0.00135829	-0.000214082
593.4	-0.000259047	-0.000160724			-0.00118208	-0.000248459
593.2	-0.000270488	-0.00019654			-0.00117362	-0.000265579
593	-0.000331054	-0.000205159			-0.00127222	-0.000419375
592.8	-0.000292968	-0.000173616			-0.00142943	-0.000486563
592.6	-0.000216778	-0.000135588			-0.00145889	-0.000541812
592.4	-0.000213386	-0.0001615			-0.00144359	-0.000549552
592.2	-0.000172978	-7.93593e-05			-0.00139992	-0.000466633
592	-0.000160873	-0.000117239			-0.00115675	-0.00035579
591.8	-0.000158864	-0.000119928			-0.000995864	-0.000280976
591.6	-9.29462e-05	-0.000135823			-0.00101178	-0.000142568
591.4	-7.50169e-05	-0.000157146			-0.000940851	-7.09596e-06
591.2	-3.7234e-05	-9.15505e-05			-0.000844091	6.96785e-05
591	5.2526e-05	-7.94811e-05			-0.000659386	1.72015e-05
590.8	4.52913e-05	-5.90407e-06			-0.000554658	-3.21022e-05
590.6	8.94703e-05	-7.47401e-06			-0.000613819	-1.85084e-05
590.4	0.000161306	8.76801e-06			-0.00063743	7.84083e-05
590.2	0.000224618	5.02483e-06			-0.000705685	0.000226039
590	0.000211951	4.92378e-05			-0.00072177	0.000236354
589.8	0.000175677	2.88258e-06			-0.000868386	0.00023463
589.6	0.000217951	2.35873e-05			-0.000761267	0.000368831
589.4	0.000162652	4.89455e-05			-0.000642132	0.000358118
589.2	5.4289e-05	1.67362e-05			-0.00047121	0.000350901
589	8.99552e-05	4.99442e-05			-0.00035667	0.000272413
588.8	0.000148167	1.34326e-05			-0.000346429	0.000324876
588.6	9.47188e-05	8.13846e-06			-0.000371171	0.000441106
588.4	0.00013062	1.29836e-05			-0.000475872	0.000565838
588.2	0.000173665	2.46901e-05			-0.000475684	0.00060648
588	8.81846e-05	6.2584e-05			-0.000623065	0.00067763
587.8	0.000149273	5.75673e-05			-0.000437555	0.000541511
587.6	0.000210105	6.72547e-05			-0.00061582	0.000517881
587.4	0.000236938	4.34453e-05			-0.000807768	0.000596718
587.2	0.00021198	5.05879e-05			-0.000770937	0.000662113
587	0.000269963	3.32994e-05			-0.000609347	0.000624258
586.8	0.000287625	3.06474e-05			-0.000825171	0.000621406
586.6	0.000284999	3.06995e-05			-0.000874304	0.000748239
586.4	0.000319028	-3.40139e-05			-0.000966148	0.000851859
586.2	0.000340579	-6.56063e-05			-0.000812716	0.000883372
586	0.000374243	-6.10335e-05			-0.000839083	0.000773967
585.8	0.000351046	-3.04412e-05			-0.000767372	0.000727046
585.6	0.00035691	-4.56629e-05			-0.000711145	0.000818764
585.4	0.000340821	-1.50254e-05			-0.00114663	0.000740827
585.2	0.000320329	3.66672e-05			-0.00140445	0.000771076
585	0.000306878	3.34996e-05			-0.00138582	0.000762493
584.8	0.000312917	1.26278e-05			-0.00120753	0.000761048
584.6	0.000301316	2.47537e-05			-0.00121292	0.000629141
584.4	0.000262556	3.24515e-05			-0.00120331	0.000544985
584.2	0.000307666	2.37819e-05			-0.00139115	0.000653593
584	0.000239581	4.97244e-05			-0.00144021	0.000584724
583.8	0.000207954	3.17532e-05			-0.00137872	0.000673091
583.6	0.000217089	2.84042e-06			-0.00145689	0.000525622
583.4	0.000231033	5.76231e-06			-0.00137882	0.000498441
583.2	0.000283904	6.19691e-06			-0.00115616	0.000586577
583	0.000296912	-1.15008e-05			-0.00120765	0.000617927
582.8	0.000280773	3.77926e-05			-0.00139509	0.000709685
582.6	0.000388085	5.28025e-05			-0.00161109	0.000684264
582.4	0.000414677	7.86187e-05			-0.0017671	0.000759231
582.2	0.000383619	0.000101966			-0.00171626	0.000731575
582	0.000402387	0.000158534			-0.00176862	0.000803333
581.8	0.000354141	0.000132705			-0.00134851	0.000760696
581.6	0.000342962	0.000131375			-0.0011244	0.000731737
581.4	0.000359502	8.70112e-05			-0.00126022	0.00066279
581.2	0.000311612	6.9561e-05			-0.00128438	0.000629853
581	0.000308622	4.76851e-05			-0.00109066	0.000583093
580.8	0.000264094	7.4771e-05			-0.00112964	0.000466324
580.6	0.000243314	3.24514e-05			-0.0012167	0.000446416
580.4	0.000209588	2.88147e-05			-0.00110833	0.0005485
580.2	0.000205397	1.07483e-05			-0.00113019	0.000538909
580	0.000158912	5.61793e-05			-0.000879636	0.000530834
579.8	0.000117249	9.74092e-05			-0.000633765	0.000567973
579.6	0.00012746	0.00013871			-0.000761734	0.00051948
579.4	0.000112283	0.000152008			-0.000470542	0.000722593
579.2	0.000127994	0.000130875			-0.000344307	0.000677317
579	0.000113808	0.000152075			-0.000442772	0.00068375
578.8	0.000136463	0.000144178			-0.000122214	0.000690427
578.6	0.00011804	0.000111147			3.40963e-05	0.000850564
578.4	9.09335e-05	0.000116134			-7.69066e-05	0.000718391
578.2	8.98211e-05	0.000106282			-0.000149002	0.000674921
578	4.64491e-05	9.60614e-05			-3.95164e-05	0.000684851
577.8	6.67411e-05	7.09586e-05			4.5081e-05	0.000799791
577.6	5.32147e-05	3.49921e-05			0.000271405	0.000717099
577.4	-1.45606e-05	2.27429e-05			0.000208078	0.000574764
577.2	-1.50253e-05	1.69118e-05			0.000281954	0.000664026
577	-1.71707e-05	4.20559e-05			0.000321159	0.000775065
576.8	2.67099e-05	5.57921e-05			-7.52479e-05	0.000583688
576.6	1.96877e-05	3.11809e-05			-9.56829e-05	0.00043774
576.4	3.61426e-05	1.55193e-05			0.000156123	0.00046582
576.2	-2.65199e-05	2.33461e-05			0.000210993	0.000297847
576	-3.63062e-05	8.06751e-06			0.000374382	0.00010346
575.8	-2.2601e-05	-6.31576e-05			0.000242977	3.51499e-05
575.6	-5.36053e-05	-5.4073e-05			0.000113478	6.94733e-05
575.4	-5.32935e-05	-7.51026e-05			4.19481e-05	-3.32641e-05
575.2	-5.93792e-05	-7.84622e-05			-6.50983e-05	-8.97294e-05
575	-6.4948e-05	-6.94903e-05			-7.4799e-05	-0.000127314
574.8	-5.29938e-05	-5.25704e-05			-7.56398e-05	-0.000203627
574.6	-2.69431e-05	-2.8886e-05			-0.000169694	-0.000209759
574.4	1.72356e-06	-2.80539e-05			-0.000240389	-0.000210032
574.2	1.94535e-05	-6.63404e-06			-5.55588e-05	-0.000235567
574	2.85315e-05	1.84274e-05			0.000130167	-0.000465864
573.8	1.53256e-05	1.25172e-05			0.000196949	-0.000513838
573.6	3.65891e-05	1.55208e-05			7.07203e-05	-0.000573632
573.4	4.4718e-05	-2.72514e-05			-8.06203e-05	-0.000591007
573.2	4.95468e-05	5.45516e-06			-0.000211008	-0.000632819
573	1.37832e-05	-4.30083e-06			-0.00024114	-0.000571165
572.8	2.40774e-05	-2.95647e-05			-0.000294271	-0.000734123
572.6	4.35736e-05	-3.73085e-05			-0.000416124	-0.000811457
572.4	1.21552e-06	-8.30039e-05			-0.000270728	-0.00080717
572.2	-2.26063e-05	-7.74763e-05			-0.000384838	-0.00084631
572	-1.23317e-05	-8.53339e-05			-0.000359151	-0.00101004
571.8	-2.28431e-05	-8.77216e-05			-0.000355935	-0.000828947
571.6	-1.38018e-05	-6.21751e-05			-0.000270518	-0.000790293
571.4	-1.28778e-07	-8.0827e-05			-0.000414163	-0.000683017
571.2	-5.48109e-06	-6.95035e-05			-0.000249212	-0.000817856
571	-9.19901e-06	-3.42019e-05			-0.000336536	-0.000846404
570.8	2.11553e-05	-2.23292e-05			-0.000273422	-0.000856134
570.6	7.49036e-05	-2.37065e-05			-0.000477244	-0.000922656
570.4	7.03012e-05	-3.50501e-05			-0.000658537	-0.000900514
570.2	-1.01222e-06	-5.55998e-05			-0.000596596	-0.000908523
570	-1.22465e-06	-7.04263e-05			-0.000346733	-0.000760412
569.8	-7.03054e-06	-4.58812e-05			-0.000422714	-0.000856745
569.6	4.0861e-05	-8.01211e-05			-0.000397504	-0.000819739
569.4	7.78623e-05	-0.000103951			-0.000287201	-0.000768696
569.2	9.56422e-05	-0.000101999			-0.000124723	-0.000667364
569	9.92311e-05	-8.09165e-05			-9.18732e-05	-0.000651186
568.8	0.000106205	-0.000116882			4.84945e-05	-0.000784
568.6	0.000103907	-8.71977e-05			-0.000139899	-0.000752039
568.4	9.80671e-05	-4.88649e-05			-0.000215679	-0.000780563
568.2	7.86606e-05	-7.287e-05			-8.82029e-05	-0.000771609
568	5.96853e-05	-8.72303e-05			2.72933e-05	-0.000642524
567.8	1.96244e-05	-0.000105365			0.000132741	-0.000656981
567.6	4.86465e-05	-0.000112202			0.000321507	-0.000588874
567.4	4.44274e-05	-0.000145144			0.000307999	-0.000557718
567.2	7.21609e-05	-0.000148924			0.000213801	-0.000559329
567	5.57691e-05	-0.000120557			0.00020057	-0.000432371
566.8	3.69155e-05	-0.000133441			0.000208069	-0.000433689
566.6	9.12545e-06	-0.000153596			0.000406446	-0.000427759
566.4	4.82111e-05	-0.000153442			0.000343203	-0.00044951
566.2	4.30861e-05	-0.000177342			0.000398519	-0.000429732
566	3.94311e-05	-0.000170667			0.000293505	-0.000452777
565.8	3.7669e-05	-0.000193586			0.000220859	-0.000321922
565.6	5.23428e-05	-0.000201247			0.000202336	-0.000460584
565.4	6.7144e-05	-0.00019283			0.000299064	-0.000402998
565.2	9.36923e-05	-0.000197935			0.000219977	-0.000490513
565	0.000142807	-0.000183082			0.000269784	-0.000534239
564.8	0.000101961	-0.000156799			0.00020133	-0.000538601
564.6	0.000111564	-0.000139898			0.000270655	-0.000469368
564.4	0.000127847	-0.000164763			0.000226082	-0.00038103
564.2	0.000134147	-0.000179309			8.90672e-05	-0.000504097
564	0.000108815	-0.000169811			0.000313337	-0.000443545
563.8	9.87231e-05	-0.000125828			0.000463711	-0.000457755
563.6	7.31178e-05	-0.000115011			0.000482723	-0.000469202
563.4	9.46291e-05	-9.85723e-05			0.000556781	-0.000562417
563.2	7.80072e-05	-7.06578e-05			0.000466135	-0.000556501
563	3.48711e-05	-5.70093e-05			0.000472908	-0.000454735
562.8	6.75964e-05	-4.24171e-05			0.000457274	-0.000454081
562.6	5.13192e-05	-3.12855e-05			0.00026023	-0.000530689
562.4	7.86792e-05	-3.57081e-05			0.00014	-0.000467457
562.2	4.88701e-05	-1.70004e-05			0.000392774	-0.000483165
562	5.78328e-05	-3.41538e-05			0.000442888	-0.000430876
561.8	8.73903e-05	-5.30485e-05			0.000511917	-0.000563224
561.6	0.000120387	-8.08492e-05			0.000490645	-0.000448618
561.4	0.000106381	-8.38343e-05			0.000194859	-0.000531426
561.2	0.000130628	-6.81802e-05			0.000195292	-0.000544211
561	0.000131289	-5.03587e-05			8.31953e-05	-0.000573851
560.8	7.96161e-05	-5.07948e-05			9.18015e-05	-0.000605618
560.6	8.73853e-05	-4.496e-05			9.41936e-05	-0.000536406
560.4	0.000112768	-4.83219e-05			0.000200542	-0.000585076
560.2	0.00013748	-6.51234e-05			0.000262705	-0.000659011
560	0.000147083	-4.88488e-05			0.00020834	-0.000705852
559.8	0.000168915	-5.56315e-05			0.000349069	-0.000721362
559.6	0.000177766	-6.72646e-05			0.000325513	-0.000607229
559.4	0.000186722	-4.99087e-05			0.000238119	-0.000604471
559.2	0.000121678	-4.2006e-05			0.000257532	-0.000631164
559	0.000123028	-3.6997e-05			0.000299162	-0.000640864
558.8	0.000119563	-3.3057e-05			0.000282592	-0.000637773
558.6	0.000115844	-3.43802e-05			0.000312133	-0.000685199
558.4	8.59899e-05	-5.29901e-05			0.000314639	-0.000756305
558.2	7.2764e-05	-4.95202e-05			0.000480506	-0.000819843
558	7.29987e-05	-8.20578e-05			0.000455198	-0.000952624
557.8	4.11569e-05	-6.99904e-05			0.000448518	-0.00091219
557.6	8.30707e-05	-5.85037e-05			0.000502435	-0.000880567
557.4	8.33169e-05	-5.40661e-05			0.000360278	-0.000996726
557.2	0.000106636	-5.7047e-05			0.000354248	-0.00105026
557	0.000151289	-6.19945e-05			0.000460945	-0.00105016
556.8	0.000153451	-4.01277e-05			0.000470857	-0.00113517
556.6	0.000154312	-8.26335e-05			0.000517304	-0.00108681
556.4	0.00018739	-7.48393e-05			0.000558619	-0.00127112
556.2	0.000145783	-7.60069e-05			0.000629623	-0.00130499
556	0.000147082	-8.41955e-05			0.000684434	-0.00124357
555.8	0.000121533	-0.000108288			0.000651389	-0.00125982
555.6	0.000123911	-0.000106434			0.00047974	-0.00122311
555.4	8.73668e-05	-0.000106128			0.000364432	-0.00123648
555.2	8.7508e-05	-9.07655e-05			0.000537494	-0.00113196
555	6.89826e-05	-9.70667e-05			0.000578024	-0.00118966
554.8	0.000100375	-7.47248e-05			0.00080729	-0.00118422
554.6	9.52456e-05	-8.03453e-05			0.000845997	-0.00116485
554.4	0.000106043	-9.14392e-05			0.000916903	-0.00120753
554.2	0.000143182	-0.000103675			0.000944178	-0.00123278
554	0.000123494	-0.000108984			0.000884579	-0.00128058
553.8	0.000111539	-0.000102929			0.000803342	-0.00127619
553.6	0.00010942	-9.91733e-05			0.000831172	-0.00122517
553.4	0.000101212	-0.000104369			0.000728382	-0.0012461
553.2	0.000103799	-0.000108665			0.000657684	-0.00125296
553	9.60058e-05	-0.000104202			0.000910139	-0.00127437
552.8	9.39713e-05	-0.000123224			0.000971031	-0.00121377
552.6	0.000128327	-0.000115358			0.000985865	-0.00120919
552.4	0.000140012	-8.99976e-05			0.0010749	-0.00114442
552.2	0.000127088	-8.35678e-05			0.00108529	-0.00112269
552	0.000126891	-9.09617e-05			0.00109626	-0.00107855
551.8	0.000151535	-8.86042e-05			0.00105369	-0.00106362
551.6	0.000188929	-9.56762e-05			0.00107439	-0.00105896
551.4	0.000181708	-7.44661e-05			0.00104976	-0.00103686
551.2	0.000196241	-7.48018e-05			0.00106845	-0.00110681
551	0.000165788	-6.33594e-05			0.00117247	-0.00114088
550.8	0.000137104	-7.16864e-05			0.00121633	-0.00111943
550.6	0.000165849	-7.8426e-05			0.00124144	-0.00107391
550.4	0.000156891	-8.24853e-05			0.00126775	-0.0010843
550.2	0.000142576	-0.000111208			0.0012118	-0.00104109
550	0.000122663	-0.00010824			0.00110311	-0.00107564
549.8	0.000104884	-0.000142236			0.00105793	-0.00104212
549.6	0.000110338	-0.000158768			0.00108848	-0.00102467
549.4	9.92422e-05	-0.000134772			0.00104846	-0.00104537
549.2	0.000106629	-9.57383e-05			0.00133236	-0.00112159
549	0.000116787	-9.01914e-05			0.00150068	-0.00114723
548.8	0.000178857	-7.96901e-05			0.00158856	-0.00115355
548.6	0.000185566	-0.000102486			0.00144302	-0.00114309
548.4	0.000190052	-9.50316e-05			0.00138806	-0.00108264
548.2	0.000169018	-9.63521e-05			0.00134294	-0.00107697
548	0.000160763	-8.28553e-05			0.00123642	-0.00108328
547.8	0.000172046	-5.54194e-05			0.00139211	-0.00109255
547.6	0.000169276	-7.38374e-05			0.00141382	-0.00112483
547.4	0.000153355	-2.7094e-05			0.00143083	-0.00112289
547.2	0.000167218	-2.75593e-05			0.0015719	-0.00110975
547	0.000165614	-3.28113e-05			0.00179648	-0.00119164
546.8	0.000175965	6.55643e-06			0.00188087	-0.0011522
546.6	0.000154734	8.35631e-06			0.00190679	-0.0010137
546.4	0.000186537	2.23407e-05			0.00182242	-0.00110317
546.2	0.000189339	3.29061e-05			0.00176029	-0.00125668
546	0.000208205	3.05504e-05			0.00170488	-0.00129484
545.8	0.000184924	3.00664e-05			0.00160821	-0.00138185
545.6	0.000180667	2.38201e-05			0.00157504	-0.00142365
545.4	0.000156879	1.39951e-05			0.00160403	-0.00149971
545.2	0.000133074	5.6155e-06			0.00172229	-0.00149132
545	0.000111295	1.4387e-05			0.0016347	-0.00146894
544.8	0.000104899	-2.03445e-08			0.00165731	-0.00143851
544.6	0.000106657	-4.21925e-06			0.00161997	-0.00140871
544.4	0.000110682	4.36401e-06			0.00157121	-0.00139938
544.2	0.000103331	-4.5646e-06			0.00156232	-0.00139968
544	8.72296e-05	2.17805e-06			0.00160977	-0.00148927
543.8	8.15898e-05	-3.60449e-05			0.00154964	-0.00147008
543.6	6.34653e-05	-1.7938e-05			0.00165714	-0.00141492
543.4	7.68275e-05	-9.24133e-06			0.00175937	-0.00150094
543.2	8.10774e-05	-3.62517e-06			0.00189228	-0.0015127
543	8.91783e-05	5.49601e-06			0.00191018	-0.00149712
542.8	0.000113893	1.81646e-05			0.00189513	-0.00152384
542.6	0.000111466	3.55044e-06			0.0018736	-0.00152964
542.4	0.000106896	-8.76371e-06			0.00187475	-0.00164719
542.2	0.000100726	-2.38545e-05			0.0018528	-0.00167171
542	6.86531e-05	-2.11115e-05			0.0018173	-0.00169447
541.8	9.84713e-05	-4.19771e-06			0.00195517	-0.00171407
541.6	9.34298e-05	-2.46065e-05			0.00191043	-0.00176766
541.4	0.000130173	-1.54078e-05			0.00198692	-0.00178442
541.2	0.00014355	-2.72622e-05			0.00203049	-0.00176491
541	0.000131097	-3.91811e-05			0.00194099	-0.00169566
540.8	0.000126995	-4.16786e-05			0.0019176	-0.00169723
540.6	0.000120596	-4.76114e-05			0.00187598	-0.00170312
540.4	9.38112e-05	-4.85421e-05			0.0017954	-0.0017204
540.2	0.000100093	-5.28437e-05			0.00166121	-0.00163013
540	9.41356e-05	-6.94505e-05			0.00161973	-0.0016984
539.8	7.24876e-05	-7.63156e-05			0.00169365	-0.00181513
539.6	5.94433e-05	-9.55445e-05			0.00169163	-0.0017522
539.4	6.21941e-05	-0.000105356			0.00166557	-0.00170449
539.2	3.98388e-05	-0.000112324			0.00179644	-0.00167777
539	3.38522e-05	-0.000130756			0.00181117	-0.00164232
538.8	6.09645e-05	-0.000116701			0.00178787	-0.00159129
538.6	8.39081e-05	-8.95701e-05			0.00169946	-0.00148894
538.4	6.65643e-05	-8.53636e-05			0.00173403	-0.0015496
538.2	6.71003e-05	-7.95346e-05			0.00192275	-0.00165418
538	7.33796e-05	-7.18682e-05			0.00194862	-0.00167861
537.8	3.7043e-05	-7.73234e-05			0.00194376	-0.00172048
537.6	4.38762e-05	-9.23079e-05			0.00187794	-0.00181306
537.4	4.65465e-05	-7.73783e-05			0.00186152	-0.00181931
537.2	4.24471e-05	-8.3795e-05			0.00184369	-0.00180863
537	2.66286e-05	-7.14402e-05			0.00187197	-0.00178189
536.8	3.96532e-05	-8.21291e-05			0.00186762	-0.00180935
536.6	1.54583e-05	-8.77317e-05			0.00191398	-0.00177464
536.4	2.58459e-05	-8.07496e-05			0.00192692	-0.00176699
536.2	5.00181e-05	-6.2275e-05			0.00198498	-0.00179553
536	2.6906e-05	-5.68032e-05			0.00197817	-0.0017963
535.8	5.26673e-05	-7.29491e-05			0.00194948	-0.00173273
535.6	2.75448e-05	-6.84756e-05			0.00196433	-0.00171206
535.4	1.73309e-05	-7.8182e-05			0.00207385	-0.00170558
535.2	3.32173e-06	-6.69146e-05			0.00205283	-0.00169689
535	7.84855e-06	-6.26233e-05			0.00207423	-0.00167397
534.8	-1.14638e-05	-6.03516e-05			0.00203582	-0.00169516
534.6	-2.60793e-05	-6.37717e-05			0.00203219	-0.00177453
534.4	-2.61321e-05	-6.35802e-05			0.00204124	-0.00178249
534.2	-3.05358e-05	-5.94359e-05			0.00194867	-0.00182334
534	-2.19484e-05	-6.61592e-05			0.00201812	-0.00185179
533.8	7.27871e-06	-6.13104e-05			0.00203191	-0.00179631
533.6	4.40655e-06	-5.66951e-05			0.00206372	-0.00191539
533.4	1.06215e-05	-6.99779e-05			0.00213742	-0.00197496
533.2	1.23693e-05	-6.7075e-05			0.00211913	-0.00196693
533	2.69228e-05	-4.98148e-05			0.0021388	-0.00205273
532.8	3.24292e-05	-4.49759e-05			0.0023483	-0.00200274
532.6	4.74398e-05	-4.23991e-05			0.00226289	-0.00210644
532.4	4.15292e-05	-4.20531e-05			0.0022373	-0.00210683
532.2	2.02861e-05	-2.83649e-05			0.00224739	-0.00213278
532	2.24105e-05	-4.69162e-05			0.00230988	-0.00216376
531.8	5.11997e-05	-3.2117e-05			0.0022836	-0.002113
531.6	5.25341e-05	-4.50084e-05			0.00222219	-0.00215369
531.4	3.92888e-05	-4.47359e-05			0.00224117	-0.00216605
531.2	5.77691e-05	-3.50099e-05			0.00222605	-0.00217974
531	6.65024e-05	-3.70418e-05			0.00224091	-0.00215633
530.8	7.3048e-05	-4.74981e-05			0.00227924	-0.00211942
530.6	0.000103323	-4.64832e-05			0.00236359	-0.00214951
530.4	9.13764e-05	-4.27196e-05			0.00237876	-0.00217713
530.2	9.80924e-05	-1.80741e-05			0.00226593	-0.00221829
530	0.000118754	-3.56969e-05			0.00227467	-0.00223366
529.8	0.000112105	-3.8333e-05			0.00225969	-0.00224979
529.6	0.00010048	-3.99489e-05			0.00214465	-0.00230432
529.4	0.000113869	-4.25283e-05			0.00214742	-0.0022641
529.2	9.45534e-05	-3.49655e-05			0.00219338	-0.00228554
529	9.84067e-05	-3.45477e-05			0.00217695	-0.00229
528.8	9.54284e-05	-3.02721e-05			0.0020551	-0.00229541
528.6	0.000116354	-4.55865e-05			0.00205465	-0.00232992
528.4	0.000108771	-3.68097e-05			0.00205585	-0.00233987
528.2	8.49004e-05	-3.71365e-05			0.00209615	-0.00233392
528	9.5625e-05	-3.23745e-05			0.00213849	-0.00228443
527.8	0.000110496	-2.77807e-05			0.00220797	-0.00228016
527.6	0.000107298	-3.43179e-05			0.00224695	-0.00223821
527.4	0.000104239	-2.9728e-05			0.00222265	-0.00220664
527.2	0.000104696	-3.19207e-05			0.00223386	-0.00225834
527	0.000117353	-3.96212e-05			0.00227767	-0.00225731
526.8	0.000112473	-3.45703e-05			0.00221359	-0.00228707
526.6	0.000134092	-2.26793e-05			0.00214075	-0.00236116
526.4	0.000153042	-1.7825e-05			0.00217566	-0.00233897
526.2	0.00011773	-1.76199e-05			0.00217893	-0.00237098
526	0.000103291	-7.399e-06			0.00222278	-0.00238445
525.8	9.82449e-05	-2.57292e-05			0.00224427	-0.00243126
525.6	9.17436e-05	-2.4221e-05			0.00240797	-0.0024864
525.4	9.74454e-05	-1.84044e-05			0.00242024	-0.00254976
525.2	9.73244e-05	-2.32343e-05			0.00245064	-0.00262507
525	0.000104372	-2.49549e-05			0.00249557	-0.00256059
524.8	0.000136529	-3.6588e-05			0.00253324	-0.00252364
524.6	0.000125459	-3.79261e-05			0.00252662	-0.00243108
524.4	0.000136706	-3.24663e-05			0.00258433	-0.00244587
524.2	0.000124886	-2.57038e-05			0.00262624	-0.00247132
524	0.000130553	-3.1448e-05			0.00259649	-0.00245576
523.8	0.000125223	-3.65458e-05			0.0026788	-0.00244907
523.6	0.000113366	-5.22591e-05			0.00271907	-0.00246212
523.4	0.000108172	-3.13061e-05			0.00270061	-0.00247503
523.2	0.000104024	-3.24102e-05			0.00267814	-0.00249334
523	0.000102254	-3.97444e-05			0.00269465	-0.00254444
522.8	8.50249e-05	-5.00404e-05			0.00271417	-0.00259401
522.6	7.58879e-05	-5.30274e-05			0.00271295	-0.00262684
522.4	8.20362e-05	-5.3285e-05			0.00268593	-0.00270338
522.2	8.68957e-05	-5.89321e-05			0.00266917	-0.00267953
522	8.57493e-05	-4.61048e-05			0.00276573	-0.00270251
521.8	0.000110945	-5.10089e-05			0.00284274	-0.00272388
521.6	0.000118183	-5.15281e-05			0.00288101	-0.00277285
521.4	0.000120169	-6.82704e-05			0.00286317	-0.00275719
521.2	0.000109752	-6.20067e-05			0.00292353	-0.00275901
521	0.000107999	-5.28124e-05			0.00297186	-0.00283968
520.8	0.000107761	-4.93555e-05			0.0029326	-0.00289766
520.6	0.000124972	-4.4254e-05			0.00301593	-0.00295985
520.4	0.000104733	-2.78167e-05			0.00296089	-0.00294095
520.2	9.21055e-05	-1.93093e-05			0.00297701	-0.0029509
520	8.43173e-05	-1.93682e-05			0.0029833	-0.0029038
519.8	6.32308e-05	-2.3604e-05			0.00304044	-0.00282726
519.6	5.9234e-05	-2.71944e-05			0.00307188	-0.00282418
519.4	6.1684e-05	-4.35251e-05			0.00302679	-0.002886
519.2	7.46714e-05	-4.2626e-05			0.00312619	-0.00286594
519	8.71854e-05	-3.25462e-05			0.00315666	-0.00283115
518.8	8.97789e-05	-3.52281e-05			0.0031317	-0.00286266
518.6	8.83721e-05	-5.48353e-05			0.00315454	-0.00283866
518.4	7.81629e-05	-5.02502e-05			0.00310272	-0.00286612
518.2	0.000102577	-4.03559e-05			0.00301886	-0.0029521
518	8.3394e-05	-3.26174e-05			0.00304334	-0.00301223
517.8	9.49256e-05	-3.60116e-05			0.00304103	-0.00307025
517.6	8.55983e-05	-3.49159e-05			0.00309368	-0.0031032
517.4	8.20761e-05	-3.69226e-05			0.00309041	-0.00315391
517.2	7.02986e-05	-4.30595e-05			0.00314206	-0.00312482
517	8.72078e-05	-2.76086e-05			0.00315928	-0.00314449
516.8	9.95113e-05	-2.17196e-05			0.00333028	-0.00317207
516.6	0.000120547	-1.55036e-05			0.00332039	-0.00313192
516.4	9.91583e-05	-1.64518e-05			0.00341187	-0.00316539
516.2	0.000115937	-1.2747e-05			0.00343866	-0.00316785
516	0.000135776	-1.05206e-05			0.00343036	-0.00316346
515.8	0.000132899	-1.07198e-05			0.0035123	-0.00314614
515.6	0.000127259	-1.69701e-05			0.00351248	-0.00318456
515.4	0.000124767	-1.93785e-05			0.00350316	-0.00318173
515.2	0.000111821	-3.99002e-06			0.00358099	-0.0032121
515	0.000100373	-8.65299e-06			0.00361254	-0.00323807
514.8	9.0974e-05	-1.70898e-05			0.00374356	-0.00327926
514.6	0.000103779	-1.95771e-05			0.00373293	-0.00331597
514.4	0.000103165	-3.3993e-05			0.00371044	-0.0033736
514.2	0.00010054	-2.06055e-05			0.00380913	-0.00335204
514	0.000101345	-2.5356e-05			0.00383111	-0.00340509
513.8	9.35362e-05	-4.65876e-05			0.00392713	-0.00337283
513.6	9.43854e-05	-4.71425e-05			0.00400076	-0.00342517
513.4	9.88637e-05	-5.69708e-05			0.00397197	-0.00346082
513.2	9.91011e-05	-5.09938e-05			0.0040562	-0.00349964
513	9.9527e-05	-6.72754e-05			0.0040188	-0.00357246
512.8	9.89935e-05	-7.62913e-05			0.00401011	-0.00364996
512.6	9.69877e-05	-6.86217e-05			0.00406959	-0.00365375
512.4	9.32274e-05	-7.76867e-05			0.00405493	-0.00367521
512.2	0.000101839	-6.68843e-05			0.00402327	-0.00368502
512	9.36014e-05	-7.87176e-05			0.00409843	-0.00372438
511.8	8.83786e-05	-7.83454e-05			0.00408911	-0.00373578
511.6	9.13613e-05	-6.71354e-05			0.00413167	-0.00369636
511.4	8.65992e-05	-6.18425e-05			0.00424785	-0.00365298
511.2	6.03828e-05	-6.09667e-05			0.00436637	-0.00366233
511	4.95109e-05	-6.91312e-05			0.0043839	-0.00372221
510.8	4.46043e-05	-7.09295e-05			0.00442642	-0.0037596
510.6	3.83901e-05	-7.7044e-05			0.00448741	-0.00382289
510.4	4.85625e-05	-8.03646e-05			0.00441736	-0.00386204
510.2	4.87466e-05	-8.03576e-05			0.00444723	-0.00392697
510	4.33492e-05	-9.18172e-05			0.00451588	-0.0039463
509.8	4.02642e-05	-8.12369e-05			0.00444704	-0.00397481
509.6	2.49502e-05	-8.31177e-05			0.00452047	-0.0039731
509.4	2.58115e-05	-9.78254e-05			0.00450039	-0.00402066
509.2	2.706e-05	-0.000109461			0.00459013	-0.00401642
509	1.70526e-05	-0.000111157			0.0046389	-0.0040847
508.8	1.84439e-05	-0.00012575			0.00458263	-0.00408842
508.6	2.2936e-05	-0.000131339			0.00462072	-0.00409782
508.4	2.75652e-05	-0.000130345			0.00465599	-0.00414107
508.2	2.90913e-05	-0.000122251			0.00458733	-0.00417974
508	2.4462e-05	-0.000117314			0.00461523	-0.00419968
507.8	3.27672e-05	-0.000118269			0.00454572	-0.00423207
507.6	3.00643e-05	-0.000131183			0.00463315	-0.00425262
507.4	2.82851e-05	-0.000138887			0.00472678	-0.00430792
507.2	2.60387e-05	-0.000138052			0.00470457	-0.00431492
507	3.51415e-05	-0.0001331			0.00466245	-0.00435055
506.8	2.5771e-05	-0.000127797			0.00466642	-0.00429792
506.6	2.8016e-05	-0.000132675			0.00467397	-0.00429519
506.4	3.31003e-05	-0.000113345			0.00470267	-0.00433351
506.2	3.49157e-05	-0.000109405			0.00468893	-0.00433989
506	2.83113e-05	-0.000105871			0.00471379	-0.00430021
505.8	2.40842e-05	-0.000106182			0.00477794	-0.00435062
505.6	4.26317e-05	-9.35703e-05			0.00474024	-0.00442206
505.4	5.50264e-05	-8.2502e-05			0.00478379	-0.00445052
505.2	3.93709e-05	-9.37889e-05			0.00466914	-0.00453777
505	5.09483e-05	-0.00010101			0.0046443	-0.00453278
504.8	5.03706e-05	-0.000101649			0.00463096	-0.00457964
504.6	5.40616e-05	-0.000111258			0.00468888	-0.00457444
504.4	7.07926e-05	-0.000105548			0.00458289	-0.00453904
504.2	7.72609e-05	-9.64963e-05			0.00463052	-0.0045158
504	8.00293e-05	-9.958e-05			0.00459379	-0.00453233
503.8	0.000103676	-9.62886e-05			0.00464183	-0.00449019
503.6	0.000123277	-0.000113677			0.00464192	-0.00454729
503.4	0.000121571	-0.00010036			0.00460933	-0.00462607
503.2	0.000113801	-0.000101457			0.0045736	-0.00463213
503	9.61227e-05	-9.94643e-05			0.00456392	-0.00465749
502.8	0.000100881	-0.000105054			0.00461049	-0.00462289
502.6	9.71206e-05	-8.86484e-05			0.00468554	-0.00464147
502.4	0.000115986	-8.47901e-05			0.00470318	-0.00470757
502.2	0.00011429	-8.8028e-05			0.00476086	-0.00471626
502	0.000113255	-9.88906e-05			0.00479653	-0.00474106
501.8	0.000101888	-9.38196e-05			0.00474198	-0.00472049
501.6	0.000100446	-8.34176e-05			0.00475526	-0.00472964
501.4	9.63283e-05	-6.94891e-05			0.00472525	-0.00476578
501.2	9.62219e-05	-4.30872e-05			0.00471456	-0.00478169
501	9.69626e-05	-3.66348e-05			0.00467342	-0.00475517
500.8	8.82565e-05	-4.49673e-05			0.00472166	-0.00480859
500.6	0.000100757	-3.3601e-05			0.00476808	-0.00474291
500.4	0.000108524	-4.39184e-05			0.00480632	-0.00480492
500.2	9.55131e-05	-3.76458e-05			0.0048675	-0.00487346
500	0.000114587	-5.42155e-05			0.00484586	-0.0048917
499.8	0.000112412	-5.09876e-05			0.00491044	-0.00491426
499.6	0.00013147	-5.44532e-05			0.00484362	-0.00494242
499.4	0.00014196	-6.79509e-05			0.00485297	-0.00495207
499.2	0.000142844	-5.96096e-05			0.00488229	-0.00493398
499	0.000135931	-6.47844e-05			0.00494723	-0.00493601
498.8	0.000139015	-8.78982e-05			0.00501758	-0.00495862
498.6	0.000158537	-9.13866e-05			0.00502361	-0.00492769
498.4	0.000148791	-0.000106864			0.00507822	-0.00500399
498.2	0.000155526	-0.000102084			0.00513971	-0.00501968
498	0.000152744	-9.50761e-05			0.00513831	-0.00503573
497.8	0.000142973	-9.30546e-05			0.00524046	-0.00502811
497.6	0.000129183	-0.000105929			0.00528263	-0.00507897
497.4	0.000138011	-0.000109818			0.00535488	-0.00510969
497.2	0.000129008	-0.000113291			0.0053833	-0.00514755
497	0.000106983	-9.13902e-05			0.00539228	-0.0051387
496.8	9.6656e-05	-0.000105608			0.00543234	-0.00510862
496.6	9.67555e-05	-0.000105459			0.00549041	-0.00514486
496.4	0.000118548	-8.62223e-05			0.00550871	-0.00513126
496.2	0.000107292	-9.79798e-05			0.00552704	-0.00514475
496	0.000109812	-0.000103179			0.00551721	-0.00515977
495.8	8.81338e-05	-0.000116804			0.005528	-0.00513915
495.6	0.000102995	-0.000114861			0.00555504	-0.00517997
495.4	9.98494e-05	-0.00011046			0.00564101	-0.00519389
495.2	0.000123557	-0.000120412			0.00571629	-0.0052706
495	0.000119078	-0.000124597			0.0057923	-0.00534344
494.8	0.000111756	-0.000134042			0.00588709	-0.00536031
494.6	0.000106407	-0.000142908			0.00596098	-0.00536754
494.4	0.000118006	-0.000150184			0.00600673	-0.00539197
494.2	0.000119669	-0.000143735			0.00603844	-0.00542735
494	0.000103267	-0.000155611			0.00614674	-0.00549699
493.8	8.83742e-05	-0.00016694			0.0061889	-0.00552365
493.6	9.27124e-05	-0.000192357			0.00614547	-0.00557044
493.4	9.12128e-05	-0.000185377			0.00613714	-0.00554913
493.2	8.28717e-05	-0.000189063			0.00619805	-0.00556459
493	7.55143e-05	-0.000193272			0.00616846	-0.00560524
492.8	6.30893e-05	-0.000181779			0.00614504	-0.00564846
492.6	6.82283e-05	-0.000191518			0.00610244	-0.00576174
492.4	6.47256e-05	-0.000191699			0.00618724	-0.00579225
492.2	4.071e-05	-0.00018991			0.00621316	-0.00584316
492	4.80554e-05	-0.000168495			0.006189	-0.00580479
491.8	4.8656e-05	-0.000166297			0.00619809	-0.00582772
491.6	3.684e-05	-0.000163635			0.00622352	-0.00588823
491.4	3.46441e-05	-0.000164369			0.00627159	-0.00585098
491.2	2.31e-05	-0.000167452			0.00630528	-0.00587174
491	3.85525e-05	-0.000171245			0.00622236	-0.00589088
490.8	4.96416e-05	-0.000170003			0.00624075	-0.00589236
490.6	3.38807e-05	-0.000156451			0.00626154	-0.00586494
490.4	4.19067e-05	-0.000161415			0.00630215	-0.00591825
490.2	4.35259e-05	-0.000166554			0.00626829	-0.005905
490	4.76955e-05	-0.000164693			0.0062942	-0.00592152
489.8	3.93117e-05	-0.000169261			0.00631333	-0.00600769
489.6	5.16461e-05	-0.000173865			0.00639479	-0.00608788
489.4	5.8704e-05	-0.000164619			0.00634139	-0.00614584
489.2	6.44666e-05	-0.000157575			0.0064398	-0.00618285
489	6.10431e-05	-0.00014982			0.00647004	-0.00618638
488.8	4.52401e-05	-0.000145529			0.00650257	-0.0061781
488.6	4.07927e-05	-0.000149961			0.00654091	-0.00618501
488.4	2.64155e-05	-0.000127119			0.00647325	-0.00616463
488.2	3.0487e-05	-0.000135133			0.00646566	-0.00620268
488	6.3572e-05	-0.000133761			0.00649372	-0.00629439
487.8	7.37018e-05	-0.000143527			0.00645851	-0.00632511
487.6	9.10704e-05	-0.000149816			0.00645394	-0.00631209
487.4	8.89711e-05	-0.000153554			0.00641906	-0.00628803
487.2	9.27949e-05	-0.000169268			0.00635297	-0.00635249
487	0.000106602	-0.000155984			0.00634355	-0.00635223
486.8	9.97592e-05	-0.000163759			0.00636554	-0.00632601
486.6	0.000104413	-0.00014809			0.00650369	-0.00637453
486.4	0.000100744	-0.000140941			0.00660742	-0.00642283
486.2	0.000102308	-0.00012801			0.00661732	-0.00635775
486	0.000101757	-0.000121103			0.00672436	-0.0063523
485.8	0.000101662	-0.000132414			0.00675564	-0.00635046
485.6	0.000104493	-0.000109993			0.00676943	-0.00640657
485.4	0.000106615	-0.000108544			0.00677826	-0.00645829
485.2	0.000119412	-9.71041e-05			0.00689833	-0.00651382
485	0.000123868	-9.35504e-05			0.00686249	-0.00648122
484.8	0.000125994	-8.71754e-05			0.0068286	-0.00652674
484.6	0.000113611	-9.04588e-05			0.00690509	-0.00659757
484.4	0.000123719	-9.51786e-05			0.00695097	-0.00665127
484.2	9.98951e-05	-8.93986e-05			0.00701617	-0.00669714
484	9.95368e-05	-7.50467e-05			0.0069679	-0.00669546
483.8	0.000132636	-8.38445e-05			0.00697412	-0.00673007
483.6	0.00014783	-8.42073e-05			0.00701178	-0.00678066
483.4	0.000140641	-0.000103018			0.0070883	-0.0068321
483.2	0.000165632	-7.98603e-05			0.00716258	-0.00681605
483	0.000145937	-7.0744e-05			0.00716006	-0.00679395
482.8	0.000174834	-8.19992e-05			0.00725519	-0.00679041
482.6	0.000167236	-7.34845e-05			0.00726047	-0.00683317
482.4	0.000152668	-7.31379e-05			0.00724042	-0.00687826
482.2	0.000172856	-7.94729e-05			0.00723485	-0.00692537
482	0.000157266	-7.32265e-05			0.00721254	-0.00695899
481.8	0.000100112	-8.5525e-05			0.00729381	-0.00697693
481.6	0.000108153	-8.14262e-05			0.00728601	-0.0069489
481.4	9.01807e-05	-9.56959e-05			0.00726561	-0.00693628
481.2	7.18424e-05	-9.57427e-05			0.00730443	-0.00696778
481	2.6712e-05	-0.000108406			0.00732167	-0.00702186
480.8	3.39057e-05	-9.57398e-05			0.00737263	-0.00706969
480.6	2.43122e-05	-7.21834e-05			0.00734393	-0.00710576
480.4	2.46313e-05	-4.07309e-05			0.00736532	-0.00712743
480.2	8.597e-05	-2.64805e-05			0.0074523	-0.00715116
480	7.63956e-05	1.32826e-05			0.0074352	-0.00718746
479.8	0.000106059	-1.31936e-05			0.00745413	-0.00715163
479.6	0.000112793	1.04449e-05			0.00747868	-0.00720397
479.4	0.000137837	1.75414e-05			0.00751933	-0.0072604
479.2	6.58231e-05	-2.59534e-05			0.00754857	-0.00728552
479	8.44908e-05	-6.51325e-06			0.0075571	-0.00730897
478.8	5.84332e-05	-2.45231e-05			0.00759183	-0.00731882
478.6	5.12313e-05	-8.74261e-05			0.00750166	-0.00736784
478.4	6.97184e-05	-9.56212e-05			0.00757385	-0.00738322
478.2	5.01208e-05	-7.02746e-05			0.00760827	-0.00743341
478	7.8092e-05	-6.69311e-05			0.00757611	-0.00740403
477.8	2.26136e-05	-5.25882e-05			0.00766554	-0.00739312
477.6	0.000137059	2.71869e-05			0.00768199	-0.0074585
477.4	0.000168092	7.07421e-06			0.00767979	-0.00749333
477.2	0.000143508	2.29976e-05			0.00770901	-0.00751332
477	6.74069e-05	2.98951e-05			0.00770023	-0.00757508
476.8	2.04199e-05	1.72417e-05			0.00773972	-0.00758407
476.6	4.45533e-05	-6.19502e-05			0.0076898	-0.00758494
476.4	5.94318e-05	-8.12479e-05			0.00766248	-0.00760831
476.2	-4.44176e-05	-0.000129207			0.00762732	-0.00765732
476	-5.63261e-05	-0.000140258			0.00767631	-0.00768174
475.8	-1.01579e-05	-0.000201413			0.00767251	-0.00771258
475.6	2.28486e-05	-0.000209784			0.00765548	-0.00770178
475.4	0.000108059	-0.000217389			0.00765792	-0.00771779
475.2	0.000241429	-0.000269075			0.007612	-0.00775087
475	0.000287005	-0.000219398			0.00763215	-0.00774725
474.8	0.000283559	-0.000256561			0.00764442	-0.00775562
474.6	0.000269228	-0.000221786			0.00769734	-0.00776231
474.4	0.000354616	-0.000256702			0.00763111	-0.00772835
474.2	0.000391393	-0.000220124			0.00761532	-0.00772718
474	0.000384533	-0.000220073			0.00764029	-0.00774105
473.8	0.000407037	-0.000339657			0.00772534	-0.00772737
473.6	0.000358503	-0.000318719			0.00772584	-0.00771113
473.4	0.000321477	-0.000297407			0.00771235	-0.00775037
473.2	0.000233217	-0.0003997			0.00768161	-0.00775881
473	0.000218799	-0.000446694			0.00772112	-0.00773658
472.8	0.000176426	-0.000394626			0.00779194	-0.00775739
472.6	0.000250653	-0.000335258			0.00777192	-0.0077784
472.4	0.000303609	-0.000388531			0.00773819	-0.00781951
472.2	0.000393691	-0.000486883			0.00783179	-0.00780924
472	0.000377943	-0.000563101			0.00782365	-0.00780501
471.8	0.000416377	-0.000521365			0.00781799	-0.00781498
471.6	0.000282214	-0.000628705			0.00774489	-0.00784079
471.4	0.000239859	-0.000700554			0.00777185	-0.00786
471.2	8.0676e-05	-0.000862322			0.00777359	-0.00788264
471	0.00027803	-0.00105029			0.00780407	-0.00794111
470.8	0.000154732	-0.00128288			0.0077808	-0.00787282
470.6	2.09073e-05	-0.00126115			0.00785424	-0.00790232
470.4	2.81724e-05	-0.00146121			0.00789315	-0.00787847
470.2	0.00012625	-0.00158648			0.00790531	-0.007865
470	7.78203e-06	-0.00144877			0.00774374	-0.00784942
469.8	8.58237e-05	-0.00119322			0.00781071	-0.00785428
469.6	2.92247e-05	-0.00126156			0.00785486	-0.00787373
469.4	8.00311e-05	-0.00102306			0.00788103	-0.00790466
469.2	0.000200768	-0.000856819			0.00786193	-0.00791714
469	0.00015324	-0.00119062			0.00792144	-0.00790886
468.8	9.69258e-05	-0.00116562			0.00799929	-0.00795162
468.6	0.000426223	-0.00104303			0.00806718	-0.00793858
468.4	0.000585184	-0.000863326			0.00807286	-0.00795008
468.2	0.000403913	-0.000628723			0.00808028	-0.00795106
468	0.000706173	-0.000955205			0.00812012	-0.00798662
467.8	0.000665593	-0.000839958			0.00814395	-0.00806489
467.6	0.000568648	-0.000548451			0.00825021	-0.00806136
467.4	0.000273066	-0.000762507			0.00832555	-0.00809377
467.2	0.000334439	-0.000425417			0.0083254	-0.00811966
467	0.000107936	-0.000292643			0.00835621	-0.00818683
466.8	0.000243868	-0.00030904			0.00834173	-0.00827706
466.6	0.000542615	-0.000267688			0.008328	-0.00830423
466.4	-6.55295e-05	-0.000503462			0.00842443	-0.00833893
466.2	0.000213368	-0.00032909			0.00834377	-0.00835742
466	0.000928469	-0.000466904			0.00831274	-0.00833843
465.8	0.000245744	-0.000286758			0.00835222	-0.00830924
465.6	0.000492887	1.42643e-05			0.00835845	-0.0083195
465.4	0.00071022	-5.13727e-05			0.00835169	-0.00834826
465.2	0.000524491	-0.000154405			0.008378	-0.00834081
465	0.000655726	8.53675e-05			0.00843172	-0.00831718
464.8	0.0005066	0.000286701			0.00848813	-0.00828988
464.6	0.000319548	0.000902151			0.00852569	-0.00831201
464.4	0.000321373	0.00101535			0.00853156	-0.00836922
464.2	0.000443158	0.00110245			0.00858029	-0.00835283
464	0.000687428	0.00103188			0.00859082	-0.00837283
463.8	0.000900027	0.000632999			0.00858196	-0.00838516
463.6	0.00112301	0.000569905			0.00863637	-0.00845236
463.4	0.000768164	0.000480401			0.00861319	-0.00846518
463.2	0.000638379	0.000215344			0.00871831	-0.00853076
463	0.000662899	0.000256895			0.00864322	-0.00853329
462.8	0.000520831	0.000231517			0.00867067	-0.00850356
462.6	-0.000122036	0.000279767			0.00862806	-0.00848906
462.4	-0.000227937	0.000392705			0.00865224	-0.00853073
462.2	-0.000192454	0.000194207			0.00861447	-0.00862041
462	-0.000386952	0.000203544			0.00866945	-0.00863443
461.8	-0.000782289	0.00037552			0.00867445	-0.00867811
461.6	-0.000788456	4.57104e-06			0.00868224	-0.00869763
461.4	-0.000950593	-7.56748e-05			0.00870865	-0.00877229
461.2	-0.000703548	-3.0675e-05			0.00868173	-0.00877684
461	-0.000651749	-9.88003e-05			0.0086004	-0.00873295
460.8	-0.000582285	-0.000109169			0.00855555	-0.0087292
460.6	-0.000558869	-0.000116416			0.0085585	-0.0087352
460.4	-0.000530192	-4.12545e-05			0.0085964	-0.00876622
460.2	-0.000409484	-0.000175914			0.00860484	-0.00873338
460	-0.000643107	-0.00020863			0.00868353	-0.0087464
459.8	-0.000617473	-0.000332935			0.00869049	-0.00876496
459.6	-0.000753315	-0.000394354			0.00864386	-0.00881087
459.4	-0.000924675	-0.000255457			0.0086457	-0.00879861
459.2	-0.000858245	-0.000128739			0.00862977	-0.00885483
459	-0.000800427	-0.00021089			0.00860652	-0.00887639
458.8	-0.000664721	-0.000210874			0.00858948	-0.0088613
458.6	-0.000346301	-0.00030426			0.00861356	-0.00891055
458.4	-0.000117252	-0.000387742			0.00855338	-0.00892833
458.2	-0.000138938	-0.000452324			0.00853564	-0.00891395
458	-0.000274786	-0.000630411			0.00854093	-0.0089458
457.8	-0.000305001	-0.000570079			0.00855197	-0.00894451
457.6	-0.000368113	-0.00057572			0.00848298	-0.00897459
457.4	-0.000448272	-0.00060846			0.00840202	-0.00895948
457.2	-0.000356245	-0.000546428			0.00850278	-0.0089875
457	-0.000492518	-0.000601666			0.00846767	-0.00898261
456.8	-0.000352161	-0.00052793			0.00854302	-0.00900788
456.6	-0.000270866	-0.000548433			0.00859218	-0.00899516
456.4	-0.000275761	-0.000392385			0.00863848	-0.00903644
456.2	-0.000227958	-0.000355062			0.00861618	-0.00910685
456	-0.000180939	-0.000411287			0.00862978	-0.0090671
455.8	-0.00020943	-0.000395788			0.00860754	-0.00901272
455.6	-0.000154704	-0.000359986			0.00855991	-0.00901382
455.4	-0.000280858	-0.000370372			0.00856398	-0.00900038
455.2	-7.88094e-05	-0.000261066			0.00856262	-0.00904125
455	-0.000107943	-0.000236565			0.00852694	-0.009017
454.8	-0.000229665	-0.000405871			0.00847576	-0.00906453
454.6	-0.000176758	-0.000535979			0.0085917	-0.00912593
454.4	-4.58328e-05	-0.000577455			0.00862224	-0.00915321
454.2	-5.56373e-05	-0.000630153			0.00861965	-0.00915544
454	-0.000246258	-0.000554899			0.00857992	-0.00913483
453.8	-0.0003176	-0.000633091			0.00854462	-0.00912628
453.6	-0.000278538	-0.000721075			0.0085813	-0.0091086
453.4	-0.000243897	-0.00058832			0.0085415	-0.00910704
453.2	-0.000298994	-0.00048128			0.00860555	-0.00909484
453	-0.000236278	-0.000485473			0.00864632	-0.00907227
452.8	-0.000324444	-0.000603376			0.00856495	-0.00906254
452.6	-0.000280962	-0.000713287			0.00862357	-0.00903709
452.4	-0.000167405	-0.000808233			0.00867324	-0.00905334
452.2	-0.000115847	-0.000822924			0.0087148	-0.0090686
452	-0.000264211	-0.000804033			0.00865245	-0.00905433
451.8	-0.000492231	-0.000689162			0.00873025	-0.00906388
451.6	-0.000640609	-0.000758646			0.00879014	-0.00906283
451.4	-0.000599879	-0.000807627			0.00877654	-0.00909143
451.2	-0.000415417	-0.000897136			0.00878478	-0.0091628
451	-0.000407606	-0.00100501			0.00885215	-0.00912189
450.8	-0.000434826	-0.00109172			0.00889388	-0.00916777
450.6	-0.000440573	-0.00114978			0.0088344	-0.00916536
450.4	-0.000625113	-0.00104115			0.00876067	-0.00913333
450.2	-0.000588016	-0.00104737			0.00875267	-0.00911363
450	-0.000358113	-0.000866562			0.00869693	-0.00914564
449.8	-0.000540638	-0.000899944			0.00868437	-0.00910778
449.6	-0.000499477	-0.000987662			0.00878398	-0.00901278
449.4	-0.000435837	-0.00101869			0.0087454	-0.00898444
449.2	-0.000304394	-0.0010609			0.00872845	-0.00907433
449	-0.000208447	-0.00106159			0.00870116	-0.00908927
448.8	-0.000375264	-0.00107438			0.00877605	-0.00905375
448.6	-0.000366829	-0.00103521			0.00879113	-0.00901666
448.4	-0.000531362	-0.00102065			0.00879832	-0.00895246
448.2	-0.000666388	-0.00106675			0.00879345	-0.00896148
448	-0.000704656	-0.000984317			0.00884318	-0.00899469
447.8	-0.000737955	-0.000919537			0.00884075	-0.00899125
447.6	-0.000797002	-0.00109903			0.00884938	-0.00896938
447.4	-0.000688724	-0.00108557			0.00894733	-0.00895231
447.2	-0.000739046	-0.00115694			0.0090042	-0.00899873
447	-0.000700673	-0.00122573			0.0089906	-0.00897797
446.8	-0.00068103	-0.00119913			0.00889234	-0.0090087
446.6	-0.000683555	-0.00124702			0.00886816	-0.00906925
446.4	-0.000721903	-0.00133754			0.00886518	-0.00906394
446.2	-0.000524947	-0.00140879			0.00888177	-0.00906689
446	-0.000744643	-0.00131793			0.00887971	-0.00909004
445.8	-0.000807232	-0.00115434			0.00889186	-0.00903651
445.6	-0.000875703	-0.00110525			0.0089668	-0.00906352
445.4	-0.000900459	-0.00103252			0.00886127	-0.00908479
445.2	-0.000887571	-0.00106133			0.00893574	-0.00910185
445	-0.000644751	-0.00110939			0.00882771	-0.00914014
444.8	-0.000630382	-0.00105082			0.00888539	-0.00916784
444.6	-0.000622517	-0.00109925			0.00881726	-0.00913361
444.4	-0.000591446	-0.00100935			0.00882935	-0.00910949
444.2	-0.000591367	-0.000997913			0.00884687	-0.00907642
444	-0.000637115	-0.00105186			0.00887155	-0.00909857
443.8	-0.000653621	-0.00103492			0.00891493	-0.00917807
443.6	-0.000532598	-0.00106128			0.00886137	-0.00924909
443.4	-0.000717985	-0.00117599			0.00888276	-0.00921634
443.2	-0.000748087	-0.00120595			0.00885409	-0.0092065
443	-0.000885833	-0.00128609			0.00875115	-0.00923428
442.8	-0.000922615	-0.00127671			0.00885103	-0.00924764
442.6	-0.000956965	-0.00128639			0.00887568	-0.00927788
442.4	-0.00110482	-0.00113947			0.0088735	-0.0092147
442.2	-0.000963831	-0.0010029			0.00887094	-0.00920082
442	-0.00087683	-0.00113277			0.00876688	-0.00921093
441.8	-0.000806939	-0.00106161			0.00873921	-0.00923475
441.6	-0.000864366	-0.00107157			0.00872052	-0.00924479
441.4	-0.000798838	-0.000986391			0.00870157	-0.00925428
441.2	-0.000784105	-0.00104563			0.0085971	-0.00925187
441	-0.000796819	-0.000807518			0.00854405	-0.00927365
440.8	-0.00102202	-0.0007058			0.00860048	-0.00932629
440.6	-0.000749115	-0.000784289			0.00850361	-0.00927987
440.4	-0.000567956	-0.000695458			0.00843259	-0.00918127
440.2	-0.000551615	-0.000585666			0.00845282	-0.0091542
440	-0.000589866	-0.000556388			0.00839237	-0.00914211
439.8	-0.000584246	-0.000432988			0.00832095	-0.00915252
439.6	-0.000751268	-0.000427736			0.00837832	-0.00917942
439.4	-0.000716213	-0.000349008			0.00837153	-0.00918905
439.2	-0.000638696	-0.000307889			0.00843073	-0.00920878
439	-0.000507029	-0.000353304			0.00836471	-0.00922308
438.8	-0.000562678	-0.00038132			0.00832207	-0.00914096
438.6	-0.000550004	-0.00037058			0.00827576	-0.0091137
438.4	-0.000597195	-0.000312943			0.00822144	-0.00908712
438.2	-0.000684832	-0.000271616			0.0082491	-0.00910147
438	-0.000653483	-0.000272498			0.00816617	-0.00918939
437.8	-0.000654272	-0.000397794			0.00818042	-0.00923996
437.6	-0.000609943	-0.000256729			0.0081755	-0.00922242
437.4	-0.000480363	-0.000310236			0.00821693	-0.00912639
437.2	-0.000481014	-0.000230441			0.00822858	-0.00914154
437	-0.000455461	-0.000274214			0.00829314	-0.00914445
436.8	-0.000491804	-0.000293142			0.00821728	-0.0091089
436.6	-0.000483827	-0.000385556			0.0082398	-0.00912188
436.4	-0.000289993	-0.000244208			0.00830091	-0.00917012
436.2	-0.000429009	-0.00022971			0.00817466	-0.00915014
436	-0.000467617	-0.000197776			0.00808432	-0.00910233
435.8	-0.000549807	-0.000297966			0.00807385	-0.00910174
435.6	-0.000577254	-0.000456099			0.00788268	-0.00908819
435.4	-0.000640427	-0.000430289			0.00787312	-0.00905016
435.2	-0.000673796	-0.000566004			0.00786153	-0.00907036
435	-0.000448404	-0.000558948			0.00789978	-0.00903658
434.8	-0.000517643	-0.000541535			0.00797274	-0.00897477
434.6	-0.000535484	-0.000608084			0.00794658	-0.00893315
434.4	-0.000420032	-0.000782801			0.00792982	-0.00891221
434.2	-0.000286146	-0.000758277			0.00781424	-0.00891509
434	-0.000438159	-0.000701462			0.00781159	-0.00895756
433.8	-0.000423997	-0.00081976			0.00773843	-0.00908497
433.6	-0.000422486	-0.000838761			0.00770009	-0.00907643
433.4	-0.000300427	-0.000918926			0.00777816	-0.00917364
433.2	-0.000270807	-0.00101003			0.00768023	-0.00910939
433	-0.000330405	-0.00103838			0.00746076	-0.00905655
432.8	-0.000274125	-0.0011495			0.00756076	-0.00903852
432.6	-0.000290136	-0.00108796			0.00745471	-0.00891273
432.4	-0.000303546	-0.00112317			0.00732607	-0.0090151
432.2	-0.000215653	-0.00128613			0.00719756	-0.00908177
432	-0.00026035	-0.00126538			0.00727376	-0.0091054
431.8	-0.000269099	-0.00132697			0.0072383	-0.00901289
431.6	-0.000214651	-0.00133925			0.0071047	-0.00894
431.4	-9.36958e-05	-0.00129297			0.00688553	-0.0088371
431.2	-6.64554e-05	-0.00121744			0.00671093	-0.00877245
431	-0.000112525	-0.00127013			0.00663595	-0.00873107
430.8	-0.000242074	-0.00125644			0.00655837	-0.00876469
430.6	-0.000128734	-0.00129158			0.00643638	-0.00883586
430.4	-0.000246393	-0.00115654			0.00653405	-0.00883525
430.2	-0.000151422	-0.00122157			0.00643617	-0.00872068
430	-0.000207506	-0.00123417			0.0064044	-0.00875673
429.8	-0.000310664	-0.0012405			0.00627953	-0.00865426
429.6	-0.000204143	-0.00125349			0.00630803	-0.00880136
429.4	-6.53947e-05	-0.00136191			0.00616179	-0.00878889
429.2	9.99607e-05	-0.00136098			0.00618877	-0.00868611
429	7.3478e-05	-0.0013028			0.00642684	-0.0087355
428.8	0.000135771	-0.00134255			0.00627192	-0.00865924
428.6	0.000217575	-0.00115298			0.00630197	-0.00851901
428.4	0.000238862	-0.00107066			0.00609603	-0.00845754
428.2	0.000114784	-0.00115018			0.00596227	-0.0084193
428	0.000184405	-0.00106901			0.00588188	-0.00834866
427.8	8.51646e-05	-0.00104821			0.00576765	-0.00831812
427.6	-2.87186e-05	-0.00108712			0.00560446	-0.0082109
427.4	9.47497e-07	-0.00107245			0.00550763	-0.00804609
427.2	-6.14637e-05	-0.00102452			0.00549066	-0.00801138
427	-7.22914e-05	-0.0010124			0.00540147	-0.00787706
426.8	-0.000206742	-0.000956612			0.00536351	-0.00772789
426.6	-9.99215e-05	-0.000920404			0.00546525	-0.00770218
426.4	-6.42494e-05	-0.000844561			0.00554164	-0.00763912
426.2	-6.96355e-05	-0.000871058			0.0054074	-0.0076357
426	9.74412e-06	-0.000931526			0.00522591	-0.00756434
425.8	5.70528e-05	-0.000969346			0.00536651	-0.00735704
425.6	-7.00695e-07	-0.000763833			0.00529796	-0.00724789
425.4	0.000142395	-0.000824603			0.0052089	-0.0071901
425.2	0.00026733	-0.000849475			0.00517973	-0.00723131
425	0.000267174	-0.000776056			0.00523804	-0.00706774
424.8	0.000205064	-0.000781937			0.00539568	-0.00701694
424.6	0.000196324	-0.000777099			0.00530243	-0.00682361
424.4	0.000113592	-0.000617532			0.00512287	-0.00696964
424.2	0.000106903	-0.000632886			0.00512817	-0.00688532
424	0.000226646	-0.000719288			0.00533776	-0.00666239
423.8	0.00037927	-0.000776031			0.00504552	-0.00659784
423.6	0.000339496	-0.000708842			0.00489998	-0.0065384
423.4	0.000386186	-0.000695472			0.00471921	-0.0064024
423.2	0.00034523	-0.000610348			0.00465537	-0.00638074
423	0.000365356	-0.00070376			0.00456929	-0.00616534
422.8	0.000386047	-0.000694349			0.00436891	-0.00603489
422.6	0.000393458	-0.000666093			0.00425537	-0.00595413
422.4	0.000534394	-0.000626456			0.00409319	-0.00580099
422.2	0.000391421	-0.000715225			0.00379295	-0.00579607
422	0.00036737	-0.000801983			0.00384543	-0.00584689
421.8	0.000279167	-0.000968907			0.00374497	-0.00578992
421.6	0.000496873	-0.00092684			0.00374012	-0.00580098
421.4	0.000570824	-0.000942982			0.00359006	-0.00571034
421.2	0.00045964	-0.000904286			0.00366043	-0.00565558
421	0.000451944	-0.000992734			0.00361009	-0.00547578
420.8	0.000482286	-0.00108814			0.00343744	-0.00540617
420.6	0.000379459	-0.0011155			0.0032824	-0.00530426
420.4	0.000516271	-0.00103063			0.0032453	-0.00506416
420.2	0.000292866	-0.00106019			0.0030363	-0.00488477
420	0.000174563	-0.00119343			0.00279411	-0.00481356
419.8					0.00256007	-0.00471111
419.6					0.00264836	-0.00457826
419.4					0.002323	-0.00440669
419.2					0.00224188	-0.0043764
419					0.00202046	-0.00439181
418.8					0.00212771	-0.00412417
418.6					0.00191335	-0.00388871
418.4					0.00182615	-0.00378317
418.2					0.00181825	-0.00364453
418					0.00190216	-0.00349873
417.8					0.00205147	-0.00327032
417.6					0.0017845	-0.00324566
417.4					0.00141085	-0.00308304
417.2					0.00113022	-0.00286986
417					0.0011302	-0.00279873
416.8					0.00108548	-0.0027848
416.6					0.00093242	-0.00252849
416.4					0.0010007	-0.0025252
416.2					0.00114675	-0.0023782
416					0.00113841	-0.00209152
415.8					0.000944864	-0.00187586
415.6					0.0011127	-0.00178655
415.4					0.00113806	-0.00170164
415.2					0.000904828	-0.00150029
415					0.000882835	-0.00141943
414.8					0.000638654	-0.00124052
414.6					0.000401629	-0.00116297
414.4					0.000263144	-0.00106394
414.2					6.34242e-05	-0.00120419
414					0.000229941	-0.000974736
413.8					0.000349453	-0.00107307
413.6					0.000183856	-0.000950949
413.4					-0.000140763	-0.000817095
413.2					-0.000130454	-0.000787714
413					-0.000253316	-0.00060815
412.8					-0.000411714	-0.000536822
412.6					-0.000520554	-0.000254544
412.4					-0.000477015	-0.000236928
412.2					-0.000731344	-9.53892e-05
412					-0.000755361	0.000306476
411.8					-0.000747294	0.000449506
411.6					-0.00130954	0.000212927
411.4					-0.00173768	0.000300397
411.2					-0.00192079	0.000373857
411					-0.00201504	0.000392835
410.8					-0.00191435	0.000615959
410.6					-0.00201743	0.000761831
410.4					-0.00243916	0.000865837
410.2					-0.00266003	0.000968936
410					-0.00280715	0.00105203
409.8					-0.00296751	0.00129489
409.6					-0.00291083	0.00130286
409.4					-0.00314108	0.00120115
409.2					-0.00280157	0.00127524
409					-0.0030279	0.0013979
408.8					-0.00334732	0.00158717
408.6					-0.00342938	0.00169823
408.4					-0.00372801	0.00164963
408.2					-0.00383546	0.00176348
408					-0.00396604	0.00199389
407.8					-0.00371778	0.00217053
407.6					-0.00366778	0.00244989
407.4					-0.0039093	0.00249303
407.2					-0.00390135	0.00292097
407					-0.0040504	0.00319263
406.8					-0.00376892	0.00340755
406.6					-0.00378623	0.00363968
406.4					-0.00410536	0.00369591
406.2					-0.00386805	0.00379782
406					-0.0037812	0.0042936
405.8					-0.00405143	0.00446621
405.6					-0.00395902	0.00462055
405.4					-0.0040076	0.00452548
405.2					-0.00464231	0.00487552
405					-0.00423611	0.00533702
404.8					-0.00412959	0.00589522
404.6					-0.00411074	0.0061938
404.4					-0.00395821	0.00676239
404.2					-0.00362665	0.00746548
404					-0.00412488	0.00780496
403.8					-0.00450039	0.00785227
403.6					-0.00459783	0.0079139
403.4					-0.00492859	0.00799002
403.2					-0.00562896	0.0081581
403					-0.00613418	0.00827756
402.8					-0.00669405	0.00880895
402.6					-0.00716345	0.00911201
402.4					-0.00756203	0.00977326
402.2					-0.00791287	0.0102433
402					-0.00766273	0.0104909
401.8					-0.00790386	0.0109636
401.6					-0.00833224	0.0115984
401.4					-0.00859064	0.012093
401.2					-0.009105	0.0125882
401					-0.00915144	0.0129562
400.8					-0.00952951	0.0133738
400.6					-0.00993575	0.0135306
400.4					-0.0101058	0.0139821
400.2					-0.0105668	0.0142897
400					-0.0115718	0.0144978
					0
					0
					0
					0
					0
					0
					0
					0
					0
					0
					0
					0
					0
					0
					0
					0
					0
					0
					0
					0
					0
					0
					0
					0
					0
					0
					0
					0
					0
					0
					0
					0
					0
					0
					0
					0
					0
					0
					0
					0
					0
					0
					0
					0
					0
					0
					0
					0
					0
					0
					0
					0
					0
					0
					0
					0
					0
					0
					0
					0
					0
					0
					0
					0
					0
					0
					0
					0
					0
					0
					0
					0
					0
					0
					0
					0
					0
					0
					0
					0
					0
					0
					0
					0
					0
					0
					0
					0
					0
					0
					0
					0
					0
					0
					0
					0
					0
					0
					0
					0
					0
					0
					0
					0
					0
					0
					0
					0
					0
					0
					0
					0
					0
					0
					0
					0
					0
					0
					0
					0
					0
					0
					0
					0
					0
					0
					0
					0
					0
					0
					0
					0
					0
					0
					0
					0
					0
					0
					0
					0
					0
					0
					0
					0
					0
					0
					0
					0
					0
					0
					0
					0
					0
					0
					0
					0
					0
					0
					0
					0
					0
					0
					0
					0
					0
					0
					0
					0
					0
					0
					0
					0
					0
					0
					0
					0
					0
					0
					0
					0
					0
					0
					0
					0
					0
					0
					0
					0
					0
					0
					0
					0
					0
					0
					0
					0
					0
					0
					0
					0
					0
					0
					0
					0
					0
					0
					0
					0
					0
					0
					0
					0
					0
					0
					0
					0
					0
					0
					0
					0
					0
					0
					0
					0
					0
					0
					0
					0
					0
					0
					0
					0
					0
					0
					0
					0
					0
					0
					0
					0
					0
					0
					0
					0
					0
					0
					0
					0
					0
					0
					0
					0
					0
					0
					0
					0
					0
					0
					0
					0
					0
					0
					0
					0
					0
					0
					0
					0
					0
					0
					0
					0
					0
					0
					0
					0
					0
					0
					0
					0
					0
					0
					0
					0
					0
					0
					0
					0
					0
					0
					0
					0
					0
					0
					0
					0
					0
					0
					0
					0
					0
					0
					0
					0
					0
					0
					0
					0
					0
					0
					0
					0
					0
					0
					0
					0
					0
					0
					0
					0
					0
					0
					0
					0
					0
					0
					0
					0
					0
					0
					0
					0
					0
					0
					0
					0
					0
					0
					0
					0
					0
					0
					0
					0
					0
					0
					0
					0
					0
					0
					0
					0
					0
					0
					0
					0
					0
					0
					0
					0
					0
					0
					0
					0
					0
					0
					0
					0
					0
					0
					0
					0
					0
					0
					0
					0
					0
					0
					0
					0
					0
					0
					0
					0
					0
					0
					0
					0
					0
					0
					0
					0
					0
					0
					0
					0
					0
					0
					0
					0
					0
					0
					0
					0
					0
					0
					0
					0
					0
					0
					0
					0
					0
					0
					0
					0
					0
					0
					0
					0
					0
					0
					0
					0
					0
					0
					0
					0
					0
					0
					0
					0
					0
					0
					0
					0
					0
					0
					0
					0
					0
					0
					0
					0
					0
					0
					0
					0
					0
					0
					0
					0
					0
					0
					0
					0
					0
					0
					0
					0
					0
					0
					0
					0
					0
					0
					0
					0
					0
					0
					0
					0
					0
					0
					0
					0
					0
					0
					0
					0
					0
					0
					0
					0
					0
					0
					0
					0
					0
					0
					0
					0
					0
					0
					0
					0
					0
					0
					0
					0
					0
					0
					0
					0
					0
					0
					0
					0
					0
					0
					0
					0
					0
					0
					0
					0
					0
					0
					0
					0
					0
					0
					0
					0
					0
					0
					0
					0
					0
					0
					0
					0
					0
					0
					0
					0
					0
					0
					0
					0
					0
					0
					0
					0
					0
					0
					0
					0
					0
					0
					0
					0
					0
					0
					0
					0
					0
					0
					0
					0
					0
					0
					0
					0
					0
					0
					0
					0
					0
					0
					0
					0
					0
					0
					0
					0
					0
					0
					0
					0
					0
					0
					0
					0
					0
					0
					0
					0
					0
					0
					0
					0
					0
					0
					0
					0
					0
					0
					0
					0
					0
					0
					0
					0
					0
					0
					0
					0
					0
					0
					0
					0
					0
					0
					0
					0
					0
					0
					0
					0
					0
					0
					0
					0
					0
					0
					0
					0
					0
					0
					0
					0
					0
					0
					0
					0
					0
					0
					0
					0
					0
					0
					0
					0
					0
					0
					0
					0
					0
					0
					0
					0
					0
					0
					0
					0
					0
					0
					0
					0
					0
					0
					0
					0
					0
					0
					0
					0
					0
					0
					0
					0
					0
					0
					0
					0
					0
					0
					0
					0
					0
					0
					0
					0
					0
					0
					0
					0
					0
					0
					0
					0
					0
					0
					0
					0
					0
					0
					0
					0
					0
					0
					0
					0
					0
					0
					0
					0
					0
					0
					0
					0
					0
					0
					0
					0
					0
					0
					0
					0
					0
					0
					0
					0
					0
					0
					0
					0
					0
					0
					0
					0
					0
					0
					0
					0
					0
					0
					0
					0
					0
					0
					0
					0
					0
					0
					0
					0
					0
					0
					0
					0
					0
					0
					0
					0
					0
					0
					0
					0
					0
					0
					0
					0
					0
					0
					0
					0
					0
					0
					0
					0
					0
					0
					0
					0
					0
					0
					0
					0
					0
					0
					0
					0
					0
					0
					0
					0
					0
					0
					0
					0
					0
					0
					0
					0
					0
					0
					0
					0
					0
					0
					0
					0
					0
					0
					0
					0
					0
					0
					0
					0
					0
					0
					0
					0
					0
					0
					0
					0
					0
					0
					0
					0
					0
					0
					0
					0
					0
					0
					0
					0
					0
					0
					0
					0
					0
					0
					0
					0
					0
					0
					0
					0
					0
					0
					0
					0
					0
					0
					0
					0
					0
					0
					0
					0
					0
					0
					0
					0
					0
					0
					0
					0
					0
					0
					0
					0
					0
					0
					0
					0
					0
					0
					0
					0
					0
					0
					0
					0
					0
					0
					0
					0
					0
					0
					0
					0
					0
					0
					0
					0
					0
					0
					0
					0
					0
					0
					0
					0
					0
					0
					0
					0
					0
					0
					0
					0
					0
					0
					0
					0
					0
					0
					0
					0
					0
					0
					0
					0
					0
					0
					0
					0
					0
					0
					0
					0
					0
					0
					0
					0
					0
					0
					0
					0
					0
					0
					0
					0
					0
					0
					0
					0
					0
					0
					0
					0
					0
					0
					0
					0
					0
					0
					0
					0
					0
					0
					0
					0
					0
					0
					0
					0
					0
					0
					0
					0
					0
					0
					0
					0
					0
					0
					0
					0
					0
					0
					0
					0
					0
					0
					0
					0
					0
					0
					0
					0
					0
					0
					0
					0
					0
					0
					0
					0
					0
					0
					0
[truncated: 1,046,576+ more rows]
